# Supplementary material for: Determination of nasal and oropharyngeal microbiomes in a multicenter population-based study – findings from Pretest 1 of the German National Cohort
Source: Sci Rep. 2017 May 12;7:1855. doi: 10.1038/s41598-017-01212-6 (PMC5431815; doi:10.1038/s41598-017-01212-6)
Supplement: Supplementary file 1 — Dataset 1 [file 41598_2017_1212_MOESM1_ESM.zip]

Archive with 1 entries (1 files):
- Supplementary dataset.xlsx
