# Supplementary material for: Determination of nasal and oropharyngeal microbiomes in a multicenter population-based study – findings from Pretest 1 of the German National Cohort
Source: Sci Rep. 2017 May 12;7:1855. doi: 10.1038/s41598-017-01212-6 (PMC5431815; doi:10.1038/s41598-017-01212-6)
Supplement: Supplementary file 1 — Dataset 1 [file 41598_2017_1212_MOESM1_ESM.zip › Supplementary dataset.xlsx]

## Sheet: Supplementary Table 1
Supplementary Table A - Nucleotide sequences of all 847 phylotypes determined using Illumina-based amplicon deep-sequencing and their phylogenetic assignment
Phylotype No.	Annotation	Phylum	Class	Order	Family	Genus	Closest published sequence	similarity (Sab score)	sequence
1	Corynebacterium accolens/segmentosum	Actinobacteria	Actinobacteria	Actinomycetales	Corynebacteriaceae	Corynebacterium	Corynebacterium segmentosum;NCTC934;X84437	1,0	GACGAACGCTGGCGGCGTGCTTAACACATGCAAGTCGAACGGAAAGGCCCTGCTTGCAGGGTACTCGAGTGGCGAACGGGTGAGTAACACGTGGGTGATCTGCCCTGCACTTCGGGATAAGCTTGGGAAACTGGGTCTAATACCGGATAGGAGCCATCTTTAGTGTGGTGGTTGGAAAGTTTTTTCGGTGTAGGATGAGCTCGCGGCCTATCAGCTTGTTGGTGGGGTAATGGCCTACCAAGGCGGCGACGGGTAGCCGGCCTGAGAGGGTGTACGGCCACATTGGGACTGAGATACGGCCCAG
2	Propionobacterium acnes	Actinobacteria	Actinobacteria	Actinomycetales	Propionibacteriaceae	Propionibacterium	Propionibacterium acnes(T);ATCC6919;AB042288	1,0	GACGAACGCTGGCGGCGTGCTTAACACATGCAAGTCGAACGGAAAGGCCCTGCTTTTGTGGGGTGCTCGAGTGGCGAACGGGTGAGTAACACGTGAGTAACCTGCCCTTGACTTTGGGATAACTTCAGGAAACTGGGGCTAATACCGGATAGGAGCTCCTGCTGCATGGTGGGGGTTGGAAAGTTTCGGCGGTTGGGGATGGACTCGCGGCTTATCAGCTTGTTGGTGGGGTAGTGGCTTACCAAGGCTTTGACGGGTAGCCGGCCTGAGAGGGTGACCGGCCACATTGGGACTGAGATACGGCCCAG
3	Staphylococcus epidermidis	Firmicutes	Bacilli	Bacillales	Staphylococcaceae	Staphylococcus	Staphylococcusepidermidis(T);ATCC14990;D83363	1,0	GATGAACGCTGGCGGCGTGCCTAATACATGCAAGTCGAGCGAACAGACGAGGAGCTTGCTCCTCTGACGTTAGCGGCGGACGGGTGAGTAACACGTGGATAACCTACCTATAAGACTGGGATAACTTCGGGAAACCGGAGCTAATACCGGATAATATATTGAACCGCATGGTTCAATAGTGAAAGACGGTTTTGCTGTCACTTATAGATGGATCCGCGCCGCATTAGCTAGTTGGTAAGGTAACGGCTTACCAAGGCAACGATGCGTAGCCGACCTGAGAGGGTGATCGGCCACACTGGAACTGAGACACGGTCCAG
4	Dolosigranulum pigrum	Firmicutes	Bacilli	Lactobacillales	Carnobacteriaceae	Dolosigranulum	Dolosigranulum pigrum; 33929-06; GU395995	1,0	GACGAACGCTGGCGGCATGCCTAATACATGCAAGTCGAACGATGATATCACTGCTTGCAGTGATTGATTAGTGGCGAACGGGTGAGTAACACGTGAGGAACTTGCCCATGAGCGGGGGACAACATTCGGAAACGGATGCTAATACCCCATAGGTGGATTGGTCGCATGACGAATTCATTAAAGGTGGCTTTGCTACCACTCATGGATAGCCTCGCGGCGTATTAGCTAGTTGGTAAGGTAATGGCTTACCAAGGCAGTGATACGTAGCCGACTTGAGAGGGTGATCGGCCACACTGGGACTGAGACACGGCCCAG
5	Staphylococcus aureus	Firmicutes	Bacilli	Bacillales	Staphylococcaceae	Staphylococcus	Staphylococcus aureus(T);ATCC35844;D83355	1,0	GATGAACGCTGGCGGCGTGCCTAATACATGCAAGTCGAGCGAACGGACGAGAAGCTTGCTTCTCTGATGTTAGCGGCGGACGGGTGAGTAACACGTGGATAACCTACCTATAAGACTGGGATAACTTCGGGAAACCGGAGCTAATACCGGATAATATTTTGAACCGCATGGTTCAAAAGTGAAAGACGGTCTTGCTGTCACTTATAGATGGATCCGCGCTGCATTAGCTAGTTGGTAAGGTAACGGCTTACCAAGGCAACGATGCATAGCCGACCTGAGAGGGTGATCGGCCACACTGGAACTGAGACACGGTCCAG
6	Moraxella nonliquefaciens/lacunata	Proteobacteria	Gammaproteobacteria	Pseudomonadales	Moraxellaceae	Moraxella	Moraxella nonliquefaciens; MDU1744; AY526574	1,0	ATTGAACGCTGGCGGCAGGCTTAACACATGCAAGTCGAACGATGAAGTCTAGCTTGCTAGACGGATTAGTGGCGAACGGGTGAGTAATGCTTAGGAATCTGCCTATTAGTGGGGGATAACGTAGGGAAACTTACGCTAATACCGCATACGACCTACGGGTGAAAGGGGGCTTTTAGCTCTCGCTAATAGATGAGCCTAAGTCGGATTAGCTGGTTGGTGGGGTAAAGGCCTACCAAGGCGACGATCTGTAGCTGGTCTGAGAGGATGATCAGCCACACTGGGACTGAGACACGGCCCAG
7	Peptoniphilus sp.	Firmicutes	Clostridia	Clostridiales	Clostridiales_Incertae Sedis XI	Peptoniphilus	Peptoniphilus sp. gpac121; AM176529	1,0	GACGAACGCTGGCGGCGCGCTTAACACATGCAAGTCGAGCGATGAAACTTTAACAGAACCCTTCGGGGCGAAGATAAAGTGGATTAGCGGCGGACGGGTGAGTAACACGTGAGTAACCTGCCTTAGACATTGGGATAGCCTCGGGAAACCGGGATTAATACCAAATAAAATCATAATGACACATGTCATAACGATCAAAACTCCGGTGGTCTAAGATGGACTCGCGTCCCATTAGCTAGTTGGTAGAGTAAAAGCCTACCAAGGCGACGATGGGTAGCCGGCCTGAGAGGGTGAACGGCCACATTGGAACTGAGAAACGGTCCAA
8	Corynebacterium tuberculostearicum	Actinobacteria	Actinobacteria	Actinomycetales	Corynebacteriaceae	Corynebacterium	Corynebacterium tuberculostearicum(T);CIP107291;AJ438050	1,0	GACGAACGCTGGCGGCGTGCTTAACACATGCAAGTCGAACGGAAAGGCCCTGCTTGCAGGGTACTCGAGTGGCGAACGGGTGAGTAACACGTGGGTGATCTGCCCTGCACTTCGGGATAAGCCTGGGAAACTGGGTCTAATACCGGATAGGAGCCATTTTTAGTGTGATGGTTGGAAAGTTTTTTCGGTGTAGGATGAGCTCGCGGCCTATCAGCTTGTTGGTGGGGTAATGGCCTACCAAGGCGGCGACGGGTAGCCGGCCTGAGAGGGTGGACGGCCACATTGGGACTGAGATACGGCCCAG
9	Corynebacterium pseudodiphtheriticum	Actinobacteria	Actinobacteria	Actinomycetales	Corynebacteriaceae	Corynebacterium	Corynebacterium pseudodiphtheriticum (T); CIP103420T, (ATCC10700); AJ439343	1,0	GACGAACGCTGGCGGCGTGCTTAACACATGCAAGTCGAACGGAAAGGCCTCTTCGGAGGTACTCGAGTGGCGAACGGGTGAGTAACACGTGGGTGATCTGCCCTGCACTCTGGGATAAGCCTGGGAAACTGGGTCTAATACCGGATAGGACCATGCTTTAGTGTGTGTGGTGGAAAGTTTTTTCGGTGTAGGATGAGCCCGCGGCCTATCAGCTTGTTGGTGGGGTAATGGCCTACCAAGGCGGCGACGGGTAGCCGGACTGAGAGGTTGGTCGGCCACATTGGGACTGAGATACGGCCCAG
10	Finegoldia magna	Firmicutes	Clostridia	Clostridiales	Clostridiales_Incertae Sedis XI	Finegoldia	Finegoldia magna; JCM 1766; AB640691	1,0	GACGAACGCTGGCGGCGTGCTTAACACATGCAAGTCGAACGGGATTTAGTAGACAGAAGCTTCGGTGGAAGATTACTAATGAGAGTGGCGAACGGGTGAGTAACGCGTGAGCAACCTGCCTATGACAGTGGGATAGCCTCGGGAAACCGGGATTAATACCGCATAAAATCGTAGAAACACATGTTTTAACGGTCAAAGATTTATCGGTCATAGATGGGCTCGCGTCTGATTAGCTAGTTGGTGAGATAACAGCCCACCAAGGCGACGATCAGTAGCCGGTCTGAGAGGATGAACGGCCACATTGGAACTGAGACACGGTCCAA
11	Corynebacterium macginleyi	Actinobacteria	Actinobacteria	Actinomycetales	Corynebacteriaceae	Corynebacterium	uncultured bacterium; nbu53f04c1; GQ003489	1,0	GACGAACGCTGGCGGCGTGCTTAACACATGCAAGTCGAACGGAAAGGCCCTGCTTGCAGGGTACTCGAGTGGCGAACGGGTGAGTAACACGTGGGTGATCTGCCCTGCACTTCGGGATAAGCTTGGGAAACTGGGTCTAATACCGGATAGGACCGCACTTTAGTGTGTGTGGTGGAAAGTTTTTTCGGTGTAGGATGAGCTCGCGGCCTATCAGCTTGTTGGTGGGGTAATGGCCTACCAAGGCGGCGACGGGTAGCCGGCCTGAGAGGGTGTACGGCCACATTGGGACTGAGATACGGCCCAG
12	Fusobacterium periodonticum	Fusobacteria	Fusobacteriia	Fusobacteriales	Fusobacteriaceae	Fusobacterium	Fusobacterium periodonticum; ChDC F321; FJ471672	1,0	GATGAACGCTGACAGAATGCTTAACACATGCAAGTCTACTTGAACTTCGGTTTGGGTGGCGGACGGGTGAGTAACGCGTAAAGAACTTGCCTCACAGTTAGGGACAACATTTGGAAACGAATGCTAATACCTGATATTATGATTTTAGGGCATCCTAAGATTATGAAAGCTATATGCGCTGTGAGAGAGCTTTGCGTCCCATTAGCTAGTTGGAGAGGTAACGGCTCACCAAGGCGATGATGGGTAGCCGGCCTGAGAGGGTGAACGGCCACAAGGGGACTGAGACACGGCCCTT
13	Actinomycetales	Actinobacteria	Actinobacteria	Actinomycetales	-	-	uncultured bacterium; nbu105g03c1; GQ000605	1,0	GACGAACGCTGGCGGCGTGCTTAACACATGCAAGTCGAACGGAAAGGCTCCAGCTTGCTGGAGTACTCGAGTGGCGAACGGGTGAGTAACACGTGGGTAATCTGCCCTGCACTCTGGGATAAGCCTGGGAAACTGGGTCTAATACTGGATATGACCTTTCTCCTTATGGGGTTTGGTGGAAAGTTTTTCGGTGTAGGATGAGCCCGCGGCCTATCAGCTTGTTGGTGGGGTGATGGCCTACCAAGGCGACGACGGGTAGCCGGCCTGAGAGGGTGATCGGCCACATTGGGACTGAGATACGGCCCAG
14	Dolosigranulum pigrum	Firmicutes	Bacilli	Lactobacillales	Carnobacteriaceae	Dolosigranulum	uncultured bacterium; nbu60e10c1; GQ004617	1,0	GACGAACGCTGGCGGCATGCCTAATACATGCAAGTCGAACGATGATATCACTGCTTGCAGTGATTGATTAGTGGCGAACGGGTGAGTAACACGTGAGGAACTTGCCCATGAGCGGGGGACAACATTCGGAAACGGATGCTAATACCCCATAGGTGGATTGGTCGCATGACTAATTCATTAAAGGTGGCTCTGCTACCACTCATGGATAGCCTCGCGGCGTATTAGCTAGTTGGTAAGGTAATGGCTTACCAAGGCAGTGATACGTAGCCGACTTGAGAGGGTGATCGGCCACACTGGGACTGAGACACGGCCCAG
15	Leptotrichia sp.	Fusobacteria	Fusobacteriia	Fusobacteriales	Leptotrichiaceae	Leptotrichia	Leptotrichia sp. oral clone GT018; AY349384	1,0	GATGAACGCTGACAGAATGCTTAACACATGCAAGTCTTTGGCGAAGCTGTGCTTGCACAGCCTAGCCAAGGCGGACGGGTGAGTAACGCGTAAGGAACTTGCCCTGCAGTCAGGGATAACAGACGGAAACGACTGATAAGACCTGGTAAAGTCAGGCGGACTCATGTCCAGCCTGATGAAAAGAGATGCTGCAGGAGAGCCTTGCGTCCTATTAGCTTGTTGGTGGGGTAACGGCCCACCAAGGCGATGATAGGTAGCCGGCCTGAGAGGGTGGACGGCCACAAGGGGACTGAGATACGGCCCTT
16	Streptococcus salivarius/vestibularis	Firmicutes	Bacilli	Lactobacillales	Streptococcaceae	Streptococcus	Streptococcus salivarius (T); ATCC 7073; AY188352	1,0	GACGAACGCTGGCGGCGTGCCTAATACATGCAAGTAGAACGCTGAAGAGAGGAGCTTGCTCTTCTTGGATGAGTTGCGAACGGGTGAGTAACGCGTAGGTAACCTGCCTTGTAGCGGGGGATAACTATTGGAAACGATAGCTAATACCGCATAACAATGGATGACACATGTCATTTATTTGAAAGGGGCAATTGCTCCACTACAAGATGGACCTGCGTTGTATTAGCTAGTAGGTGAGGTAACGGCTCACCTAGGCGACGATACATAGCCGACCTGAGAGGGTGATCGGCCACACTGGGACTGAGACACGGCCCAG
17	Corynebacterium sp.	Actinobacteria	Actinobacteria	Actinomycetales	Corynebacteriaceae	Corynebacterium	Corynebacterium sp. M71_S35; FM992796	1,0	GACGAACGCTGGCGGCGTGCTTAACACATGCAAGTCGAACGGAAAGGCCTTTTCGGAGGTACTCGAGTGGCGAACGGGTGAGTAACACGTGGGTGATCTGCCCTGCACTCTGGGATAAGCCTGGGAAACTGGGTCTAATACCGGATAGGACCGCACTTTAGTGTGTGTGGTGGAAAGTTTTTTCGGTGTAGGATGAGCCCGCGGCCTATCAGCTTGTTGGTGGGGTAATGGCCTACCAAGGCGGCGACGGGTAGCCGGACTGAGAGGTTGGTCGGCCACATTGGGACTGAGATACGGCCCAG
18	Streptococcus mitis	Firmicutes	Bacilli	Lactobacillales	Streptococcaceae	Streptococcus	Streptococcus mitis; Sm91; AY518677	1,0	GACGAACGCTGGCGGCGTGCCTAATACATGCAAGTAGAACGCTGAAGGAGGAGCTTGCTTCTCTGGATGAGTTGCGAACGGGTGAGTAACGCGTAGGTAACCTGCCTGGTAGCGGGGGATAACTATTGGAAACGATAGCTAATACCGCATAAGAGTAGATGTTGCATGACATTTGCTTAAAAGGTGCAATTGCATCACTACCAGATGGACCTGCGTTGTATTAGCTAGTTGGTGGGGTAACGGCTCACCAAGGCGACGATACATAGCCGACCTGAGAGGGTGATCGGCCACACTGGGACTGAGACACGGCCCAG
19	Veillonella atypica	Firmicutes	Negativicutes	Selenomonadales	Veillonellaceae	Veillonella	Veillonella sp. BS32b; HQ616368	1,0	GACGAACGCTGGCGGCGTGCTTAACACATGCAAGTCGAACGAAGAGCGATGGAAGCTTGCTTCTATCAATCTTAGTGGCGAACGGGTGAGTAACGCGTAATCAACCTGCCCTTCAGAGGGGGACAACAGTTGGAAACGACTGCTAATACCGCATACGATCCAATCTCGGCATCGAGACTGGATGAAAGGTGGCCTCTATTTATAAGCTATCACTGAAGGAGGGGATTGCGTCTGATTAGCTAGTTGGAGGGGTAACGGCCCACCAAGGCGATGATCAGTAGCCGGTCTGAGAGGATGAACGGCCACATTGGGACTGAGACACGGCCCAG
20	Prevotella melaninogenica	Bacteroidetes	Bacteroidia	Bacteroidales	Prevotellaceae	Prevotella	Prevotella melaninogenica (T); ATCC 25845; CP002122	1,0	GATGAACGCTAGCTACAGGCTTAACACATGCAAGTCGAGGGGAAACGGCATTGAGTGCTTGCACTCTTTGGACGTCGACCGGCGCACGGGTGAGTAACGCGTATCCAACCTTCCCATTACTGTGGGATAACCTGCCGAAAGGCAGACTAATACCGCATAGTCTTCGATGACGGCATCAGATTTGAAGTAAAGATTTATCGGTAATGGATGGGGATGCGTCTGATTAGCTTGTTGGCGGGGTAACGGCCCACCAAGGCAACGATCAGTAGGGGTTCTGAGAGGAAGGTCCCCCACATTGGAACTGAGACACGGTCCAA
21	Prevotella histicola	Bacteroidetes	Bacteroidia	Bacteroidales	Prevotellaceae	Prevotella	Prevotella histicola (T); T05-04; EU126661	1,0	GATGAACGCTAGCTACAGGCTTAACACATGCAAGTCGAGGGGAAACGGCATTAAGTGCTTGCACTTTTTGGACGTCGACCGGCGCACGGGTGAGTAACGCGTATCCAACCTTCCCATGACTAAGGGATAACCTGCCGAAAGGCAGACTAATACCTTATGGTCTTCACTGACGGCATCAGATGTGAAGTAAAGATTTATCGGTTATGGATGGGGATGCGTCTGATTAGCTTGTTGGCGGGGTAACGGCCCACCAAGGCAACGATCAGTAGGGGTTCTGAGAGGAAGGTCCCCCACATTGGAACTGAGACACGGTCCAA
22	Moraxella sp.	Proteobacteria	Gammaproteobacteria	Pseudomonadales	Moraxellaceae	Moraxella	uncultured bacterium; ncd1704g01c1; JF141047	1,0	ATTGAACGCTGGCGGCAGGCTTAACACATGCAAGTCGAACGAAGTTAGGAAGCTTGCTTCTGATACTTAGTGGCGGACGGGTGAGTAATGCTTAGGAATCTGCCTAGTAGTGGGGGATAACTTGGGGAAACCCAAGCTAATACCGCATACGACCTACGGGTGAAAGGGGGCGCAAGCTCTCGCTATTAGATGAGCCTAAGTCGGATTAGCTAGTTGGTGGGGTAAAGGCCTACCAAGGCGACGATCTGTAGCTGGTCTGAGAGGATGATCAGCCACACTGGGACTGAGACACGGCCCAG
23	Anaerococcus octavius	Firmicutes	Clostridia	Clostridiales	Clostridiales_Incertae Sedis XI	Anaerococcus	Anaerococcus octavius (T); NCTC 9810; Y07841	1,0	GATTAACGCTGGCGGCGTGCATAACACATGCAAGTCGAACGATGAAACTTAAATGATTTCTTCGGAATGAACTTAAGTGGATTAGTGGCGGACGGGTGAGTAACGCGTGAGTAACCTGCCTTACACAAGGGGATAGCCGTTGGAAACGACGAATAATACCCTATGAAACTATCACTTCGCATGAAGCGATAGTCAAAGTGTTAGCGGTGTAAGATGGACTTGCGTCTGATTAGCTAGTTGGTGAGAAAAAAGCCCACCAAGGCAACGATCAGTAGCCGGCTTGAGAGAGTGTACGGCCACATTGGGACTGAGACACGGCCCAG
24	Propionibacterium granulosum	Actinobacteria	Actinobacteria	Actinomycetales	Propionibacteriaceae	Propionibacterium	Propionibacterium granulosum(T);DSM20700;AJ003057	1,0	GACGAACGCTGGCGGCGTGCTTAACACATGCAAGTCGTACGGTAAGGCCCTTTCGGGGGTACACGAGTGGCGAACGGGTGAGTAACACGTGAGTAACCTGCCCACAACTTTGGGATAACGCTAGGAAACTGGTGCTAATACTGGATATGTGCTCCTGCTGCATGGTGGGGGTTGGAAAGCTCCGGCGGTTGTGGATGGACTCGCGGCCTATCAGCTTGTTGGTGGGGTAGTGGCCTACCAAGGCGGCGACGGGTAGCCGGCCTGAGAGGGTGACCGGCCACATTGGGACTGAGATACGGCCCAG
25	Dolosigranulum pigrum	Firmicutes	Bacilli	Lactobacillales	Carnobacteriaceae	Dolosigranulum	uncultured bacterium; nbw1137f07c1; GQ080513	1,0	GACGAACGCTGGCGGCATGCCTAATACATGCAAGTCGAACGATGACGTCACTGCTTGCAGTGACTGATTAGTGGCGAACGGGTGAGTAACACGTGAGGAACTTGCCCATGAGCGGGGGACAACATTCGGAAACGGATGCTAATACCCCATAGGTGGATTGGTCGCATGACGAATTCATTAAAGGTGGCTTTGCTACCACTCATGGATAGCCTCGCGGCGTATTAGCTAGTTGGTAAGGTAATGGCTTACCAAGGCAGTGATACGTAGCCGACTTGAGAGGGTGATCGGCCACACTGGGACTGAGACACGGCCCAG
26	Veillonella sp.	Firmicutes	Negativicutes	Selenomonadales	Veillonellaceae	Veillonella	uncultured Veillonella sp.; EHFS1_S03d; EU071478	1,0	GACGAACGCTGGCGGCGTGCTTAACACATGCAAGTCGAACGAAGAGCGATGGAAGCTTGCTTCTATCAATCTTAGTGGCGAACGGGTGAGTAACGCGTAATCAACCTGCCCTTCAGAGGGGGACAACAGTTGGAAACGACTGCTAATACCGCATACGATCTGACCTCGGCATCGAGGATAGATGAAAGGTGGCCTCTATTTATAAGCTATCACTGAAGGAGGGGATTGCGTCTGATTAGCTAGTTGGAGGGGTAACGGCCCACCAAGGCGATGATCAGTAGCCGGTCTGAGAGGATGAACGGCCACATTGGGACTGAGACACGGCCCAG
27	Prevotella sp.	Bacteroidetes	Bacteroidia	Bacteroidales	Prevotellaceae	Prevotella	uncultured bacterium; 16sps17-2a10.w2k; FM996093	1,0	GATGAACGCTAGCTACAGGCTTAACACATGCAAGTCGAGGGGAAACGGCATTTAGTGCTTGCACCGAATGGACGTCGACCGGCGCACGGGTGAGTAACGCGTATCCAACCTACCCATTACTGTGGGATAACCTGCCGAAAGGCAGACTAATACCGCATAGTCTTCGATGACGGCATCAGATTTGAAGTAAAGATTTATCGGTAATGGATGGGGATGCGTCTGATTAGCTTGTTGGCGGGGTAACGGCCCACCAAGGCAACGATCAGTAGGGGTTCTGAGAGGAAGGTCCCCCACATTGGAACTGAGACACGGTCCAA
28	Neisseria sp.	Proteobacteria	Betaproteobacteria	Neisseriales	Neisseriaceae	Neisseria	Neisseria perflava; Branham 7078; HF558366	1,0	ATTGAACGCTGGCGGCATGCTTTACACATGCAAGTCGGACGGCAGCACAGAGAAGCTTGCTTCTTGGGTGGCGAGTGGCGAACGGGTGAGTAATATATCGGAACGTACCGAGTAATGGGGGATAACTAATCGAAAGATTAGCTAATACCGCATATTCTCTGAGGAGGAAAGCAGGGGACCTTCGGGCCTTGCGTTATTCGAGCGGCCGATATCTGATTAGCTAGTTGGTGGGGTAAAGGCCTACCAAGGCGACGATCAGTAGCGGGTCTGAGAGGATGATCCGCCACACTGGGACTGAGACACGGCCCAG
29	Leptotrichia sp.	Fusobacteria	Fusobacteriia	Fusobacteriales	Leptotrichiaceae	Leptotrichia	uncultured bacterium; ncd642d07c1; HM287376	1,0	GATGAACGCTGACAGAATGCTTAACACATGCAAGTCAATGGGGAAACGGTGCTTGCACCGTGATAACCATGGCGGACGGGTGAGTAACGCGTAAAGAACTTGCCTCTTAGTCTGGGATAACAGATGGAAACGACTGATAAGACTAGATATTATTAAAGTTTCGCATGAAGCTTTAATGAAAAGAGATGCTAAGAGAGAGCTTTGCGTCCTATTAGTTAGTTGGTGAGGTAACGGCTCACCAAGACGAAGATAGGTAGCCGGTCTGAGAGGATGAACGGCCACAAGGGGACTGAGATACGGCCCTT
30	Campylobacter ureolyticus	Proteobacteria	Epsilonproteobacteria	Campylobacterales	Campylobacteraceae	Campylobacter	Campylobacter ureolyticus; LMG 24746; FN401323	1,0	AGTGAACGCTGGCGGCGTGCCTAATACATGCAAGTCGAACGATGAAGTCCTAGCTTGCTAGGATGGATTAGTGGCGCACGGGTGAGTAATATATAGTTAATCTGCCCTACACAGAGGAACAACAGTTGGAAACGGCTGCTAATACCTCATACTCCTATTTGACATAAGTTAAATAGGGAAAGTCTTTTCGGTGTAGGATGAGACTATATCGTATCAGCTAGTTGGTAAGGTAATGGCTTACCAAGGCTATGACGCGTAACTGGTCTGAGAGGATGATCAGTCACATTGGAACTGAGACACGGTCCAA
31	Granulicatella sp.	Firmicutes	Bacilli	Lactobacillales	Carnobacteriaceae	Granulicatella	Granulicatella adiacens; CCUG 60768; FR822389	1,0	GACGAACGCTGGCGGCGTGCCTAATACATGCAAGTCGAACGAGAGCGACCGGTGCTTGCACTGGTCAATCTAGTGGCGAACGGGTGAGTAACACGTGGGTAACCTGCCCATCAGAGGGGGATAACATTCGGAAACGGATGCTAAAACCGCATAGGTCTTCGAACCGCATGGTTTGAAGAGGAAAAGAGGCGCAAGCTTCTGCTGATGGATGGACCCGCGGTGCATTAGCTAGTTGGTGAGGTAACGGCTCACCAAGGCCGTGATGCATAGCCGACCTGAGAGGGTGATCGGCCACATTGGGACTGAGACACGGCCCAA
32	Haemophilus parainfluenzae	Proteobacteria	Gammaproteobacteria	Pasteurellales	Pasteurellaceae	Haemophilus	uncultured bacterium; P5D1-466; EF511063	1,0	ATTGAACGCTGGCGGCAGGCTTAACACATGCAAGTCGAACGGTAACATAAAGAAGCTTGCTTCTTTGATGACGAGTGGCGGACGGGTGAGTAATGCTTGGGAATCTAGCTTATGGAGGGGGATAACTACGGGAAACTGTAGCTAATACCGCGTAGAATCGAGAGATGAAAGTGTGGGACCTTCGGGCCACATGCCATAGGATGAGCCCAAGTGGGATTAGGTAGTTGGTGAGGTAAAGGCTCACCAAGCCGACGATCTCTAGCTGGTCTGAGAGGATGACCAGCCACACTGGGACTGAGACACGGCCCAG
33	Streptococcus parasanguinis	Firmicutes	Bacilli	Lactobacillales	Streptococcaceae	Streptococcus	Streptococcus parasanguinis; ChDC OS49; AF543299	1,0	GATGAACGCTGGCGGCGTGCCTAATACATGCAAGTAGAACGCTGAAGCTTGGTGCTTGCACCGAGCGGATGAGTTGCGAACGGGTGAGTAACGCGTAGGTAACCTGCCTCTTAGCGGGGGATAACTATTGGAAACGATAGCTAATACCGCATAAAAGTCGATATCGCATGATATTGATTTGAAAGGTGCAATTGCATCACTAAGAGATGGACCTGCGTTGTATTAGCTAGTTGGTGAGGTAACGGCTCACCAAGGCGACGATACATAGCCGACCTGAGAGGGTGATCGGCCACACTGGGACTGAGACACGGCCCAG
34	Anaerococcus sp.	Firmicutes	Clostridia	Clostridiales	Clostridiales_Incertae Sedis XI	Anaerococcus	uncultured bacterium; nbw588g11c1; GQ112829	1,0	GATTAACGCTGGCGGCGTGCATAACACATGCAAGTCGAACGATGAAACTTAGTAGACTTCTTCGGAAAGACACTAAGCGGATTAGTGGCGAACGGGTGAGTAACGCGTGAGTAACCTGCCTTACACAAGGGGATAGCCTTTGGAAACGAAGAATAATACCCTATAAAACCATAAAAGCACATGCTAGAATGGTCAAAGTGATAGCGGTGTAAGATGGACTTGCGTCTGATTAGCTAGTTGGTGAGATAAAAGCTCACCAAGGCAACGATCAGTAGCCGGCTTGAGAGAGTGTACGGCCACATTGGGACTGAGACACGGCCCAG
35	Alloprevotella sp.	Bacteroidetes	Bacteroidia	Bacteroidales	Prevotellaceae	Alloprevotella	uncultured bacterium; ncd534e01c1; HM277135	1,0	GATGAACGCTAGCTACAGGCTTAACACATGCAAGTCGAGGGGCAGCGGGTTGAAAGCTTGCTTTCAATGCCGGCGACCGGCGCACGGGTGCGTAACGCGTATCAAACCTGCCTCATACTCGGGGATAGCCTTGCGAAAGTAAGATTAATACCCGATGTTGTTGCTTTCTCGCATGGGAGAGTAACCAAAGATTTATCGGTATGAGATGGTGATGCGTCCGATTAGGTAGTAGGCGGGGTAACGGCCCACCTAGCCTTCGATCGGTAGGGGTTCTGAGAGGAAGGTCCCCCACACTGGAACTGAGACACGGTCCAG
36	Neisseriaceae sp.	Proteobacteria	Betaproteobacteria	Neisseriales	Neisseriaceae	-	uncultured bacterium; nbw369e02c1; GQ094055	1,0	ATTGAACGCTGGCGGCATGCTTTACACATGCAAGTCGAACGGCAGCGAGGAGAAGCTTGCTTCTCTGTCGGCGAGTGGCGAACGGGTGAGTATAGCATCGGAACGTGCCAAGTAGTGGGGGATAACCAAACGAAAGTTTGGCTAATACCGCGTAAGCTCCAAGGAGGAAAGTAGGGGACCTAAATAAGGCCTTACGCTATTTGATCGGCCGATGTCGGATTAGCTAGTTGGTGGGGTAATGGCTCACCAAGGCAATGATCCGTAGCGGGTCTGAGAGGACGATCCGCCACACTGGGACTGAGACACGGCCCAG
37	Rothia mucilaginosa	Actinobacteria	Actinobacteria	Actinomycetales	Micrococcaceae	Rothia	uncultured bacterium; nbw108b04c1; GQ007664	1,0	GACGAACGCTGGCGGCGTGCTTAACACATGCAAGTCGAACGATGAAGCCTAGCTTGCTAGGTGGATTAGTGGCGAACGGGTGAGTAATACGTGAGTAACCTACCTTTAACTCTGGGATAAGCCTGGGAAACTGGGTCTAATACCGGATACGACCAATCTCCGCATGGGGTGTTGGTGGAAAGCGTTATGTAGTGGTTATAGATGGGCTCACGGCCTATCAGCTTGTTGGTGAGGTAACGGCTCACCAAGGCGACGACGGGTAGCCGGCCTGAGAGGGTGACCGGCCACACTGGGACTGAGACACGGCCCAG
38	Dolosigranulum pigrum	Firmicutes	Bacilli	Lactobacillales	Carnobacteriaceae	Dolosigranulum	uncultured bacterium; ncd27c11c1; HM252240	1,0	GACGAACGCTGGCGGCATGCCTAATACATGCAAGTCGAACGATGACATCACTGCTTGCAGTGATTGATTAGTGGCGAACGGGTGAGTAACACGTGAGGAACTTGCCCATGAGCGGGGGACAACATTCGGAAACGGATGCTAATACCCCATAGGTGGATTGGTCGCATGACGAATTCATTAAAGGTGGCTTCGCTACCACTCATGGATAGCCTCGCGGCGTATTAGCTAGTTGGTAAGGTAATGGCTTACCAAGGCAGTGATACGTAGCCGACTTGAGAGGGTGATCGGCCACACTGGGACTGAGACACGGCCCAG
39	Prevotella timonensis	Bacteroidetes	Bacteroidia	Bacteroidales	Prevotellaceae	Prevotella	uncultured bacterium; ncd321b04c1; HM317409	1,0	GATGAACGCTAGCTACAGGCTTAACACATGCAAGTCGCAGGGTAACATGAGGAAAGCTTGCTTTCCTTGATGACGACTGGCGCACGGGTGAGTAACGCGTATCCAACCTTCCCATAACTACGGGATAACCCGTTGAAAGACGGCCTAATACCGTATGATATCGTTTGCTGACATCAAATAACGATTAAAGGTTTAGCGGTTATGGATGGGGATGCGTCTGATTAGCTTGTTGGCGGGGTAACGGCCCACCAAGGCGACGATCAGTAGGGGTTCTGAGAGGAAGGTCCCCCACATTGGAACTGAGACACGGTCCAA
40	Campylobacter sp.	Proteobacteria	Epsilonproteobacteria	Campylobacterales	Campylobacteraceae	Campylobacter	uncultured bacterium; P2D1-677; EF510389	1,0	AGTGAACGCTGGCGGCGTGCCTAATACATGCAAGTCGAACGGACAAGTAAGAGCTTGCTCTTATGAGTTAGTGGCGCACGGGTGAGTAATGTATAGCTAATCTGCCCTACACTAGAGGACAACAGTTGGAAACGACTGCTAATACTCTATACTCCTCTCTAGCATAAGTTAGATAGGGAAAGTTTTTCGGTGTAGGATGAGGCTATATTGTATCAGCTAGTTGGTGAGGTAATGGCTCACCAAGGCTATGACGCATAACTGGTCTGAGAGGATGATCAGTCACACTGGAACTGAGACACGGTCCAG
41	Prevotella pallens	Bacteroidetes	Bacteroidia	Bacteroidales	Prevotellaceae	Prevotella	Prevotella pallens; JCM 11140; AB547703	1,0	GATGAACGCTAGCTATAGGCTTAACACATGCAAGTCGAGGGGAAACGGCATTATGTGCTTGCACATTTTGGACGTCGACCGGCGCACGGGTGAGTATCGCGTATCCAACCTGCCCTTTACTTGGGGATACCCCGTTGAAAGACGGCCTAATACCCGATGTAATTCATTGATGGCATCAGATATGAATAAAAGATTTATCGGTAAAGGATGGGGATGCGTCTGATTAGCTTGTTGGTGAGGTAAAGGCTCACCAAGGCAACGATCAGTAGGGGTTCTGAGAGGAAGGTCCCCCACATTGGAACTGAGACACGGTCCAA
42	Anaerococcus sp.	Firmicutes	Clostridia	Clostridiales	Clostridiales_Incertae Sedis XI	Anaerococcus	uncultured bacterium; nbw1005b08c1; GQ046817	1,0	GATTAACGCTGGCGGCGTGCATAACACATGCAAGTCGAACGATGAAGATTATTAGACTTCTTCGGAATGAAAATAATTGGATTAGTGGCGGACGGGTGAGTAACGCGTGAGTAACCTGCCTTACACAAGGGGATAGCCGTTGGAAACGACGAATAATACCCTATGAAACTATCACTTCGCATGAAGCGATAGTCAAAGTGTTAGCGGTGTAAGATGGACTTGCGTCTGATTAGCTAGTTGGTGAGAAAAAAGCCCACCAAGGCAACGATCAGTAGCCGGCTTGAGAGAGTGTACGGCCACATTGGGACTGAGACACGGCCCAG
43	Actinomyces sp.	Actinobacteria	Actinobacteria	Actinomycetales	Actinomycetaceae	Actinomyces	uncultured bacterium; nbw1021d10c1; GQ032877	1,0	GACGAACGCTGGCGGCGTGCTTAACACATGCAAGTCGAACGCTGAAGCTCAGCTTTTGTTGGGTGGATGAGTGGCGAACGGGTGAGTAACACGTGAGTAACCTGCCCTCTTCTTTGGGATAACGCCCGGAAACGGGTGCTAATACTGGATATTCACTGATCTTCGCATGGGGGTTGGTGGAAAGGTTTGTTCTGGTGGGGGATGGGCTCGCGGCCTATCAGCTTGTTGGTGGGGTGATGGCCTACCAAGGCTTTGACGGGTAGCCGGCCTGAGAGGGTGACCGGTCACATTGGGACTGAGATACGGCCCAG
44	Haemophilus parainfluenzae	Proteobacteria	Gammaproteobacteria	Pasteurellales	Pasteurellaceae	Haemophilus	Haemophilus parainfluenzae T3T1; FQ312002	1,0	ATTGAACGCTGGCGGCAGGCTTAACACATGCAAGTCGAACGGTAACATAAAGAAGCTTGCTTCTTTGATGACGAGTGGCGGACGGGTGAGTAATGCTTGGGAATCTAGCTTATGGAGGGGGATAACTACGGGAAACTGTAGCTAATACCGCGTAATATCGAAAGATTAAAGTGTGGGACCTTCGGGCCACATGCCATAGGATGAGCCCAAGTGGGATTAGGTAGTTGGTGAGGTAAAGGCTCACCAAGCCGACGATCTCTAGCTGGTCTGAGAGGATGACCAGCCACACTGGGACTGAGACACGGCCCAG
45	Staphylococcus caprae/capitis	Firmicutes	Bacilli	Bacillales	Staphylococcaceae	Staphylococcus	Staphylococcuscaprae(T);ATCC35538;AB009935	1,0	GATGAACGCTGGCGGCGTGCCTAATACATGCAAGTCGAGCGAACAGACGAGGAGCTTGCTCCTCTGACGTTAGCGGCGGACGGGTGAGTAACACGTGGATAACCTACCTATAAGACTGGGATAACTTCGGGAAACCGGAGCTAATACCGGATAACATGTTGAACCGCATGGTTCAACAGTGAAAGACGGTCTTGCTGTCACTTATAGATGGATCCGCGCCGCATTAGCTAGTTGGTAAGGTAACGGCTTACCAAGGCAACGATGCGTAGCCGACCTGAGAGGGTGATCGGCCACACTGGAACTGAGACACGGTCCAG
46	Neisseriaceae	Proteobacteria	Betaproteobacteria	Neisseriales	Neisseriaceae	-	uncultured bacterium; nbu119e09c1; GQ017329	1,0	ATTGAACGCTGGCGGCATGCTTTACACATGCAAGTCGAACGGCAGCGGGGAGGAGCTTGCTTCTCTGCCGGCGAGTGGCGAACGGGTGAGTAATACATCGGAACGTGTCGAGAAGAGGGGGATAACCACCCGAAAGGGTGGCTAATACCGCATAAATTCTGAGGAAGAAAGCTGGGGACCTAGGAATAGGCCTAGCGCTTTTTGAGCGGCCGATGTCGGATTAGCTAGTTGGTGAGGTAAAGGCTCACCAAGGCGAAGATCTGTAGCGGGTCTGAGAGGATGATCCGCCACACTGGGACTGAGACACGGCCCAG
47	Pasteurellaceae	Proteobacteria	Gammaproteobacteria	Pasteurellales	Pasteurellaceae	-	Haemophilus paraphrohaemolyticus; NCTC 10670; JF506640	1,0	ATTGAACGCTGGCGGCAGGCTTAACACATGCAAGTCGAACGGTAACAGGGATTAGCTTGCTAATCTGCTGACGAGTGGCGGACGGGTGAGTAATGCTTGGGAATCTGGCTTATGGAGGGGGATAACTACGGGAAACTGTAGCTAATACCGCGTAAAATCTTCGGATTAAAGGGTGGGACTTTCGAGCCACCTGCCATAAGATGAGCCCAAGTGGGATTAGGTAGTTGGTTAGGTAAAGGCTGACCAAGCCGACGATCTCTAGCTGGTCTGAGAGGATGACCAGCCACACTGGAACTGAGACACGGTCCAG
48	Pseudomonas sp.	Proteobacteria	Gammaproteobacteria	Pseudomonadales	Pseudomonadaceae	Pseudomonas	Pseudomonas veronii (T); CIP 104663; AF064460	1,0	ATTGAACGCTGGCGGCAGGCCTAACACATGCAAGTCGAGCGGTAGAGAGAAGCTTGCTTCTCTTGAGAGCGGCGGACGGGTGAGTAATGCCTAGGAATCTGCCTGGTAGTGGGGGATAACGTTCGGAAACGGACGCTAATACCGCATACGTCCTACGGGAGAAAGCAGGGGACCTTCGGGCCTTGCGCTATCAGATGAGCCTAGGTCGGATTAGCTAGTTGGTGAGGTAATGGCTCACCAAGGCGACGATCCGTAACTGGTCTGAGAGGATGATCAGTCACACTGGAACTGAGACACGGTCCAG
49	Streptococcus parasanguinis	Firmicutes	Bacilli	Lactobacillales	Streptococcaceae	Streptococcus	Streptococcus parasanguinis FW213; CP003122	1,0	GATGAACGCTGGCGGCGTGCCTAATACATGCAAGTAGAACGCTGAAGCTTGGTGCTTGCACCGAGCGGAGGAGTTGCGAACGGGTGAGTAACGCGTAGGTAACCTGCCTCTTAGCGGGGGATAACTATTGGAAACGATAGCTAATACCGCATAAAAGTCGACATTGCATGATGTTGACTTGAAAGGTGCAACTGCATCACTAAGAGATGGACCTGCGTTGTATTAGCTAGTTGGTGAGGTAACGGCTCACCAAGGCGACGATACATAGCCGACCTGAGAGGGTGATCGGCCACACTGGGACTGAGACACGGCCCAG
50	Atopodium sp.	Actinobacteria	Actinobacteria	Coriobacteriales	Coriobacteriaceae	Atopobium	uncultured bacterium; ncd463h10c1; HM315416	1,0	GATGAACGCTGGCGGCGCGCCTAACACATGCAAGTCGAACGATTAAAGCACCTTCGGGTGTGTATAAAGTGGCGAACGGCTGAGTAACACGTGGGCAACCTGCCCCTCTCATTGGGATAGCCACGGGAAACCGTGGATAATACCGAATACTTCGAGACTTCCGCATGGAAGACTCGAGAAAGCTCCGGCGGAGAGGGATGGGCCCGCGGCCTGTTAGCTTGTTGGTGGGGTAACGGCCTACCAAGGCAATGATGGGTAGCTGGGTTGAGAGACCGACCAGCCAGATTGGGACTGAGACACGGCCCAG
51	Prevotella bivia	Bacteroidetes	Bacteroidia	Bacteroidales	Prevotellaceae	Prevotella	Prevotellabivia;JCM6332;AB547674	1,0	GATGAACGCTAGCTATAGGCTTAACACATGCAAGTCGAGGGGCAGCGAATAGATAGCTTGCTATTTATGTCGGCGACCGGCGCACGGGTGAGTAACGCGTATCCAACCTGCCCATAACTAAGGGATAACCCAGCGAAAGTTGGACTAATACCTTATGTATTCGTTTGATCTCATGAGATTACGAATAAAGATTTATCGGTTATGGATGGGGATGCGTCTGATTAGCTTGTTGGCGGGGTAACGGCCCACCAAGGCAACGATCAGTAGGGGTTCTGAGAGGAAGGTCCCCCACATTGGAACTGAGACACGGTCCAA
52	Megasphaera micronuciformis	Firmicutes	Negativicutes	Selenomonadales	Veillonellaceae	Megasphaera	Megasphaera micronuciformis; F0359; GU470904	1,0	GACGAACGCTGGCGGCGTGCTTAACACATGCAAGTCGAACGAGAGCGTAGAGAAAGCTTGCTTTTTCTACAATCTAGTGGCAAACGGGTGAGTAACGCGTAAACAACCTGCCCTACGGATGGGGACAACAGCTGGAAACGGCTGCTAATACCGAATACGTTCCGAAAGTCGCATGACTGTCGGAAGAAAGGATGGCCTCTATTTATAAGCTATCGCCGGAGGAGGGGTTTGCGTCTGATTAGCTAGTTGGAGGGGTAACGGCCCACCAAGGCGACGATCAGTAGCCGGTCTGAGAGGATGAACGGCCACATTGGAACTGAGACACGGTCCAG
53	Lactobacillus iners	Firmicutes	Bacilli	Lactobacillales	Lactobacillaceae	Lactobacillus	Lactobacillus iners; VA15_2004; AY526083	1,0	GACGAACGCTGGCGGCGTGCCTAATACATGCAAGTCGAGCGAGTCTGCCTTGAAGATCGGAGTGCTTGCACTCTGTGAAACAAGATACAGGCTAGCGGCGGACGGGTGAGTAACACGTGGGTAACCTGCCCAAGAGATCGGGATAACACCTGGAAACAGATGCTAATACCGGATAACAACAGATGATGCCTATCAACTGTTTAAAAGATGGTTCTGCTATCACTCTTGGATGGACCTGCGGTGCATTAGCTAGTTGGTAGGGTAACGGCCTACCAAGGCGATGATGCATAGCCGAGTTGAGAGACTGATCGGCCACATTGGGACTGAGACACGGCCCAA
54	Gemella sanguinis	Firmicutes	Bacilli	Bacillales	Bacillales_Incertae Sedis XI	Gemella	Gemella sanguinis (T); 2045-94; Y13364	1,0	GACGAACGCTGGCGGCGTGCCTAATACATGCAAGTCGAGCGAAGTTTTTCTGGTGCTTGCACTAGAAAAACTTAGCGGCGAACGGGTGAGTAACACGTAAAGAACCTGCCTCATAGACGGGGACAACTATTGGAAACGATAGCTAATACCGGATAACAGCATAAATCGCATGATATATGTTTAAAAGTTGGTTTCGGCTAACACTATGAGATGGCTTTGCGGTGCATTAGCTAGTTGGTGGGGTAAAGGCCTACCAAGGCGACGATGCATAGCCGACCTGAGAGGGTGATCGGCCACACTGGGACTGAGACACGGCCCAG
55	Moraxella lincolnii	Proteobacteria	Gammaproteobacteria	Pseudomonadales	Moraxellaceae	Moraxella	Moraxella lincolnii (T); type strain: CCUG 9405; FR822735	1,0	ATTGAACGCTGGCGGCAGGCTTAACACATGCAAGTCGAACGAAGAGGTCTAGCTTGCTAGACTGATTAGTGGCGAACGGGTGAGTAACATTTAGGAATCTACCTTATAGAGGGGGATAGCTCGGGGAAACTCGAATTAATACCGCATACGACCTACGGGTGAAAGGGGGCGCAAGCTCTTGCTATAAGATGAGCCTAAACCAGATTAGCTAGTTGGTGGGGTAAAGGCCTACCAAGGCGACGATCTGTAGCTGGTCTGAGAGGATGATCAGCCACACTGGGACTGAGACACGGCCCAG
56	Granulicatella sp.	Firmicutes	Bacilli	Lactobacillales	Carnobacteriaceae	Granulicatella	uncultured bacterium; ncd13c03c1; HM246985	1,0	GACGAACGCTGGCGGCGTGCCTAATACATGCAAGTCGAACGAGAGCGACCGGTGCTTGCACTGGTCAATCTAGTGGCGAACGGGTGAGTAACACGTGGGTAACCTGCCCATCAGAGGGGGATAACATTCGGAAACGGATGCTAAAACCGCATAGGTCCTTTAACCGCATGGTTGAAGGAGGAAAAGAGGCGCAAGCTTCTGCTGATGGATGGACCCGCGGTGCATTAGCTAGTTGGTGAGGTAACGGCTCACCAAGGCCGTGATGCATAGCCGACCTGAGAGGGTGATCGGCCACATTGGGACTGAGACACGGCCCAA
57	Veillonella sp.	Firmicutes	Negativicutes	Selenomonadales	Veillonellaceae	Veillonella	uncultured bacterium; ncd676h05c1; HM290243	1,0	GACGAACGCTGGCGGCGTGCTTAACACATGCAAGTCGAACGAAGAGCGATGGAAGCTTGCTTCTATCAATCTTAGTGGCGAACGGGTGAGTAACGCGTAATCAACCTGCCCTTCAGAGGGGGACAACAGTTGGAAACGACTGCTAATACCGCATACGATCTAATCTCGGCATCGAGGATGGATGAAAGGTGGCCTCTATTTATAAGCTATCACTGAAGGAGGGGATTGCGTCTGATTAGCTAGTTGGAGGGGTAACGGCCCACCAAGGCGATGATCAGTAGCCGGTCTGAGAGGATGAACGGCCACATTGGGACTGAGACACGGCCCAG
58	Actinomyces sp.	Actinobacteria	Actinobacteria	Actinomycetales	Actinomycetaceae	Actinomyces	uncultured bacterium; ncd03b10c1; HM250592	1,0	GACGAACGCTGGCGGCGTGCTTAACACATGCAAGTCGAACGCTGAAGCCCAGCTTGCTGGGTGGATGAGTGGCGAACGGGTGAGTAACACGTGAGTAACCTGCCCCCTTCTTTGGGATAACGCCCGGAAACGGGTGCTAATACTGGATATTCACTGGCCTTCGCATGGGGGTTGGTGGAAAGGTTTTTTCTGGTGGGGGATGGGCTCGCGGCCTATCAGCTTGTTGGTGGGGTGATGGCCTACCAAGGCTTTGACGGGTAGCCGGCCTGAGAGGGTGACCGGTCACATTGGGACTGAGATACGGCCCAG
59	Porphyromonas sp.	Bacteroidetes	Bacteroidia	Bacteroidales	Porphyromonadaceae	Porphyromonas	uncultured bacterium; nbw902b06c1; GQ027303	1,0	GATGAACGCTAGCGATAGGCTTAACACATGCAAGTCGAGGGGCAGCATGGTCTTAGCTTGCTAAGACTGATGGCGACCGGCGCACGGGTGCGTAACGCGTATGCAACTTGCCTCACAGAGGGGGATAACCCGTCGAAAGACGGACTAATACCGCGTACACTCTATGTTGGGCATCCAATGTAGAGGAAATGAAATTCGCTGTGAGATAGGCATGCGTCCCATTAGCTAGTTGGTGAGGTAACGGCTCACCAAGGCGACGATGGGTAGGGGAACTGAGAGGTTGAACCCCCACACTGGTACTGAGACACGGACCAG
60	Leptotrichia sp.	Fusobacteria	Fusobacteriia	Fusobacteriales	Leptotrichiaceae	Leptotrichia	uncultured bacterium; nbw821b10c1; GQ016110	1,0	GATGAACGCTGACAGAATGCTTAACACATGCAAGTCGATGGGGAAGCGGTGCTTGCACCGTGAAACCATGGCGGACGGGTGAGTAACGCGTAAAGAACTTGCCGAATGGACTGGGATAACAGCTGGAAACGGCTGATAAGACCGGATATTATGAACTTGCTGCATAGTGAGTTTATGAAAAGAGATGCCATTTGAGAGCTTTGCGTCCTATTAGCTAGTTGGTAAGGTAACGGCTTACCAAGGCGATGATAGGTAGCCGGCCTGAGAGGGTGGACGGCCACAAGGGGACTGAGATACGGCCCTT
61	Prevotella sp.	Bacteroidetes	Bacteroidia	Bacteroidales	Prevotellaceae	Prevotella	uncultured bacterium; ncd324e11c1; HM317613	1,0	GATGAACGCTAGCTACAGGCTTAACACATGCAAGTCGAGGGGAAACGGCATTTAGTGCTTGCACCGAATGGACGTCGACCGGCGCACGGGTGAGTAACGCGTATCCAACCTTCCCATAACTAAGGAATAACCTGCCGAAAGGCAGACTAATACCTTATGTAATCCTTTGATGGCATCAGATAAGGATAAAAGATTTATCGGTTATGGATGGGGATGCGTCTGATTAGCTTGTTGGCGGGGTAACGGCCCACCAAGGCAACGATCAGTAGGGGTTCTGAGAGGAAGGTCCCCCACATTGGAACTGAGACACGGTCCAA
62	Actinomyces sp.	Actinobacteria	Actinobacteria	Actinomycetales	Actinomycetaceae	Actinomyces	Actinomyces sp. oral clone CT047; AF385504	1,0	GACGAACGCTGGCGGCGTGCTTAACACATGCAAGTCGAACGCTGAAGACCTGGCTTTTGTTGGGTTGGATGAGTGGCGAACGGGTGAGTAACACGTGAGTAACCTGCCCTCTTCTTTGGGATAACGCCCGGAAACGGGTGCTAATACTGGATATTCACTGGCCTTCGCATGGGGGTTGGTGGAAAGGTTTGTTCTGGTGGGGGATGGGCTCGCGGCCTATCAGCTTGTTGGTGGGGTGATGGCCTACCAAGGCTTTGACGGGTAGCCGGCCTGAGAGGGTGACCGGTCACATTGGGACTGAGATACGGCCCAG
63	Moyella sp.	Firmicutes	Clostridia	Clostridiales	Lachnospiraceae	Moryella	uncultured bacterium; ncd751c04c1; HM289256	1,0	GATGAACGCTGGCGGCGTGCTTAACACATGCAAGTCGAACGAGAAGTGAAGACGGAAACCTTCGGGCGGAAGACTTTATTTCGAGTGGCGGACGGGTGAGTAACGCGTGGGTAACCTGCCTCATACAGGGGGATAACAGTTGGAAACGACTGTTAATACCGCATAAGACCACAGCACCGCATGGTGCGGGGGTAAAAACTCCGGTGGTATGAGATGGACCCGCGTTCGATTAGCCAGTTGGCGGGGTAACGGCCCACCAAAGCGACGATCGATAGCCGATCTGAGAGGATGACCGGCCACATTGGGACTGAGACACGGCCCAA
64	Lachnospiraceae	Firmicutes	Clostridia	Clostridiales	Lachnospiraceae	-	uncultured bacterium; 45_24; HE681304	0.99	GATGAACGCTGGCGGCGTGCTTAACACATGCAAGTCGAACGAAGCTGTTGTTTGGAGACCTTCGGGTGGAAGAATGACAGACTGAGTGGCGGACGGGTGAGTAACGCGTGGGTAACCTACCTTGCACAGGGGGACAACAGTTGGAAACGACTGCTAATACCGCATAAGACCACAGTACCGCATGGTACAGGGGTAAAAACTGAGGTGGTGCAAGATGGACCCGCGTCTGATTAGCTAGTTGGTGGGGTAAAGGCCTACCAAGGCGACGATCAGTAGCCGACCTGAGAGGGTGATCGGCCACATTGGGACTGAGACACGGCCCAA
65	Saccharibacteria_genera_incertae_sedis	Candidatus Saccharibacteria	Saccharibacteria_genera_incertae_sedis	Saccharibacteria_genera_incertae_sedis	Saccharibacteria_genera_incertae_sedis	Saccharibacteria_genera_incertae_sedis	uncultured bacterium; nbw205f02c1; GQ073144	1,0	GATGAATGCTGGCGGCGTGCCTAACACATGCAAGTCGAGCGGCAGCGAGTTTTACACTGAATTCTGGAAGCTTCTGGGTAATATAGAAGATCTATTCAAGAATTTTGTGTAAAATGTCGGCGAGCGGCGGACGGCTGAGTAACGCGTAGGAATTTGCCCCAAAGTGAGGAATAACTGCCCGAAAGGGTAGCTAATGCCGCATATGGTCTTCGGATTAAAGCCTTCGGGCGCTTTGGGAGAAGCCTGCGTTGGATTAGGTAGTTGGTAGGGTAATGGCCTACCAAGCCGACGATCCATAGCTGGTCTGAGAGGATGATCAGCCAGACTGGAACTGAGACACGGTCCAG
66	Lachnoanaerobaculum orale	Firmicutes	Clostridia	Clostridiales	Lachnospiraceae	Lachnoanaerobaculum	Lachnoanaerobaculum orale; N1; HQ877677	1,0	GATGAACGCTGGCGGCGTGCTTAACACATGCAAGTCGAACGAAGCTGCTAAAAGGAAGTCTTCGGATGGAATTTTAGTAGACTTAGTGGCGGACGGGTGAGTAACGCGTGGATAACCTGCCTTATACAGGGGGATAACGGAGAGAAATTTCCGCTAAGACCGCATAAGACCACAGCACCGCATGGTGCAGGGGTAAAATATTTATAGGTATAAGATGGATCCGCGTCCGATTAGCTAGTTGGTGAGGTAGAGGCTCACCAAGGCGACGATCGGTAGCCGGCCTGAGAGGGTGAACGGCCACATTGGGACTGAGACACGGCCCAA
67	Finegoldia magna	Firmicutes	Clostridia	Clostridiales	Clostridiales_Incertae Sedis XI	Finegoldia	Finegoldia magna ATCC 29328; AP008971	1,0	GACGAACGCTGGCGGCGTGCTTAACACATGCAAGTCGAACGGGATTTAGTAGACAGAAACCTCGGTGGAAGATTACTAATGAGAGTGGCGAACGGGTGAGTAACGCGTGAGCAACCTGCCTATGACAGTGGGATAGCCTCGGGAAACCGGGATTAATACCGCATAAAATCGTAGAAACACATGTTTCAACGGTCAAAGATTTATCGGTCATAGATGGGCTCGCGTCTGATTAGCTAGTTGGTGAGATAACAGCCCACCAAGGCGACGATCAGTAGCCGGTCTGAGAGGATGAACGGCCACATTGGAACTGAGACACGGTCCAA
68	Streptococcus sp.	Firmicutes	Bacilli	Lactobacillales	Streptococcaceae	Streptococcus	Streptococcus mitis bv. 2; 1D009; JN713499	1,0	GACGAACGCTGGCGGCGTGCCTAATACATGCAAGTAGAACGCTGAAGGAGGAGCTTGCTCTTCTGGATGAGTTGCGAACGGGTGAGTAACGCGTAGGTAACCTGCCTGGTAGTGGGGGATAACTATTGGAAACGATAGCTAATACCGCATAATAACAGTTGTTGCATGACAACTGTTTGAAAGGTGCAATTGCATCACTACCAGATGGACCTGCGTTGTATTAGCTAGTTGGTGGGGTAACGGCTCACCAAGGCGACGATACATAGCCGACCTGAGAGGGTGATCGGCCACACTGGGACTGAGACACGGCCCAG
69	Streptococcus oralis	Firmicutes	Bacilli	Lactobacillales	Streptococcaceae	Streptococcus	Streptococcus oralis; ATCC 700233; AY281080	1,0	GACGAACGCTGGCGGCGTGCCTAATACATGCAAGTAGAACGCTGAAGGAGGAGCTTGCTTCTCCGGATGAGTTGCGAACGGGTGAGTAACGCGTAGGTAACCTGCCTGGTAGCGGGGGATAACTATTGGAAACGATAGCTAATACCGCATAACAGTAGATATTGCATGATATCTGCTTGAAAGGTGCAATTGCATCACTACCAGATGGACCTGCGTTGTATTAGCTAGTTGGTGAGGTAACGGCTCACCAAGGCGACGATACATAGCCGACCTGAGAGGGTGATCGGCCACACTGGGACTGAGACACGGCCCAG
70	Prevotella sp.	Bacteroidetes	Bacteroidia	Bacteroidales	Prevotellaceae	Prevotella	uncultured bacterium; 070027_126; JQ459396	1,0	GATGAACGCTAGCTACAGGCTTAACACATGCAAGTCGAGGGGAAACGACATTGAAGCTTGCTTCGATGGGCGTCGACCGGCGCACGGGTGAGTAACGCGTATCCAACCTGCCTCTGACTAAGGGATAACCCGGCGAAAGTCGGACTAATACCTTATGAGGTTTTCTGCAGACATCTAATGAAAACGAAAGATTTATCGGTCAGTGATGGGGATGCGTCTGATTAGCTTGTTGGCGGGGTAACGGCCCACCAAGGCAACGATCAGTAGGGGTTCTGAGAGGAAGGTCCCCCACATTGGAACTGAGACACGGTCCAA
71	Propionibacterium avidum/propionicum	Actinobacteria	Actinobacteria	Actinomycetales	Propionibacteriaceae	Propionibacterium	Propionibacterium avidum 44067; CP005287	1,0	GACGAACGCTGGCGGCGTGCTTAACACATGCAAGTCGAACGGAAAGGCCCCTTTGGGGGTACTCGAGTGGCGAACGGGTGAGTAACACGTGAGTAACCTGCCCTTGACTTCGGGATAACTTCAGGAAACTGGGGCTAATACCGGATAGGAATCCTTGCTGCATGGTGGGGGTTGGAAAGCTTCGGCGGTTTTGGATGGACTCGCGGCTTATCAGCTTGTTGGTGGGGTAGTGGCTTACCAAGGCTTTGACGGGTAGCCGGCCTGAGAGGGCGACCGGCCACATTGGGACTGAGATACGGCCCAG
72	Enterobacteriaceae	Proteobacteria	Gammaproteobacteria	Enterobacteriales	Enterobacteriaceae	-	Citrobacter koseri ATCC BAA-895; CP000822	1,0	ATTGAACGCTGGCGGCAGGCCTAACACATGCAAGTCGAACGGTAACAGGAAGCAGCTTGCTGCTTTGCTGACGAGTGGCGGACGGGTGAGTAATGTCTGGGAAACTGCCTGATGGAGGGGGATAACTACTGGAAACGGTAGCTAATACCGCATAACGTCGCAAGACCAAAGAGGGGGACCTTCGGGCCTCTTGCCATCAGATGTGCCCAGATGGGATTAGCTTGTTGGTGGGGTAACGGCTCACCAAGGCGACGATCCCTAGCTGGTCTGAGAGGATGACCAGCCACACTGGAACTGAGACACGGTCCAG
73	Streptococcus salivarius	Firmicutes	Bacilli	Lactobacillales	Streptococcaceae	Streptococcus	Streptococcus salivarius subsp. null; NUM 6069; AB608747	1,0	GACGAACGCTGGCGGCGTGCCTAATACATGCAAGTAGAACGCTGAAGAGAGGAGCTTGCTCTTCTTGGATGAGTTGCGAACGGGTGAGTAACGCGTAGGTAACCTGCCTTGTAGCGGGGGATAACTATTGGAAACGATAGCTAATACCGCATAACAATGGGTGACTCATGTCATTTATTTGAAAGGGGCAAATGCTCCACTACAAGATGGACCTGCGTTGTATTAGCTAGTAGGTGAGGTAACGGCTCACCTAGGCGACGATACATAGCCGACCTGAGAGGGTGATCGGCCACACTGGGACTGAGACACGGCCCAG
74	Leptotrichia sp.	Fusobacteria	Fusobacteriia	Fusobacteriales	Leptotrichiaceae	Leptotrichia	uncultured bacterium; nbw685g03c1; GQ115446	1,0	GATGAACGCTGACAGAATGCTTAACACATGCAAGTCGATGGGGAAGTGGTGCTTGCACCATGGTAACCATGGCGGACGGGTGAGTAACGCGTAAGGAACTTGCCTGCGGGACCGGGATAACAGCAGGAAACTGCTGACAAGACCGGATAAGGTCATTAAGCTGCATAGCTTAGTGATGAAAGGAGACGCCTGCGGAGAGCCTTGCGTCCTATTAGCTAGTTGGAGGGGTAACGGCCCACCAAGGCGAAGATAGGTAGCCGGCCTGAGAGGGTGGACGGCCACAAGGGGACTGAGATACGGCCCTT
75	Gemella haemolysans	Firmicutes	Bacilli	Bacillales	Bacillales_Incertae Sedis XI	Gemella	Gemella haemolysans (T); L14326	1,0	GACGAACGCTGGCGGCGTGCCTAATACATGCAAGTCGAGCGAAGTTTTTCTGGTGCTTGCACCGGAAAAACTTAGCGGCGAACGGGTGAGTAACACGTAAAGAACCTGCCTCATAGACTGGGACAACTATTGGAAACGATAGCTAATACCGGATAACAGCATTAACTGCATGGTTGATGTTTAAAAGTTGGTTTTGCTAACACTATGAGATGGCTTTGCGGTGCATTAGCTAGTTGGTGGGGTAAAGGCCTACCAAGGCGACGATGCATAGCCGACCTGAGAGGGTGATCGGCCACACTGGGACTGAGACACGGCCCAG
76	Staphylococcus lugdunensis	Firmicutes	Bacilli	Bacillales	Staphylococcaceae	Staphylococcus	Staphylococcus lugdunensis (T); ATCC 43809; AB009941	1,0	GATGAACGCTGGCGGCGTGCCTAATACATGCAAGTCGAGCGAACAGATAAGGAGCTTGCTCCTTTGACGTTAGCGGCGGACGGGTGAGTAACACGTGGGTAACCTACCTATAAGACTGGGACAACTTCGGGAAACCGGAGCTAATACCGGATAATATGTTGAACCGCATGGTTCAATAGTGAAAGATGGTTTTGCTATCACTTATAGATGGACCCGCGCCGTATTAGCTAGTTGGTGAGGTAACGGCTCACCAAGGCAACGATACGTAGCCGACCTGAGAGGGTGATCGGCCACACTGGAACTGAGACACGGTCCAG
77	Enterobacteriaceae	Proteobacteria	Gammaproteobacteria	Enterobacteriales	Enterobacteriaceae	-	Raoultella planticola (T); ATCC 33531T; AF129443	1,0	ATTGAACGCTGGCGGCAGGCCTAACACATGCAAGTCGAGCGGTAGCACAGAGAGCTTGCTCTCGGGTGACGAGCGGCGGACGGGTGAGTAATGTCTGGGAAACTGCCTGATGGAGGGGGATAACTACTGGAAACGGTAGCTAATACCGCATAACGTCGCAAGACCAAAGTGGGGGACCTTCGGGCCTCATGCCATCAGATGTGCCCAGATGGGATTAGCTAGTAGGTGGGGTAATGGCTCACCTAGGCGACGATCCCTAGCTGGTCTGAGAGGATGACCAGCCACACTGGAACTGAGACACGGTCCAG
78	Actinomyces sp.	Actinobacteria	Actinobacteria	Actinomycetales	Actinomycetaceae	Actinomyces	uncultured bacterium; nbu189a11c1; GQ019355	1,0	GACGAACGCTGGCGGCGTGCTTAACACATGCAAGTCGAACGCTGAAGCCTAGCTTGCTGGGTGGATGAGTGGCGAACGGGTGAGTAACACGTGAGTAACCTGCCCTCTTCTTTGGGATAACGCCCGGAAACGGGTGCTAATACTGGATATTCACTGATCTTCGCATGGGGGTTGGTGGAAAGGTTTTTTCTGGTGGGGGATGGGCTCGCGGCCTATCAGCTTGTTGGTGGGGTGATGGCCTACCAAGGCTTTGACGGGTAGCCGGCCTGAGAGGGTGACCGGTCACATTGGGACTGAGATACGGCCCAG
79	Dolosigranulum pigrum	Firmicutes	Bacilli	Lactobacillales	Carnobacteriaceae	Dolosigranulum	uncultured bacterium; ncd2738c08c1; JF236481	1,0	GACGAACGCTGGCGGCATGCCTAATACATGCAAGTCGAACGATGATATCACTGCTTGCAGTGATTGATTAGTGGCGAACGGGTGAGTAACACGTGAGGAACTTGCCCATGAGCGGGGGACAACATTCGGAAACGGATGCTAATACCCCATAGGTGGATTGGTCGCATGACGAATTCATTAAAGGTGGCTTTGCTACCACTCATGGATAGCCTCGCGGCGTATTAGCTAGTTGGTAAGGTAATGGCTTACCAAGGCATTGATACGTAGCCGACTTGAGAGGGTGATCGGCCACACTGGGACTGAGACACGGCCCAG
80	Anaerococcus sp.	Firmicutes	Clostridia	Clostridiales	Clostridiales_Incertae Sedis XI	Anaerococcus	uncultured bacterium; nck53a10c1; KF075626	1,0	GATTAACGCTGGCGGCGTGCATAACACATGCAAGTCGAACGATGAAACTTTACTGACTTCTTCGGAAAGATTTAAAGCGGATTAGTGGCGGACGGGTGAGTAACGCGTGAGTAACCTGCCTTACACAAGGGGATAGCCGTTGGAAACGACGAATAATACCCTATAAAACTATCACTTCGCATGAAGCGATAGTCAAAGTGTTAGCGGTGTAAGATGGACTTGCGTCTGATTAGCTAGTTGGTGAGAAAAAAGCCCACCAAGGCAACGATCAGTAGCCGGCTTGAGAGAGTGTACGGCCACATTGGGACTGAGACACGGCCCAG
81	Streptococcus parasanguinis	Firmicutes	Bacilli	Lactobacillales	Streptococcaceae	Streptococcus	uncultured bacterium; nbw1155c09c1; GQ076925	1,0	GATGAACGCTGGCGGCGTGCCTAATACATGCAAGTAGAACGCTGAAGCTTGGTGCTTGCACCGAGCGGATGAGTTGCGAACGGGTGAGTAACGCGTAGGTAACCTGCCTCTTAGCGGGGGATAACTATTGGAAACGATAGCTAATACCGCATAAAAGTCGACATCGCATGATGTTGACTTGAAAGGTGCAATTGCATCACTAAGAGATGGACCTGCGTTGTATTAGCTAGTTGGTGAGGTAACGGCTCACCAAGGCGACGATACATAGCCGACCTGAGAGGGTGATCGGCCACACTGGGACTGAGACACGGCCCAG
82	Proteus mirabilis	Proteobacteria	Gammaproteobacteria	Enterobacteriales	Enterobacteriaceae	Proteus	Proteus mirabilis (T); NCTC 11938; DQ885256	1,0	ATTGAACGCTGGCGGCAGGCCTAACACATGCAAGTCGAGCGGTAACAGGAGAAAGCTTGCTTTCTTGCTGACGAGCGGCGGACGGGTGAGTAATGTATGGGGATCTGCCCGATAGAGGGGGATAACTACTGGAAACGGTGGCTAATACCGCATAATGTCTACGGACCAAAGCAGGGGCTCTTCGGACCTTGCACTATCGGATGAACCCATATGGGATTAGCTAGTAGGTGGGGTAAAGGCTCACCTAGGCGACGATCTCTAGCTGGTCTGAGAGGATGATCAGCCACACTGGGACTGAGACACGGCCCAG
83	Actinomyces sp.	Actinobacteria	Actinobacteria	Actinomycetales	Actinomycetaceae	Actinomyces	uncultured bacterium; ncd902c10c1; HM308752	1,0	GACGAACGCTGGCGGCGTGCTTAACACATGCAAGTCGAACGAAAATACCAAGCTTGCTTGGTTGATTAGTGGCGAACGGGTGAGTAACACGTGAGTAACCTGCCCCTTACTTTCCTGGATAACTGCTCGAAAGGGTAGCTAATACGGGATATTCTGGCCTTCCTGCATGGGTTGGTTTGGAAAGGTTGTTTTTCTGGTAAGGGATGGGCTCGCGGCCTATCAGCTTGTTGGTGGGGTGATGGCCTACCAAGGCTTTGACGGGTAGCCGGCCTGAGAGGGTGGACGGTCACACTGGGACTGAGATACGGCCCAG
84	Leptotrichia sp.	Fusobacteria	Fusobacteriia	Fusobacteriales	Leptotrichiaceae	Leptotrichia	uncultured bacterium; ncd2127b10c1; JF183432	1,0	GATGAACGCTGACAGAATGCTTAACACATGCAAGTCGATGGGGAAGTGGTGCTTGCACCATGGTAACCATGGCGGACGGGTGAGTAACGCGTAAGGAACTTGCCTGCGGGACTGGGATAACAGCAGGAAACTGCTGATAATACCGGATAAGGTCATTAAGCTGCATAGCTTAGTGATGAAAGGAGACGCCTGCGGAGAGCCTTGCGTCCTATTAGCTAGTTGGAGGGGTAACGGCCCACCAAGGCGAAGATAGGTAGCCGGCCTGAGAGGGTGGACGGCCACAAGGGGACTGAGATACGGCCCTT
85	Streptococcus sp.	Firmicutes	Bacilli	Lactobacillales	Streptococcaceae	Streptococcus	uncultured bacterium; nbw314d03c1; GQ088816	1,0	GACGAACGCTGGCGGCGTGCCTAATACATGCAAGTAGAACGCTGAAGGAGGAGCTTGCTCTTCTGGATGAGTTGCGAACGGGTGAGTAACGCGTAGGTAACCTGCCTGGTAGCGGGGGATAACTATTGGAAACGATAGCTAATACCGCATAAGAGTAGATGTTGCATGACATTTACTTAAAAGGTGCAATTGCATCACTACCAGATGGACCTGCGTTGTATTAGCTAGTTGGTGGGGTAACGGCTCACCAAGGCGACGATACATAGCCGACCTGAGAGGGTGATCGGCCACACTGGGACTGAGACACGGCCCAG
86	Staphylococcus hominis	Firmicutes	Bacilli	Bacillales	Staphylococcaceae	Staphylococcus	Staphylococcushominissubsp.null;PS1;JQ677135	1,0	GATGAACGCTGGCGGCGTGCCTAATACATGCAAGTCGAGCGAACAGACGAGGAGCTTGCTCCTTTGACGTTAGCGGCGGACGGGTGAGTAACACGTAGGTAACCTACCTATAAGACTGGGATAACTTCGGGAAACCGGAGCTAATACCGGATAATATTTCGAACCGCATGGTTCGATAGTGAAAGATGGCTTTGCTATCACTTATAGATGGACCTGCGCCGTATTAGCTAGTTGGTAAGGTAACGGCTTACCAAGGCAACGATACGTAGCCGACCTGAGAGGGTGATCGGCCACACTGGAACTGAGACACGGTCCAG
87	Actinomyces sp.	Actinobacteria	Actinobacteria	Actinomycetales	Actinomycetaceae	Actinomyces	ncultured bacterium; nbu513f07c1; GQ048196	1,0	GACGAACGCTGGCGGCGTGCTTAACACATGCAAGTCGAACGCTGAAGCCTGGCTTTTGTTGGGTGGATGAGTGGCGAACGGGTGAGTAACACGTGAGTAACCTGCCCTCTTCTTTGGGATAACGCCCGGAAACGGGTGCTAATACTGGATATTCACTTGCCTTCGCATGGGGGTGGGTGGAAAGGGTTTTTTCTGGTGGGGGATGGGCTCGCGGCCTATCAGCTTGTTGGTGGGGTGATGGCTTACCAAGGCTTTGACGGGTAGCCGGCCTGAGAGGGTGACCGGTCACATTGGGACTGAGATACGGCCCAG
88	Streptococcus sp.	Firmicutes	Bacilli	Lactobacillales	Streptococcaceae	Streptococcus	uncultured bacterium; ncd533e05c1; HM277063	1,0	GACGAACGCTGGCGGCGTGCCTAATACATGCAAGTAGAACGCTGAAGGAAGGAGCTTGCTCTTTCCGGATGAGTTGCGAACGGGTGAGTAACGCGTAGGTAACCTGCCTGGTAGCGGGGGATAACTATTGGAAACGATAGCTAATACCGCATAACAGTAGATATCGCATGATAGCTGCTTAAAAGGTGCAATTGCACCACTACCAGATGGACCTGCGTTGTATTAGCTAGTTGGTGAGGTAACGGCTCACCAAGGCAACGATACATAGCCGACCTGAGAGGGTGATCGGCCACACTGGGACTGAGACACGGCCCAG
89	Alloprevotella rava	Bacteroidetes	Bacteroidia	Bacteroidales	Prevotellaceae	Alloprevotella	uncultured bacterium; 069104_180; JQ449389	1,0	GATGAACGCTAGCTACAGGCTTAACACATGCAAGTCGAGGGGAAACGACATTGAAAGCTTGCTTTTAATGGGCGTCGACCGGCGCACGGGTGCGTAACGCGTATCGAACCTGCCCTTTACTCAGGGATAGCCTTGCGAAAGTAAGATTAATACCTGATAGTGTTGCGATGAGGCATCTTGTTGCAACTAAAGATTTATTGGTAAAGGATGGCGATGCGTCTGATTAGGTAGTAGGCGGGGTAATGGCCCACCTAGCCGACGATCAGTAGGGGTTCTGAGAGGAAGGTCCCCCACATTGGAACTGAGACACGGTCCAA
90	Veillonella sp.	Firmicutes	Negativicutes	Selenomonadales	Veillonellaceae	Veillonella	uncultured bacterium; ncd110h09c1; HM257774	1,0	GACGAACGCTGGCGGCGTGCTTAACACATGCAAGTCGAACGAAGAGCGATGGAAGCTTGCTTCTATCAATCTTAGTGGCGAACGGGTGAGTAACGCGTAATCAACCTGCCCTTCAGAGGGGGACAACAGTTGGAAACGACTGCTAATACCGCATACGATCCAACCTCGGCATCGAGGATGGATGAAAGGTGGCCTCTATTTATAAGCTATCACTGAAGGAGGGGATTGCGTCTGATTAGCTAGTTGGAGGGGTAACGGCCCACCAAGGCAATGATCAGTAGCCGGTCTGAGAGGATGAACGGCCACATTGGGACTGAGACACGGCCCAG
91	Dolosigranulum pigrum	Firmicutes	Bacilli	Lactobacillales	Carnobacteriaceae	Dolosigranulum	uncultured bacterium; ncd443d11c1; HM325415	0.95	GACGAACGCTGGCGGCATGCCTAATACATGCAAGTCGAACGATGATATCACTGCTTGCAGTGATTGATTAGTGGCGAACGGGTGAGTAACACGTGAGGAACTTGCCCATGAGCGGGGGACAACATTCGGAAACGAATGCTAATACCCCATAGGTGGATTGGTCGCATGACAAATTCATTAAAGGTGGCTTCGCTACCACTCATGGATAGCCTCGCGGCGTATTAGCTAGTTGGTAAGGTAATGGCTTACCAAGGCAGTGATACGTAGCCGACTTGAGAGGGTGATCGGCCACACTGGGACTGAGACACGGCCCAG
92	Alloprevotella tannerae	Bacteroidetes	Bacteroidia	Bacteroidales	Prevotellaceae	Alloprevotella	uncultured bacterium; ncd1577c05c1; JF136620	1,0	GATGAACGCTAGCTACAGGCTTAACACATGCAAGTCGTGGGGCAGCGGATGCTTAGCTTGCTAAGTATGCCGGCGACCGGCGCACGGGTGAGTAACGCGTACCGAACCTGCCCATCACACAGGGATAGGCTTGCGAAAGCAAGATTAATACCTGATGGTCTCAGTTGTATGCATGTATGATTGAGTAAAGCCTTCGGGCGGTGATGGATGGCGGTGCGTCCCATTAGGAAGTTGGCGGGGTAACGGCCCACCAATCCTTCGATGGGTAGGGGTTCTGAGAGGAAGGTCCCCCACATTGGAACTGAGATACGGTCCAA
93	Leptotrichia sp.	Fusobacteria	Fusobacteriia	Fusobacteriales	Leptotrichiaceae	Leptotrichia	uncultured bacterium; nbw235b04c1; GQ070510	1,0	GATGAACGCTGACAGAATGCTTAACACATGCAAGTCAATGGGGAAACGGTGCTTGCACCGCGATAACCATGGCGGACGGGTGAGTAACGCGTAAAGAACTTGCCTCTTAGTCTGGGATAACAGATGGAAACGACTGATAAGACTAGATACTATTAAAGCTTCGCATGAAGCTTTAATGAAAAGAGATGCTAAGAGAGAGCTTTGCGTCCTATTAGTTAGTTGGTGAGGTAACGGCTCACCAAGACGAAGATAGGTAGCCGGTCTGAGAGGATGAACGGCCACAAGGGGACTGAGATACGGCCCTT
94	Campylobacter concisus	Proteobacteria	Epsilonproteobacteria	Campylobacterales	Campylobacteraceae	Campylobacter	uncultured bacterium; 070047_121; JQ465742	1,0	AGTGAACGCTGGCGGCGTGCCTAATACATGCAAGTCGAACGGACAAGTAAGAGCTTGCTCTTATGAGTTAGTGGCGCACGGGTGAGTAATGTATAGCTAATCTGCCCTACACTAGAGGACAACAGTTGGAAACGACTGCTAATACTCTATACTCCTGTCTGACATAAGTTAGATAGGGAAAGTTTTTCGGTGTAGGATGAGGCTATATTGTATCAGCTAGTTGGTGAGGTAATGGCTCACCAAGGCTATGACGCATAACTGGTCTGAGAGGATGATCAGTCACACTGGAACTGAGACACGGTCCAG
95	Streptococcus sp.	Firmicutes	Bacilli	Lactobacillales	Streptococcaceae	Streptococcus	uncultured bacterium; ncd2182f06c1; JF186452	1,0	GACGAACGCTGGCGGCGTGCCTAATACATGCAAGTAGAACGCTGAAGGAAGGAGCTTGCTCTTTCCGGATGAGTTGCGAACGGGTGAGTAACGCGTAGGTAACCTGCCTGGTAGCGGGGGATAACTATTGGAAACGATAGCTAATACCGCATAACAGTAGATGTTGCATGACATTTGCTTAAAAGGTGCAATTGCATCACTACCAGATGGACCTGCGTTGTATTAGCTAGTTGGTGAGGTAACGGCTCACCAAGGCAACGATACATAGCCGACCTGAGAGGGTGATCGGCCACACTGGGACTGAGACACGGCCCAG
96	Streptococcus salivarius/vestibularis	Firmicutes	Bacilli	Lactobacillales	Streptococcaceae	Streptococcus	uncultured bacterium; ncd423f05c1; HM324171	1,0	GACGAACGCTGGCGGCGTGCCTAATACATGCAAGTAGAACGCTGAAAAGAGGAGCTTGCTCTTCTTGGATGAGTTGCGAACGGGTGAGTAACGCGTAGGTAACCTGCCTTGTAGCGGGGGATAACTATTGGAAACGATAGCTAATACCGCATAACAATGGATGACCCATGTCATTTATTTGAAAGGGGCAAATGCTCCACTACAAGATGGACCTGCGTTGTATTAGCTAGTAGGTGAGGTAACGGCTCACCTAGGCGACGATACATAGCCGACCTGAGAGGGTGATCGGCCACACTGGGACTGAGACACGGCCCAG
97	Rothia dentocariosa	Actinobacteria	Actinobacteria	Actinomycetales	Micrococcaceae	Rothia	Rothia dentocariosa; ATCC BAA-907; CCUG 48652; CDC# C5660; AY546095	1,0	GACGAACGCTGGCGGCGTGCTTAACACATGCAAGTCGAACGATGAAGCCTAGCTTGCTAGGTGGATTAGTGGCGAACGGGTGAGTAATACGTGAGTGACCTACCTTTGACTCTGGGATAAGCCTGGGAAACTGGGTCTAATACCGGATACGACCAATCTCCGCATGGGGTGTTGGTGGAAAGCGTTATGGAGTGGTTTTAGATGGGCTCACGGCCTATCAGCTTGTTGGTGAGGTAATGGCTTACCAAGGCGACGACGGGTAGCCGGCCTGAGAGGGTGACCGGCCACACTGGGACTGAGACACGGCCCAG
98	Streptococcus sp.	Firmicutes	Bacilli	Lactobacillales	Streptococcaceae	Streptococcus	uncultured bacterium; 014B-G11; DQ905614	1,0	GACGAACGCTGGCGGCGTGCCTAATACATGCAAGTAGAACGCTGAAGAGAGGAGCTTGCTCTTCTTGGAAGAGTTGCGAACGGGTGAGTAACGCGTAGGTAACCTGCCTTGTAGCGGGGGATAACTATTGGAAACGATAGCTAATACCGCATAACAATGGGTGACCCATGTCATTCATTTGAAAGGGGCAACTGCTCCACTACAAGATGGACCTGCGTTGTATTAGCTAGTAGGTGAGGTAACGGCTCACCTAGGCGACGATACATAGCCGACCTGAGAGGGTGATCGGCCACACTGGGACTGAGACACGGCCCAG
99	Fusobacterium nucleatum	Fusobacteria	Fusobacteriia	Fusobacteriales	Fusobacteriaceae	Fusobacterium	Fusobacterium nucleatum subsp. null; _R002; GU407924	1,0	GATGAACGCTGACAGAATGCTTAACACATGCAAGTCTACTTGAATTTGGGTTTTTAACTTAGGTTTGGGTGGCGGACGGGTGAGTAACGCGTAAAGAACTTGCCTCACAGCTAGGGACAACATTTAGAAATGAATGCTAATACCTAATATTATGATAATAGGGCATCCTATAATTATGAAAGCTATATGCGCTGTGAGAGAGCTTTGCGTCCCATTAGCTAGTTGGAGAGGTAACGGCTCACCAAGGCGATGATGGGTAGCCGGCCTGAGAGGGTGATCGGCCACAAGGGGACTGAGACACGGCCCTT
100	Streptococcus sp.	Firmicutes	Bacilli	Lactobacillales	Streptococcaceae	Streptococcus	Streptococcus sp. EO2001-01; AY741061	1,0	GATGAACGCTGGCGGCGTGCCTAATACATGCAAGTAGAACGCTGAAGGAGGAGCTTGCTCTTCTGGAAGAGTTGCGAACGGGTGAGTAACGCGTAGGTAACCTGCCTCTTAGCGGGGGATAACTATTGGAAACGATAGCTAATACCGCATAAAAGTCGACATTGCATGATGTTGACTTGAAAGGTGCAACTGCATCACTAAGAGATGGACCTGCGTTGTATTAGCTAGTTGGTGAGGTAACGGCTCACCAAGGCGACGATACATAGCCGACCTGAGAGGGTGATCGGCCACACTGGGACTGAGACACGGCCCAG
101	Peptoniphilus sp.	Firmicutes	Clostridia	Clostridiales	Clostridiales_Incertae Sedis XI	Peptoniphilus	uncultured bacterium; ncm47g03c1; KF085581	0.98	GACGAACGCTGGCGGCGCGCTTAACACATGCAAGTCGAGCGATGAAACCTTGACAGAACCCTTCGGGGCGAAGACAAAGTGGATTAGCGGCGGACGGGTGAGTAACACGTGAGCAACCTGCCTTAGACATTGGGATAGCCTCGGGAAACCGGGATTAATACCAAATAAAATCATAATGACACATGTCATAACGATCAAAACTCCGGTGGTCTAAGATGGACTCGCGTCCCATTAGCTAGTTGGTAGAGTAAAAGCCTACCAAGGCGACGATGGGTAGCCGGCCTGAGAGGGTGAACGGCCACATTGGAACTGAGAAACGGTCCAA
102	Veillonella sp.	Firmicutes	Negativicutes	Selenomonadales	Veillonellaceae	Veillonella	uncultured bacterium; H2-plate10_H12; HQ176318	1,0	GACGAACGCTGGCGGCGTGCTTAACACATGCAAGTCGAACGGACCGACATGGAAGCTTGCTTCTATGAAGGTTAGTGGCGAACGGGTGAGTAACGCGTAATCAACCTGCCCATCAGAGGGGGACAACAGTTGGAAACGACTGCTAATACCGCATACGATCCAATCTCGGCATCGGGACTGGATGAAAGGTGGCCTCTACTTGTAAGCTATCACTGATGGAGGGGATTGCGTCTGATTAGCTAGTTGGAGGGGTAACGGCCCACCAAGGCAATGATCAGTAGCCGGTCTGAGAGGATGAACGGCCACATTGGGACTGAGACACGGCCCAA
103	Neisseria sp.	Proteobacteria	Betaproteobacteria	Neisseriales	Neisseriaceae	Neisseria	uncultured bacterium; ncd276f09c1; HM271155	1,0	ATTGAACGCTGGCGGCATGCTTTACACATGCAAGTCGGACGGCAGCACAGAGAAGCTTGCTTCTTGGGTGGCGAGTGGCGAACGGGTGAGTAACATATCGGAACGTACCGGGCAGTGGGGGATAACTAATCGAAAGATTAGCTAATACCGCATATTTTCTGAGGAAGAAAGCAGGGGACCATTTGGCCTTGCGCTGTTTGAGCGGCCGATATCTGATTAGCTAGTTGGTGGGGTAAAGGCCTACCAAGGCGACGATCAGTAGCGGGTCTGAGAGGATGATCCGCCACACTGGGACTGAGACACGGCCCAG
104	Escherichia/Shigella sp.	Proteobacteria	Gammaproteobacteria	Enterobacteriales	Enterobacteriaceae	Escherichia/Shigella	Escherichia coli O83:H1 str. NRG 857C; CP001855	1,0	ATTGAACGCTGGCGGCAGGCCTAACACATGCAAGTCGAACGGTAACAGGAAGCAGCTTGCTGCTTTGCTGACGAGTGGCGGACGGGTGAGTAATGTCTGGGAAACTGCCTGATGGAGGGGGATAACTACTGGAAACGGTAGCTAATACCGCATAACGTCGCAAGACCAAAGAGGGGGACCTTCGGGCCTCTTGCCATCGGATGTGCCCAGATGGGATTAGCTAGTAGGTGGGGTAAAGGCTCACCTAGGCGACGATCCCTAGCTGGTCTGAGAGGATGACCAGCCACACTGGAACTGAGACACGGTCCAG
105	Anaerococcus sp.	Firmicutes	Clostridia	Clostridiales	Clostridiales_Incertae Sedis XI	Anaerococcus	uncultured bacterium; nck166a04c1; KF084443	1,0	GATTAACGCTGGCGGCGTGCATAACACATGCAAGTCGAACGATGAAACTTAAAAGATTTCTTCGGAATGAACTTAAGTGAATTAGTGGCGAACGGGTGAGTAACGCGTGAGTAACCTGCCTTACACAAGGGGATAGCCTCTGGAAACGGAGAATAATACCCTATGAAACTATCTTATCGCATGAAAAGATAGTCAAAGTGTTTTAGCGGTGTAAGATGGACTTGCGTCTGATTAGCTAGTTGGTGAGATAACAGCCCACCAAGGCAACGATCAGTAGCCGGCTTGAGAGAGTGTACGGCCACATTGGGACTGAGACACGGCCCAG
106	Capnocytophaga sp.	Bacteroidetes	Flavobacteriia	Flavobacteriales	Flavobacteriaceae	Capnocytophaga	Capnocytophaga sp. oral clone BU084; AF385569	1,0	GATGAACGCTAGCGGCAGGCCTAACACATGCAAGTCGAGGGAGGAGCTTTCGGGCTTCGACCGGCGTACGGGTGCGTAACGCGTATACAATCTGCCTTTCACATAGGGATAGCCCGAAGAAATTTGGATTAATACCTAATGGTATATAGGAGTGGCATCACATTTATATTAAAGCTGAGGCGGTGAAAGATGAGTATGCGTTCTATTAGCTAGTTGGAGAGGTAACGGCTCCCCAAGGCTACGATAGATAGGGGTTCTGAGAGGGATATCCCCCACACTGGTACTGAGATACGGACCAG
107	Finegoldia magna	Firmicutes	Clostridia	Clostridiales	Clostridiales_Incertae Sedis XI	Finegoldia	uncultured bacterium; nbw1075h07c1; GQ052893	1,0	GACGAACGCTGGCGGCGTGCTTAACACATGCAAGTCGAACGGGATTTAGTAAACAGAAGCCTCGGCGGAAGATTACTAATGAGAGTGGCGAACGGGTGAGTAACGCGTGAGCAACCTGCCTATGACAGTGGGATAGCCTCGGGAAACCGGGATTAATACCGCATAAAATCGTAGAAACACATGTTTTAACGGTCAAAGATTTATCGGTCATAGATGGGCTCGCGTCTGATTAGCTAGTTGGTGAGATAACAGCCCACCAAGGCGACGATCAGTAGCCGGTCTGAGAGGATGAACGGCCACATTGGAACTGAGACACGGTCCAA
108	Leptotrichia sp.	Fusobacteria	Fusobacteriia	Fusobacteriales	Leptotrichiaceae	Leptotrichia	uncultured Leptotrichia sp.; 302H02(oral); AM420095	1,0	GATGAACGCTGACAGAATGCTTAACACATGCAAGTCTTTGGCAAAGCTGTGCTTGCACAGTCTAGCCAAGGCGGACGGGTGAGTAACGCGTAAGGAACTTGCCCTGCAGTCAGGGATAACAGACGGAAACGACTGATAAAACCTGATAAAGTCAGACGGACTCATGTCCAGTCTGATGAAAAGAAATGCTGCAGGAGAGCCTTGCGTCCTATTAGCTTGTTGGTGGGGTAACGGCCCACCAAGGCAATGATAGGTAGCCGGCCTGAGAGGGTGGACGGCCACAAGGGGACTGAGATACGGCCCTT
109	Moraxella sp.	Proteobacteria	Gammaproteobacteria	Pseudomonadales	Moraxellaceae	Moraxella	uncultured bacterium; ncd2766e09c1; JF223191	1,0	ATTGAACGCTGGCGGCAGGCTTAACACATGCAAGTCGAACGAAGAGGTCTAGCTTGCTAGACTGATTAGTGGCGAACGGGTGAGTAACATTTAGGAATCTACCTTATAGAGGGGGATAGCTCGGGGAAACTCGAATTAATACCGCATACGACCTAAGGGTGAAAGGGGGCAATTGCTCTCGCTATAAGATGAGCCTAAACCAGATTAGCTAGTTGGTGGGGTAAAGGCCTACCAAGGCGACGATCTGTAGCTGGTCTGAGAGGATGATCAGCCACACTGGGACTGAGACACGGCCCAG
110	Haemophilus sp.	Proteobacteria	Gammaproteobacteria	Pasteurellales	Pasteurellaceae	Haemophilus	uncultured Haemophilus sp.; 402F12(oral); AM420152	1,0	ATTGAACGCTGGCGGCAGGCTTAACACATGCAAGTCGAACGGTAACATAAAGAAGCTTGCTTCTTTGATGACGAGTGGCGGACGGGTGAGTAATGCTTGGGAATCTAGCTTATGGAGGGGGATAACTACGGGAAACTGTAGCTAATACCGCGTAGTATCGGAAGATGAAAGTGTGGGACCTTCGGGCCACATGCCATAGGATGAGCCCAAGTGGGATTAGGTAGTTGGTGAGGTAAAGGCTCACCAAGCCGACGATCTCTAGCTGGTCTGAGAGGATGACCAGCCACACTGGGACTGAGACACGGCCCAG
111	Veillonella parvula/dispar	Firmicutes	Negativicutes	Selenomonadales	Veillonellaceae	Veillonella	Veillonella dispar; _X031; GU403785	1,0	GACGAACGCTGGCGGCGTGCTTAACACATGCAAGTCGAACGAAGAGCGATGGAAGCTTGCTTCTATCAATCTTAGTGGCGAACGGGTGAGTAACGCGTAATCAACCTGCCCTTCAGAGGGGGACAACAGTTGGAAACGACTGCTAATACCGCATACGATCTAATCTCGGCATCGAGGATAGATGAAAGGTGGCCTCTACATGTAAGCTATCACTGAAGGAGGGGATTGCGTCTGATTAGCTAGTTGGAGGGGTAACGGCCCACCAAGGCGATGATCAGTAGCCGGTCTGAGAGGATGAACGGCCACATTGGGACTGAGACACGGCCCAG
112	Streptococcus sp.	Firmicutes	Bacilli	Lactobacillales	Streptococcaceae	Streptococcus	uncultured bacterium; nbw1066b10c1; GQ057611	1,0	GATGAACGCTGGCGGCGTGCCTAATACATGCAAGTAGAACGCTGAAGCTTGGTGCTTGCACCGAGCGGATGAGTTGCGAACGGGTGAGTAACGCGTAGGTAACCTGCCTGGTAGCGGGGGATAACTATTGGAAACGATAGCTAATACCGCATGACAACAGTTATTGCATGATAACTGTTTAAAAGGGGCAATTGCTCCACTACCAGATGGACCTGCGTTGTATTAGCTAGTTGGTGAGGTAACGGCTCACCAAGGCGACGATACATAGCCGACCTGAGAGGGTGATCGGCCACACTGGGACTGAGACACGGCCCAG
113	Solobacterium moorei	Firmicutes	Erysipelotrichia	Erysipelotrichales	Erysipelotrichaceae	Solobacterium	Solobacterium moorei; JCM 10645; AB540987	1,0	GATGAACGCTGGCGGCGTGCCTAATACATGCAAGTCGAACGCTGGAGATCTAGCTTGCTAGATCGAAGGAGTGGCGAACGGGTGAGTAATACATAAGCAACCTACCCACGAAGACTGGGATAATCTCTGGAAACGGGGACTAATACCGGATAGGTAATCGGAAGGCATCTTCTGGTTATTAAAGGTTAAAAACACTGGTGGATGGGCTTATGGCGCATTAGTTAGTTGGTGAGGTAACGGCCCACCAAGACGATGATGCGTAGCCGGCCTGAGAGGGTGAACGGCCACATTGGGACTGAGACACGGCCCAG
114	Neisseriaceae	Proteobacteria	Betaproteobacteria	Neisseriales	Neisseriaceae	-	uncultured bacterium; ncd109f01c1; HM257669	0.98	ATTGAACGCTGGCGGCATGCTTTACACATGCAAGTCGAACGGCAGCGAAGAGAAGCTTGCTTCTCTGTCGGCGAGTGGCGAACGGGTGAGTATAGCATCGGAACGTGCCAAGTAGTGGGGGATAACCAAACGAAAGTTTGGCTAATACCGCGTAAGCTCTAAGGAGGAAAGTAGGGGACCGCAAGGCCTTACGCTATTTGATCGGCCGATGTCGGATTAGCTAGTTGGTGAGGTAATGGCTCACCAAGGCGATGATCCGTAGCGGGTCTGAGAGGACGATCCGCCACACTGGGACTGAGACACGGCCCAG
115	Alloprevotella sp.	Bacteroidetes	Bacteroidia	Bacteroidales	Prevotellaceae	Alloprevotella	uncultured bacterium; nbw163c10c1; GQ074466	1,0	GATGAACGCTAGCTACAGGCTTAACACATGCAAGTCGAGGGGCAGCATGGAAGAAGCTTGCTTCTTCTGATGGCGACCGGCGCACGGGTGCGTAACGCGTATCAAACCTGCCTCATACTCGGGGATAGCCTTGCGAAAGTAAGATTAATACCCGATGTTGTTATGTTACCGCATGGTGATATAACCAAAGATTTATCGGTATGAGATGGTGATGCGTCCGATTAGGTAGTAGGCGGGGTAACGGCCCACCTAGCCTTCGATCGGTAGGGGTTCTGAGAGGAAGGTCCCCCACACTGGAACTGAGACACGGTCCAG
116	Actinomyces sp.	Actinobacteria	Actinobacteria	Actinomycetales	Actinomycetaceae	Actinomyces	uncultured bacterium; ncm14c07c1; KF085028	1,0	GACGAACGCTGGCGGCGTGCTTAACACATGCAAGTCGAACGAAAATACCAAGCTTGCTTGGTTGATTAGTGGCGAACGGGTGAGTAACACGTGAGTAACCTGCCCCTTACTTTCTGGATAACTGCTCGAAAGGGTAGCTAATACGGGATATTCTGGCCTTCCTGCATGGGTTGGTTTGGAAAGGTTTTTTTTCTGGTGAGGGATGGGCTCGCGGCCTATCAGCTTGTTGGTGGGGTGATGGCCTACCAAGGCTTTGACGGGTAGCCGGCCTGAGAGGGTGGACGGTCACACTGGGACTGAGATACGGCCCAG
117	Actinomycetales	Actinobacteria	Actinobacteria	Actinomycetales	-	-	uncultured bacterium; nbu535g06c1; GQ052418	1,0	GACGAACGCTGGCGGCGTGCTTAACACATGCAAGTCGAACGGAAAGGCTCCAGCTTGCTGGAGTGCTCGAGTGGCGAACGGGTGAGTAACACGTGGGCAATCTGCCCTGCACTCTGGGATAAGCCTGGGAAACTGGGTCTAATACCGGATAGGACCTTTCTCCTCATGGGGTTTGGTGGAAAGTTTTTCGGTGCAGGATGAGCCCGCGGCCTATCAGCTTGTTGGTGGGGTAATGGCCTACCAAGGCGACGACGGGTAGCCGGCCTGAGAGGGTGATCGGCCACATTGGGACTGAGATACGGCCCAG
118	Actinomyces sp.	Actinobacteria	Actinobacteria	Actinomycetales	Actinomycetaceae	Actinomyces	uncultured bacterium; ncd2784d02c1; JF223502	1,0	GACGAACGCTGGCGGCGTGCTTAACACATGCAAGTCGAACGAAAATACCAAGCTTGCTTGGTTGATTAGTGGCGAACGGGTGAGTAACACGTGAGTAACCTGCCCCTTACTTTCCTGGATAACTGCTCGAAAGGGTAGCTAATACGGGATATTCTGACCAGCCTGCATGGGTTGGTTTGGAAAGGTTGTTTTTCTGGTAAGGGATGGGCTCGCGGCCTATCAGCTTGTTGGTGGGGTGATGGCCTACCAAGGCTTTGACGGGTAGCCGGCCTGAGAGGGTGGACGGTCACACTGGGACTGAGATACGGCCCAG
119	Prevotella buccalis	Bacteroidetes	Bacteroidia	Bacteroidales	Prevotellaceae	Prevotella	Prevotella buccalis; JCM 12246; AB547676	1,0	GATGAACGCTAGCTACAGGCTTAACACATGCAAGTCGCAGGGTAACGTGAGGGAAGCTTGCTTCCCTTGACGACGACTGGCGCACGGGTGAGTAACGCGTATCCAACCTTCCCATGACCACGGGATAACCCGTTGAAAGACGGACTAATACCGTATGACGTCGTTTGCTGACATCAAATAACGATTAAAGGTTTAGCGGTGATGGATGGGGATGCGTCTGATTAGCTTGTTGGCGGGGTAACGGCCCACCAAGGCGACGATCAGTAGGGGTTCTGAGAGGAAGGTCCCCCACATTGGAACTGAGACACGGTCCAA
120	Haemophilus sputorum	Proteobacteria	Gammaproteobacteria	Pasteurellales	Pasteurellaceae	Haemophilus	Haemophilus sputorum HK 2154; JF506645	1,0	ATTGAACGCTGGCGGCAGGCTTAACACATGCAAGTCGAACGGTAACAGGAAGAAAGCTTGCTTTCTTTGCTGACGAGTGGCGGACGGGTGAGTAATGCTTGGGAATCTGGCTTATGGAGGGGGATAACTACGGGAAACTGTAGCTAATACCGCGTAATATCGAGAGATTAAAGGGTGGGACCGCAAGGCCACCTGCCATGAGATGAGCCCAAGTGGGATTAGGTAGTTGGTGAGGTAAAGGCTCACCAAGCCGACGATCTCTAGCTGGTCTGAGAGGATGACCAGCCACACTGGAACTGAGACACGGTCCAG
121	Peptostreptococcus stomatis	Firmicutes	Clostridia	Clostridiales	Peptostreptococcaceae	Peptostreptococcus	Peptostreptococcus stomatis (T); W2278; DQ160208	1,0	GATGAACGCTGGCGGCGTGCCTAACACATGCAAGTCGAGCGAGGGTTTGCTCAGTATTGAGTATTCTAAGACTAGAATGTTCAATTCTGAGCAAAACCAAGCGGCGGACGGGTGAGTAACGCGTGGGTAACCTGCCCTATACACATGGATAACATACTGAAAAGTTTACTAATACATGATAATATATATTTGCGGCATCGCAGATATATCAAAGTGTTAGCGGTATAGGATGGACCCGCGTCTGATTAGCTAGTTGGTGAGATAACTGCCCACCAAGGCGACGATCAGTAGCCGACCTGAGAGGGTGATCGGCCACATTGGAACTGAGACACGGTCCAA
122	Moryella sp.	Firmicutes	Clostridia	Clostridiales	Lachnospiraceae	Moryella	uncultured bacterium; ncd2751a10c1; JF222852	0.98	GATGAACGCTGGCGGCGTGCTTAACACATGCAAGTCGAACGAGAAATGAAGACGGAAACCTTCGGGCGGAAGGCTTCATTTCGAGTGGCGGACGGGTGAGTAACGCGTGGGTAACCTGCCTCATACAGGGGGATAACAGTTGGAAACGACTGTTAATACCGCATAAGACCACAGCACCGCATGGTGCGGGGGTAAAAACTCCGGTGGTATGAGATGGACCCGCGTTCGATTAGCCAGTTGGCGGGGTAACGGCCCACCAAAGCGACGATCGATAGCCGATCTGAGAGGATGACCGGCCACATTGGGACTGAGACACGGCCCAA
123	Dialister propionicifaciens	Firmicutes	Negativicutes	Selenomonadales	Veillonellaceae	Dialister	Dialister propionicifaciens; JCM 17568; AB626634	1,0	GACGAACGCTGGCGGCGTGCTTAACACATGCAAGTCGAACGGGAAGAGATGAAGAGCTTGCTCTTTATCGAATCCAGTGGCAAACGGGTGAGTAACACGTAAACAACCTGCCTTCAGGATGGGGACAACAGACGGAAACGACTGCTAATACCGAATACGTTCCACGGGCCGCATGACCTGTGGAAGAAAGGGTAGCCTCTACCTGTAAGCTATCGCCTGAAGAGGGGTTTGCGTCTGATTAGGCAGTTGGTGGGGTAACGGCCCACCAAACCAACGATCAGTAGCCGGTCTGAGAGGATGAACGGCCACACTGGAACTGAGACACGGTCCAG
124	Streptococcus infantis	Firmicutes	Bacilli	Lactobacillales	Streptococcaceae	Streptococcus	Streptococcus infantis (T); ATCC 700779; AY485603	1,0	GACGAACGCTGGCGGCGTGCCTAATACATGCAAGTAGAACGCTGAAGGAGGAGCTTGCTCTTCTGGATGAGTTGCGAACGGGTGAGTAACGCGTAGGTAACCTGCCTGGTAGCGGGGGATAACTATTGGAAACGATAGCTAATACCGCATAACAGTAGATATCGCATGATAGCTGCTTGAAAGGTGCAATTGCACCACTACCAGATGGACCTGCGTTGTATTAGCTAGTTGGTGAGGTAACGGCTCACCAAGGCAACGATACATAGCCGACCTGAGAGGGTGATCGGCCACACTGGGACTGAGACACGGCCCAG
125	Arthrobacter sp.	Actinobacteria	Actinobacteria	Actinomycetales	Micrococcaceae	Arthrobacter	Arthrobacter arilaitensis; RE117; FQ311875	1,0	GATGAACGCTGGCGGCGTGCTTAACACATGCAAGTCGAACGATGAAGCCCAGCTTGCTGGGTGGATTAGTGGCGAACGGGTGAGTAACACGTGAGTAACCTGCCCCCGACTCTGGGATAAGCCCGGGAAACTGGGTCTAATACCGGATATTACCTCTTGCCGCATGGCAGGTGGTGGAAAGATTTATCGGTGGGGGATGGACTCGCGGCCTATCAGCTTGTTGGTGAGGTAATGGCTCACCAAGGCGACGACGGGTAGCCGGCCTGAGAGGGTGACCGGCCACACTGGGACTGAGACACGGCCCAG
126	Campylobacter sp.	Proteobacteria	Epsilonproteobacteria	Campylobacterales	Campylobacteraceae	Campylobacter	Campylobacter ureolyticus; R-37890; FN401327	0.97	AGTGAACGCTGGCGGCGTGCCTAATACATGCAAGTCGAACGATGAAGTCCTAGCTTGCTAGGATGGATTAGTGGCGCACGGGTGAGTAATATATAGTTAATCTGCCCTACACAGAGGAACAACAGTTGGAAACGACTGCTAATACCTCATACTCCTATTTAACGCAAGTTAAATAGGGAAAGTCTTTTCGGTGTAGGATGAGACTATATCGTATCAGCTAGTTGGTAAGGTAATGGCTTACCAAGGCTATGACGCGTAACTGGTCTGAGAGGATGATCAGTCACATTGGAACTGAGACACGGTCCAA
127	Saccharibacteria_genera_incertae_sedis	Candidatus Saccharibacteria	Saccharibacteria_genera_incertae_sedis	Saccharibacteria_genera_incertae_sedis	Saccharibacteria_genera_incertae_sedis	Saccharibacteria_genera_incertae_sedis	uncultured bacterium; nbw205f02c1; GQ073144	1,0	GATGAATGCTGGCGGCGTGCCTAACACATGCAAGTCGAGCGGCAGCGAGTTTTACACTGAATTCTGGAAGCTTCTGGGTAATATAGAAGATTTATTCAAGAATTTTGTGTAAAATGTCGGCGAGCGGCGGACGGCTGAGTAACGCGTAGGAATTTGCCCCAAAGTGAGGAATAACTGCCCGAAAGGGTAGCTAATGCCGCATATGGTCTTCGGATTAAAGCCTTCGGGCGCTTTGGGAGAAGCCTGCGTTGGATTAGGTAGTTGGTAGGGTAATGGCCTACCAAGCCGACGATCCATAGCTGGTCTGAGAGGATGATCAGCCAGACTGGAACTGAGACACGGTCCAG
128	Prevotella sp.	Bacteroidetes	Bacteroidia	Bacteroidales	Prevotellaceae	Prevotella	uncultured bacterium; ncd442d06c1; HM325352	1,0	GATGAACGCTAGCTACAGGCTTAACACATGCAAGTCGAGGGGAAACGGCATTTAGTGCTTGCACTGAATGGACGTCGACCGGCGCACGGGTGAGTAACGCGTATCCAACCTTCCCATTACTGTGGGATAACCTGCCGAAAGGCAGACTAATACCTCATAGTCTTCGATGACGGCATCAGATTTGAAGTAAAGATTTATCGGTAATGGATGGGGATGCGTCTGATTAGCTTGTTGGCGGGGTAACGGCCCACCAAGGCAACGATCAGTAGGGGTTCTGAGAGGAAGGTCCCCCACATTGGAACTGAGACACGGTCCAA
129	Peptoniphilus sp.	Firmicutes	Clostridia	Clostridiales	Clostridiales_Incertae Sedis XI	Peptoniphilus	uncultured bacterium; ncm14c08c1; KF086051	1,0	GACGAACGCTGGCGGCGCGCTTAACACATGCAAGTCGAGCGATGAAACTTTAACAGAACTCTTCGGAGTGAAGATAAAGTGGATTAGCGGCGGACGGGTGAGTAACACGTGAGTAACCTGCCTTAGACATTGGGATAGCCTCGGGAAACCGGGATTAATACCAAATAAAATCATAATGACACATGTCATAACGATCAAAACTCCGGTGGTCTAAGATGGACTCGCGTCCCATTAGCTAGTTGGTAGAGTAAAAGCCTACCAAGGCGACGATGGGTAGCCGGCCTGAGAGGGTGAACGGCCACATTGGAACTGAGAAACGGTCCAA
130	Prevotella oris	Bacteroidetes	Bacteroidia	Bacteroidales	Prevotellaceae	Prevotella	Prevotella oris; JCM 8540; AB547701	1,0	GATGAACGCTGGCTACAGGCTTAACACATGCAAGTCGAGGGGAAACGACGGGGAAGCTTGCTTCCCCGGGCGTCGACCGGCGCACGGGTGAGTAACGCGTATCCAACCTGCCTCTGACTGAGGGATAACCCGTCGAAAGTCGGCCTAATACCTCATGGCATCGTCTGCGGGCATCCAACGACGATTAAAGATTTCATCGGTCAGGGATGGGGATGCGTCTGATTAGCTTGTTGGCGGGGTAACGGCCCACCAAGGCGACGATCAGTAGGGGTTCTGAGAGGAAGGTCCCCCACATTGGAACTGAGACACGGTCCAA
131	Pseudoalteromonas sp.	Proteobacteria	Gammaproteobacteria	Alteromonadales	Pseudoalteromonadaceae	Pseudoalteromonas	Pseudoalteromonas sp. BCw043; FJ889585	0.98	ATTGAACGCTGGCGGCAGGCCTAACACATGCAAGTCGAGCGGTAACAGAGAGTAGCTTGCTACTTTGCTGACGAGCGGCGGACGGGTGAGTAATGCTTGGGAATATGCCTTTTGGTGGGGGACAACAGTTGGAAACGACTGCTAATACCGCATGATGTCTACGGACCAAAGTGGGGGACCTTCGGGCCTCACGCCAAGAGATTAGCCCAAGTGGGATTAGCTAGTTGGTAAGGTAATGGCTTACCAAGGCGACGATCCCTAGCTGGTTTGAGAGGATGATCAGCCACACTGGGACTGAGACACGGCCCAG
132	Actinomyces sp.	Actinobacteria	Actinobacteria	Actinomycetales	Actinomycetaceae	Actinomyces	uncultured bacterium; ncd21a03c1; HM251824	1,0	GACGAACGCTGGCGGCGTGCTTAACACATGCAAGTCGAACGCTGAAGCTCAGCTTTTGTTGGGTGGATGAGTGGCGAACGGGTGAGTAACACGTGAGTAACCTGCCCCCTTCTTTGGGATAACGCCCGGAAACGGGTGCTAATACTGGATATTCACTTGCCTTCGCATGGGGGTTGGTGGAAAGGGTTTTTTCTGGTGGGGGATGGGCTCGCGGCCTATCAGCTTGTTGGTGGGGTGATGGCCTACCAAGGCTTTGACGGGTAGCCGGCCTGAGAGGGTGACCGGTCACATTGGGACTGAGATACGGCCCAG
133	Propionibacterium granulosum	Actinobacteria	Actinobacteria	Actinomycetales	Propionibacteriaceae	Propionibacterium	uncultured bacterium; nbu45g12c1; KF062776	1,0	GACGAACGCTGGCGGCGTGCTTAACACATGCAAGTCGTACGGTAAGGCCCTTTCGGGGGTACACGAGTGGCGAACGGGTGAGTAACACGTGAGTAACCTGCCCACAACTTTGGGATAACGCTAGGAAACTGGTGCTAATACTGGATATGTGCTCCTGCTGCATGGTAGGGGTTGGAAAGCTCCGGCGGTTGTGGATGGACTCGCGGCCTATCAGCTTGTTGGTGGGGTAGTGGCCTACCAAGGCGGCGACGGGTAGCCGGCCTGAGAGGGTGACCGGCCACATTGGGACTGAGATACGGCCCAG
134	Staphylococcus auricularis	Firmicutes	Bacilli	Bacillales	Staphylococcaceae	Staphylococcus	Staphylococcus auricularis (T); ATCC 33753 (= MAFF 911484); D83358	1,0	GATGAACGCTGGCGGCGTGCCTAATACATGCAAGTCGAGCGAACAGATAAGGAGCTTGCTCCTTTGACGTTAGCGGCGGACGGGTGAGTAACACGTGGGTAACCTACCTATAAGACTGGAATAACTCCGGGAAACCGGGGCTAATGCCGGATAACATGTTGAACCGCATGGTTCTACAGTGAAAGGCGGCTTTGCTGTCACTTATAGATGGACCCGCGCCGTATTAGCTAGTTGGTGAGGTAACGGCTCACCAAGGCAACGATACGTAGCCGACCTGAGAGGGTGATCGGCCACACTGGAACTGAGACACGGTCCAG
135	Fusobacterium nucleatum	Fusobacteria	Fusobacteriia	Fusobacteriales	Fusobacteriaceae	Fusobacterium	Fusobacterium nucleatum subsp. fusiforme; ATCC 51190; GQ301041	1,0	GATGAACGCTGACAGAATGCTTAACACATGCAAGTCAACTTGAATTTGGGTTTTTAACTTAGGTTTGGGTGGCGGACGGGTGAGTAACGCGTAAAGAACTTGCCTCACAGGTAGGGACAACATTTGGAAACGAATGCTAATACCTAATATTATGATAATAGGGCATCCTATAATTATGAAAGCTATAAGCGCTGTGAGAGAGCTTTGCGTCCCATTAGCTAGTTGGAGAGGTAACGGCTCACCAAGGCGATGATGGGTAGCCGGCCTGAGAGGGTGATCGGCCACAAGGGGACTGAGACACGGCCCTT
136	Actinomyces sp.	Actinobacteria	Actinobacteria	Actinomycetales	Actinomycetaceae	Actinomyces	uncultured bacterium; ncd2324g10c1; JF189216	1,0	GACGAACGCTGGCGGCGTGCTTAACACATGCAAGTCGAACGCTGAAGCTCAGCTTTTGTTGGGTGGATGAGTGGCGAACGGGTGAGTAACACGTGAGTAACCTGCCCTCTTCTTTGGGATAACGCCCGGAAACGGGTGCTAATACTGGATATTCACTTGCCTTCGCATGGGGGTTGGTGGAAAGGTTTGTTCTGGTGGGGGATGGGCTCGCGGCCTATCAGCTTGTTGGTGGGGTGATGGCCTACCAAGGCTTTGACGGGTAGCCGGCCTGAGAGGGTGACCGGTCACATTGGGACTGAGATACGGCCCAG
137	Porphyromonas sp.	Bacteroidetes	Bacteroidia	Bacteroidales	Porphyromonadaceae	Porphyromonas	uncultured bacterium; ncd753a01c1; JF066187	1,0	GATGAACGCTAGCGATAGGCTTAACACATGCAAGTCGAGGGGCAGCATGGTCTTAGCTTGCTAAGACTGATGGCGACCGGCGCACGGGTGCGTAACGCGTATGCAACTTGCCTCACAGAGGGGGATAACCCGTCGAAAGACGGACTAATACCGCGTACACTTGGGATAGGGCATCCTATCCCAAGGAAATGAAATTCGCTGTGAGATAGGCATGCGTCCCATTAGCTAGTTGGTGAGGTAACGGCTCACCAAGGCGACGATGGGTAGGGGAACTGAGAGGTTGAACCCCCACACTGGTACTGAGACACGGACCAG
138	Peptoniphilus sp.	Firmicutes	Clostridia	Clostridiales	Clostridiales_Incertae Sedis XI	Peptoniphilus	Peptoniphilus sp. gpac121; AM176529	0.98	GACGAACGCTGGCGGCGCGCTTAACACATGCAAGTCGAGCGATGAAACTTTAACAGAACCCTTCGGGGCGAAGATAAGTGGATTAGCGGCGGACGGGTGAGTAACACGTGAGTAACCTGCCTTAGACATTGGGATAGCTTCGGGAAACCGGGATTAATACCAAATAAAATCATAATGACACATGTCATAACGATCAAAACTCCGGTGGTCTAAGATGGACTCGCGTCCCATTAGCTAGTTGGTAGAGTAAAAGCCTACCAAGGCGACGATGGGTAGCCGGCCTGAGAGGGTGAACGGCCACATTGGAACTGAGAAACGGTCCAA
139	Fusobacterium sp.	Fusobacteria	Fusobacteriia	Fusobacteriales	Fusobacteriaceae	Fusobacterium	Fusobacterium nucleatum subsp. null; ChDC OS50; AF543300	1,0	GATGAACGCTGACAGAATGCTTAACACATGCAAGTCAACTTGAATTTGGGTTTTTAACTTAGATTTGGGTGGCGGACGGGTGAGTAACGCGTAAAGAACTTGCCTCACAGCTAGGGACAACATTTAGAAATGAATGCTAATACCTGATATTATGATTTTAAGGCATCTTAGAATTATGAAAGCTATAAGCACTGTGAGAGAGCTTTGCGTCCCATTAGCTAGTTGGAGAGGTAACAGCTCACCAAGGCGATGATGGGTAGCCGGCCTGAGAGGGTGAACGGCCACAAGGGGACTGAGACACGGCCCTT
140	Streptococcus sp.	Firmicutes	Bacilli	Lactobacillales	Streptococcaceae	Streptococcus	uncultured bacterium; FD02H05; FM873394	1,0	GACGAACGCTGGCGGCGTGCCTAATACATGCAAGTAGAACGCTGAAGCTTGGTGCTTGCACCGAGCGGATGAGTTGCGAACGGGTGAGTAACGCGTAGGTAACCTGCCTGGTAGCGGGGGATAACTATTGGAAACGATAGCTAATACCGCATAACAGTAGATGTCGCATGACATTTGCTTAAAAGGTGCAATTGCATCACTACCAGATGGACCTGCGTTGTATTAGCTAGTTGGTGAGGTAACGGCTCACCAAGGCGACGATACATAGCCGACCTGAGAGGGTGATCGGCCACACTGGGACTGAGACACGGCCCAG
141	Corynebacterium kroppenstedtii	Actinobacteria	Actinobacteria	Actinomycetales	Corynebacteriaceae	Corynebacterium	Corynebacterium kroppenstedtii (T); CCUG 35717; Y10077	1,0	GACGAACGCTGGCGGCGTGCTTAACACATGCAAGTCGAACGGAAAGGCCCTGCTTGCAGGGTGCTCGAGTGGCGAACGGGTGAGTAACACGTGGGTGATCTGCCCCTTACTTTGGGATAAGCCTGGGAAACTGGGTCTAATACTGGATAGGACCATGCTGTAGGTGGTGTGGTGGAAAGATTTTTTCGGTAAGGGATGAGCTCGCGGCCTATCAGCTTGTTGGTGGGGTAATGGCCTACCAAGGCGTCGACGGGTAGCCGGCCTGAGAGGGTGGACGGCCACATTGGGACTGAGATACGGCCCAG
142	Moraxella sp.	Proteobacteria	Gammaproteobacteria	Pseudomonadales	Moraxellaceae	Moraxella	uncultured bacterium; ncd386b11c1; HM313779	0.98	ATTGAACGCTGGCGGCAGGCTTAACACATGCAAGTCGAACGATGAAGTCTAGCTTGCTAGACGGATTAGTGGCGAACGGGTGAGTAATGCTTAGGAATCTGCCTATTAGTGGGGGATAACGTAGGGAAACTTACGCTAATACCGCATACGACCTACGGGTGAAAGGGGGCGTTTAGCTCTCGCTAATAGATGAGCCTAAGTCGGATTAGCTAGTTGGTGGGGTAAAGGCCTACCAAGGCGACGATCTGTAGCTGGTCTGAGAGGATGATCAGCCACACTGGGACTGAGATACGGCCCAG
143	Chryseobacterium sp.	Bacteroidetes	Flavobacteriia	Flavobacteriales	Flavobacteriaceae	Chryseobacterium	uncultured bacterium; ncd592c11c1; HM283945	1,0	GATGAACGCTAGCGGGAGGCCTAACACATGCAAGCCGAGCGGTATTTGTTCTTCGGAACAGAGAGAGCGGCGCACGGGTGCGGAACACGTGTGCAACCTGCCTTTATCTGGGGGATAGCCTTTCGAAAGGAAGATTAATACCCCATAATATATTGAGTGGCATCACTTAATATTGAAAACTCCGGTGGATAGAGATGGGCACGCGCAAGATTAGATAGTTGGTGAGGTAACGGCTCACCAAGTCAATGATCTTTAGGGGGCCTGAGAGGGTGATCCCCCACACTGGTACTGAGACACGGACCAG
144	Lachnoanaerobaculum sp.	Firmicutes	Clostridia	Clostridiales	Lachnospiraceae	Lachnoanaerobaculum	uncultured bacterium; ncd749a06c1; HM295039	1,0	GATGAACGCTGGCGGCGTGCTTAACACATGCAAGTCGAACGAAGCTGCTTAAAGGAAGTCTTCGGATGGAATTTAGGTAGACTTAGTGGCGGACGGGTGAGTAACGCGTGGATAACCTGCCTTATACAGGGGGATAACGGAGAGAAATTTCCGCTAAGACCGCATAAGACCACAGCACCGCATGGTGCAGGGGTAAAATATTTATAGGTATAAGATGGATCCGCGTCCGATTAGCTAGTTGGTGAGGTAAAGGCCCACCAAGGCGACGATCGGTAGCCGGCCTGAGAGGGTGAACGGCCACATTGGGACTGAGACACGGCCCAA
145	Staphylococcus warneri/pasteuri	Firmicutes	Bacilli	Bacillales	Staphylococcaceae	Staphylococcus	Staphylococcuswarneri(T);L37603	1,0	GATGAACGCTGGCGGCGTGCCTAATACATGCAAGTCGAGCGAACAGATAAGGAGCTTGCTCCTTTGACGTTAGCGGCGGACGGGTGAGTAACACGTGGATAACCTACCTATAAGACTGGGATAACTTCGGGAAACCGGAGCTAATACCGGATAACATATTGAACCGCATGGTTCAATAGTGAAAGGCGGCTTTGCTGTCACTTATAGATGGATCCGCGCCGTATTAGCTAGTTGGTAAGGTAACGGCTTACCAAGGCAACGATACGTAGCCGACCTGAGAGGGTGATCGGCCACACTGGAACTGAGACACGGTCCAG
146	Prevotella nanceiensis	Bacteroidetes	Bacteroidia	Bacteroidales	Prevotellaceae	Prevotella	Prevotella nanceiensis; SEQ240; JN867313	1,0	GATGAACGCTAGCTACAGGCTTAACACATGCAAGTCGAGGGGCAGCATGTTGGTTGCTTGCAACCAATGATGGCGACCGGCGCACGGGTGAGTAACGCGTATCCAACCTACCCAATACTCAGGCATAACCCGTTGAAAGACGGACTAATTCCTGATGGTATGTATTTTTCTCATGAATTATACATTAAAGAATTTCGGTATTGGATGGGGATGCGTCTGATTAGTTTGTTGGTGAGGTAACGGCTCACCAAGACTTCGATCAGTAGGGGTTCTGAGAGGAAGGTCCCCCACATTGGAACTGAGACACGGTCCAA
147	Saccharibacteria_genera_incertae_sedis	Candidatus Saccharibacteria	Saccharibacteria_genera_incertae_sedis	Saccharibacteria_genera_incertae_sedis	Saccharibacteria_genera_incertae_sedis	Saccharibacteria_genera_incertae_sedis	uncultured bacterium; ncd175f08c1; HM261341	1,0	GATTAACGCTGGCGGCGTGCCTAACACATGCAAGTCGAGCGGCAGCGAGTTTTACACTGAATTCTGGAAGCTTCTGGTTTGAAGAGAAGATTTATTCAAGAATTTTGTGTAAAATGTCGGCGAGCGGCGGACGGCTGAGTAACGCGTGGGAACGTACCCCAAAGTGAGGGATAACGCATCGAAAGGTGTGCTAATACCGCATATGGTCTTCGGATTAAAGCCTTCGGGCGCTTTGGGAACGGCCTGCGTAAGATTAGATAGTTGGTGGGGTAATGGCCTACCAAGTCGACGATCTTTAACTGGTTTGAGAGGATGATCAGTCAGACTGGAACTGAGACACGGTCCAG
148	Streptococcus sp.	Firmicutes	Bacilli	Lactobacillales	Streptococcaceae	Streptococcus	uncultured bacterium; ncd536f10c1; HM277292	1,0	GATGAACGCTGGCGGCGTGCCTAATACATGCAAGTAGAACGCTGAAGCTTGGTGCTTGCACCGAGCGGATGAGTTGCGAACGGGTGAGTAACGCGTAGGTAACCTGCCTGGTAGCGGGGGATAACTATTGGAAACGATAGCTAATACCGCATAACAGTCGACATTGCATGATGTTGATTTGAAAGGGGCAATTGCTCCACTACCAGATGGACCTGCGTTGTATTAGCTAGTTGGTGAGGTAACGGCTCACCAAGGCGACGATACATAGCCGACCTGAGAGGGTGATCGGCCACACTGGGACTGAGACACGGCCCAG
149	Neisseriaceae	Proteobacteria	Betaproteobacteria	Neisseriales	Neisseriaceae	-	uncultured bacterium; ncd1023d08c1; HM341952	1,0	ATTGAACGCTGGCGGCATGCTTTACACATGCAAGTCGAACGGCAGCGAGGAGAAGCTTGCTTCTCTGTCGGCGAGTGGCGAACGGGTGAGTATAGCATCGGAACGTGCCAAGTAGTGGGGGATAACCAAACGAAAGTTTGGCTAATACCGCGTAAGCTCTAAGGAGGAAAGTAGGGGACCTAATAAGGCCTTACGCTATTTGATCGGCCGATGTCGGATTAGCTAGTTGGTGGGGTAATGGCTCACCAAGGCAATGATCCGTAGCGGGTCTGAGAGGACGATCCGCCACACTGGGACTGAGACACGGCCCAG
150	Oribacterium sp.	Firmicutes	Clostridia	Clostridiales	Lachnospiraceae	Oribacterium	Oribacterium sinus; F0268; FJ577261	1,0	GATGAACGCTGGCGGCGTGCCTAACACATGCAAGTCGAACGAGATGCGTATTGGAAAGCTTCGGCCGGAAGATACGTTATCTAGTGGCGGACGGGTGAGTAACACGTGGGTAACCTGCCTTATGGAGGGGGATAACAGAGAGAAATCACTGCTAATACCGCATAAGCACACAGTACCGCATGGTACAGGGTGAAAAGATTTATCGCCATAAGATGGACCCGCGTCTGATTAGCCAGTTGGCAGGGTAAAAGCCTACCAAAGCAACGATCAGTAGCCGATCTGAGAGGATGACCGGCCACATTGGGACTGAGACACGGCCCAA
151	Campylobacter showae	Proteobacteria	Epsilonproteobacteria	Campylobacterales	Campylobacteraceae	Campylobacter	Campylobacter showae (T); CCUG 30254; DQ174155	1,0	AGTGAACGCTGGCGGCGTGCCTAATACATGCAAGTCGAACGGAGATTAAGTAGCTTGCTATTTAATCTTAGTGGCGCACGGGTGAGTAATATATAGCTAACTTGCCCATTACTAAGGGACAACAGTTGGAAACGACTGCTAATACCTTATACTCCGTATCTATATAAGTAGATACGGGAAAGTTTTTCGGTAATGGATAGGGCTATATCGTATCAGCTAGTTGGTAAGGTAATGGCTTACCAAGGCTATGACGCGTAACTGGTCTGAGAGGATGATCAGTCACACTGGAACTGAGACACGGTCCAG
152	Fusobacterium nucleatum	Fusobacteria	Fusobacteriia	Fusobacteriales	Fusobacteriaceae	Fusobacterium	Fusobacterium nucleatum subsp. polymorphum; JCM 12990; AB550231	1,0	GATGAACGCTGACAGAATGCTTAACACATGCAAGTCAACTTGAACTTCGGTTTGGGTGGCGGACGGGTGAGTAACGCGTAAAGAACTTGCCTCACAGATAGGGACAACATTTGGAAACGAATGCTAATACCTGATATTATGATTTTAGGGCATCCTAGGATTATGAAAGCTATATGCGCTGTGAGAGAGCTTTGCGTCCCATTAGCTAGTTGGAGAGGTAACGGCTCACCAAGGCGATGATGGGTAGCCGGCCTGAGAGGGTGATCGGCCACAAGGGGACTGAGACACGGCCCTT
153	Porphyromonas bennonsis	Bacteroidetes	Bacteroidetes	Bacteroidetes	Bacteroidetes	Bacteroidetes	uncultured bacterium; ncd2670d04c1; JF232154	1,0	GATGAACGCTAGCGATAGGCTTAACACATGCAAGTCGAGGGGTAACGTGTTGGAAGCTTGCTTCCGATGACGACGACCGGCGGATGGGTGCGTAACGCGTATGCAACTTGCCTCACAGAGGAGAATAACCCGGAGAAATCCGGACTAATGCTCCATACACTCTTAAGTACGCCTGTACATGAGAGGAAAGATTTATCGCTGTGAGATAGGCATGCGTCCTATTAGGTAGTTGGTGAGGTAACGGCTCACCAAGCCGACGATAGGTAGGGGTGCTGAGAGGCAGATCCCCCACATTGGGACTGAGACACGGCCCAA
154	Streptococcus sanguinis	Firmicutes	Bacilli	Lactobacillales	Streptococcaceae	Streptococcus	Streptococcus sanguinis (T); ATCC 10556; AF003928	1,0	GACGAACGCTGGCGGCGTGCCTAATACATGCAAGTAGAACGCTGAAGAGAGGAGCTTGCTCTTCTTGGATGAGTTGCGAACGGGTGAGTAACGCGTAGGTAACCTGCCTGGTAGCGGGGGATAACTATTGGAAACGATAGCTAATACCGCATAAAATTGATTATTGCATGATAATTAATTGAAAGATGCAATTGCATCACTACCAGATGGACCTGCGTTGTATTAGCTAGTTGGTGAGGTAACGGCTCACCAAGGCGACGATACATAGCCGACCTGAGAGGGTGATCGGCCACACTGGGACTGAGACACGGCCCAG
155	Gemella sp.	Firmicutes	Bacilli	Bacillales	Bacillales_Incertae Sedis XI	Gemella	uncultured bacterium; nbu53g08c1; GQ003505	1,0	GACGAACGCTGGCGGCGTGCCTAATACATGCAAGTCGAGCGAAGTTTTTCTGGTGCTTGCACTAGAAAAACTTAGCGGCGAACGGGTGAGTAACACGTAAAGAACCTGCCTCATAGACTGGGACAACTATTGGAAACGATAGCTAATACCGGATAACAGCATTAACTGCATGGTTGATGTTTGAAAGTTGGTTTTGCTAACACTATGAGATGGCTTTGCGGTGCATTAGCTAGTTGGTGGGGTAAAGGCCTACCAAGGCGACGATGCATAGCCGACCTGAGAGGGTGATCGGCCACACTGGGACTGAGACACGGCCCAG
156	Eubacterium sulci	Firmicutes	Clostridia	Clostridiales	Eubacteriaceae	Eubacterium	uncultured bacterium; ET_F_1f08; FJ557693	1,0	GATGAACGCTGGCGGCGTGCCTAACACATGCAAGTCGAGCGAGAAATAAAGGAATGAAGCTTCGGTAGATTTTCTTTATGGAAAGCGGCGGACGGGTGAGTAACGCGTAGGCAACCTGCCCTGTACAGGGGGATAGCCACCCGAAAAGGTGATTAATACCCCATAACGCAAGAGATACACATGTATCACTTGTCAAAGATTTATCGGTATAGGATGGGCCTGCGTCTGATTAGCTAGTTGGTAGGGTAACGGCTTACCAAGGCAACGATCAGTAGCCGACCTGAGAGGGTGATCGGCCACATTGGAACTGAGACACGGTCCAA
157	Tannerella sp.	Firmicutes	Bacilli	Lactobacillales	Streptococcaceae	Streptococcus	uncultured bacterium; 16sps14-2f01.p1k; FM995729	0.97	GATGAACGCTAGCGACAGGCTTAACACATGCAAGTCGAGGGGCAGCAATTTGTAGCAATACAAAGTTGGCGACCGGCGCACGGGTGAGTAACGCGTATGCAACCTACCCACAACAGAAGAATAATCCGGCGAAAGTCGGTCTAATACTTCATAAAACAGGGACACCGCATGGTGTTATTTGTTAAAGATTTATCGGTTGTGGATGGGCATGCGTACCATTAGGTAGTTGGTGAGGTAACGGCTCACCAAGCCTACGATGGTTAGGGGTTCTGAGAGGAAAGTCCCCCACACTGGTACTGAGACACGGACCAG
158	Actinomycetales	Actinobacteria	Actinobacteria	Actinomycetales	-	-	uncultured bacterium; nbw926h03c1; GQ029752	1,0	GACGAACGCTGGCGGCGTGCTTAACACATGCAAGTCGAACGGAAAGGCTCCAGCTTGCTGGCGTACTCGAGTGGCGAACGGGTGAGTAACACGTGGGTAATCTGCCCTGCACTCTGGGATAAGCCTGGGAAACTGGGTCTAATACTGGATATGACCTTTCTCCTTATGGGGTTTGGTGGAAAGTTTTTCGGTGTAGGATGAGCCCGCGGCCTATCAGCTTGTTGGTGGGGTGATGGCCTACCAAGGCGACGACGGGTAGCCGGCCTGAGAGGGTGATCGGCCACATTGGGACTGAGATACGGCCCAG
159	Capnocytophaga	Bacteroidetes	Flavobacteriia	Flavobacteriales	Flavobacteriaceae	Capnocytophaga	uncultured bacterium; 071041_259; JQ468431	1,0	GATGAACGCTAGCGGCAGGCCTAACACATGCAAGTCGAGGGAGGAGCCTTCGGGCTTCGACCGGCGTACGGGTGCGTAACGCGTATACAATCTGCCTTTCACATAGGGATAGCCCGAAGAAATTTGGATTAATACCTAATGGTATATAGATGTGGCATCACATTTATATTAAAGCTGAGGCGGTGAAAGATGAGTATGCGTTCTATTAGCTAGTTGGAGAGGTAACGGCTCCCCAAGGCTACGATAGATAGGGGTTCTGAGAGGGATATCCCCCACACTGGTACTGAGATACGGACCAG
160	Anaerococcus	Firmicutes	Clostridia	Clostridiales	Clostridiales_Incertae Sedis XI	Anaerococcus	uncultured bacterium; ncm10g02c1; KF073373	1,0	GATTAACGCTGGCGGCGTGCATAACACATGCAAGTCGAACGATGAAACTTTATAGAATTCTTCGGAAGGAAATAAAGAGGATTAGTGGCGAACGGGTGAGTAACGCGTGAGTAACCTGCCTTACACAAGGGGATAGCCTTTGGAAACGAAGAATAATACCCTATGAAACTATCAAATCGCATGAAAAGATAGTCAAAGTGTTAGCGGTGTAAGATGGACTTGCGTCTGATTAGCTAGTTGGTGAGATAAAAGCCCACCAAGGCAACGATCAGTAGCCGGCTTGAGAGAGTGTACGGCCACATTGGGACTGAGACACGGCCCAG
161	Negativicoccus	Firmicutes	Negativicutes	Selenomonadales	Veillonellaceae	Negativicoccus	uncultured bacterium; nbw761f08c1; GQ014591	1,0	GACGAACGCTGGCGGCGTGCCTAACACATGCAAGTCGAACGGAGAGATACGAGAGCTTGCTCTTGTAAATCTTAGTGGCAAACGGGTGAGTAACGCGTAAACAACCTGCCCAACGGATGGGGACAACAGACGGAAACGACTGCTAATACCCAATAGACTCCGGTTTCGCATGAAACCGACAGGAAAGGTGGCCTCTCGAAGAAGCTACCGCCGCAGGAGGGGTTTGCGTTTGATTAGTTAGTTGGTGGGGTAACGGCCTACCAAGACGATGATCAATAGCCGGTCTGAGAGGATGAACGGCCACACTGGAACTGAGACACGGTCCAG
162	Corynebacterium kroppenstedtii	Actinobacteria	Actinobacteria	Actinomycetales	Corynebacteriaceae	Corynebacterium	Corynebacterium kroppenstedtii; VA1719_2000; AY524774	1,0	GACGAACGCTGGCGGCGTGCTTAACACATGCAAGTCGAACGGAAAGGCCCTGCTTGCAGGGTGCTCGAGTGGCGAACGGGTGAGTAACACGTGGGTGATCTGCCCCTTACTTTGGGATAAGCCTGGGAAACTGGGTCTAATACTGGATAGGACCATGCTGTAGGTGGTGTGGTGGAAAGATTAGTTTCGGTAAGGGATGAGCTCGCGGCCTATCAGCTTGTTGGTGGGGTAATGGCCTACCAAGGCGTCGACGGGTAGCCGGCCTGAGAGGGTGGACGGCCACATTGGGACTGAGATACGGCCCAG
163	Ruminococcaceae	Firmicutes	Clostridia	Clostridiales	Ruminococcaceae	-	uncultured bacterium; nbw200h12c1; GQ072768	1,0	GATAAACGCTGGCGGCGCACATAAGACATGCAAGTCGAACGAACTTAATTGAGAGCTTGCTCTCAAAGCGGTTAGTGGCGGACTGGTGAGTAACACGTAAGCAACCTGCCTATTAGAGGGGAATAACAGCGAGAAATCGTTGCTAATACCGCATATGCTGTGAGTATCGCATGATACAAGCAGGAAAGGAGCAATCCGCTAATAGATGGGCTTGCGTCTGATTAGTTAGTTGGTGGGGTAACGGCCTACCAAGACGATGATCAGTAGCCGGACTGAGAGGTTGAACGGCCACATTGGGACTGAGATACGGCCCAG
164	Actinomyces lingnae	Actinobacteria	Actinobacteria	Actinomycetales	Actinomycetaceae	Actinomyces	uncultured bacterium; ncd676f01c1; HM290211	1,0	GACGAACGCTGGCGGCGTGCTTAACACATGCAAGTCGAACGCTGAAGGCTCAGCTTGCTGGGCTGGATGAGTGGCGAACGGGTGAGTAACACGTGAGTAACCTGCCCTCTTCTTTGGGATAACGGTCGGAAACGGCTGCTAATACCGGGTATTCACTGTCCTTCGCATGGGGGGTGGTGGAAAGGTTTTTTCTGGTGGGGGATGGGCTCGCGGCCTATCAGCTTGTTGGTGGGGTGATGGCTTACCAAGGCTTTGACGGGTAACCGGCCTGAGAGGGTGACCGGTCACATTGGGACTGAGATACGGCCCAG
165	Prevotella	Bacteroidetes	Bacteroidia	Bacteroidales	Prevotellaceae	Prevotella	uncultured bacterium; 070054_562; JQ460273	0.98	GATGAACGCTAGCTACAGGCTTAACACATGCAAGTCGAGGGGAAACGGCATTTAGTGCTTGCACTGAATGGACGTCGACCGGCGCACGGGTGAGTAACGCGTATCCAACCTACCCATTACTGTGGGATAACCTGCCGAAAGGCAGACTAATACCGCATGGTCTTCGATGACGGCATCAGATTTGAAGTAAAGATTTATCGGTAATGGATGGGGATGCGTCTGATTAGCTTGTTGGCGGGGTAACGGCCCACCAAGGCGACGATCAGTAGGGGTTCTGAGAGGAAGGTCCCCCACATTGGAACTGAGACACGGTCCAA
166	Alloprevotella	Bacteroidetes	Bacteroidia	Bacteroidales	Prevotellaceae	Alloprevotella	uncultured bacterium; 16slp74-05a07.p1k; FJ509937	0.98	GATGAACGCTAGCTACAGGCTTAACACATGCAAGTCGTGGGGCAGCGGATACTTAGCTTGCTAAGTATGCCGGCGACCGGCGCACGGGTGAGTAACGCGTACCGAACCTGCCCATCACACAGGGATAGGCTTGCGAAAGCAAGATTAATACCTGATGGTCTCAATTTTATGCATGTAAGATTGAGTAAAGCCTTCGGGCGGTGATGGATGGCGGTGCGTCCCATTAGGAAGTTGGCGGGGTAACGGCCCACCAATCCTTCGATGGGTAGGGGTTCTGAGAGGAAGGTCCCCCACATTGGAACTGAGATACGGTCCAA
167	Streptococcus	Firmicutes	Bacilli	Lactobacillales	Streptococcaceae	Streptococcus	Streptococcus sp. oral clone DN025; AF432131	1,0	GACGAACGCTGGCGGCGTGCCTAATACATGCAAGTAGAACGCTGAAGCTTGGTGCTTGCACCGAGCGGATGAGTTGCGAACGGGTGAGTAACGCGTAGGTAACCTGCCTGGTAGCGGGGGATAACTATTGGAAACGATAGCTAATACCGCATAACAGTAGATATCGCATGATATGTGCTTGAAAGGTGCAATTGCATCACTACCAGATGGACCTGCGTTGTATTAGCTAGTTGGTGAGGTAACGGCTCACCAAGGCAACGATACATAGCCGACCTGAGAGGGTGATCGGCCACACTGGGACTGAGACACGGCCCAG
168	Bacteroides vulgatus	Bacteroidetes	Bacteroidia	Bacteroidales	Bacteroidaceae	Bacteroides	Bacteroides vulgatusATCC8482;CP000139	1,0	GATGAACGCTAGCTACAGGCTTAACACATGCAAGTCGAGGGGCAGCATGGTCTTAGCTTGCTAAGGCCGATGGCGACCGGCGCACGGGTGAGTAACACGTATCCAACCTGCCGTCTACTCTTGGACAGCCTTCTGAAAGGAAGATTAATACAAGATGGCATCATGAGTCCGCATGTTCACATGATTAAAGGTATTCCGGTAGACGATGGGGATGCGTTCCATTAGATAGTAGGCGGGGTAACGGCCCACCTAGTCTTCGATGGATAGGGGTTCTGAGAGGAAGGTCCCCCACATTGGAACTGAGACACGGTCCAA
169	Actinomyces	Actinobacteria	Actinobacteria	Actinomycetales	Actinomycetaceae	Actinomyces	uncultured bacterium; nbu189a03c1; GQ019347	1,0	GACGAACGCTGGCGGCGTGCTTAACACATGCAAGTCGAACGAAAATACCAAGCTTGCTTGGTTGATTAGTGGCGAACGGGTGAGTAACACGTGAGTAACCTGCCCCTTACTTTCTGGATAACTGCTCGAAAGGGTAGCTAATACGGGATATTCTGGCCTTCCTGCATGGGTTGGTTTGGAAAGGTTTTTTCTGGTGAGGGATGGGCTCGCGGCCTATCAGCTTGTTGGTGGGGTGATGGCCTACCAAGGCTTTGACGGGTAGCCGGCCTGAGAGGGTGGACGGTCACACTGGGACTGAGATACGGCCCAG
170	Staphylococcus haemolyticus	Firmicutes	Bacilli	Bacillales	Staphylococcaceae	Staphylococcus	Staphylococcus haemolyticus(T);CCM2737;X66100	1,0	GATGAACGCTGGCGGCGTGCCTAATACATGCAAGTCGAGCGAACAGACAAGGAGCTTGCTCCTTTGACGTTAGCGGCGGACGGGTGAGTAACACGTGGGTAACCTACCTATAAGACTGGGATAACTTCGGGAAACCGGAGCTAATACCGGATAATATTTCGAACCGCATGGTTCGATAGTGAAAGATGGTTTTGCTATCACTTATAGATGGACCCGCGCCGTATTAGCTAGTTGGTAAGGTAACGGCTTACCAAGGCGACGATACGTAGCCGACCTGAGAGGGTGATCGGCCACACTGGAACTGAGACACGGTCCAG
171	Actinomyces	Actinobacteria	Actinobacteria	Actinomycetales	Actinomycetaceae	Actinomyces	Actinomyces sp. ICM47; HQ616395	0.98	GACGAACGCTGGCGGCGTGCTTAACACATGCAAGTCGAACGCTGAAGGCCTGGCTTTTGTTGGGTTGGATGAGTGGCGAACGGGTGAGTAACACGTGAGTAACCTGCCCTCTTCTTTGGGATAACGCCCGGAAACGGGTGCTAATACTGGATATTCACTGATCTTCGCATGGGGGTTGGTGGAAAGGTTTGTTCTGGTGGGGGATGGGCTCGCGGCCTATCAGCTTGTTGGTGGGGTGATGGCCTACCAAGGCTTTGACGGGTAGCCGGCCTGAGAGGGTGACCGGTCACATTGGGACTGAGATACGGCCCAG
172	Leptotrichia wadei	Fusobacteria	Fusobacteriia	Fusobacteriales	Leptotrichiaceae	Leptotrichia	uncultured bacterium; ncd950c12c1; HM329148	1,0	GATGAACGCTGACAGAATGCTTAACACATGCAAGTCTTTGGCGAAGCTGTGCTTGCACAGCCTAGCCAAGGCGGACGGGTGAGTAACGCGTAAGGGACTTGCCCTGCAGTCAGGGATAACAGACGGAAACGACTGATAAGACCTGGTAAAGTCAGGCGGACTCATGTCCAGCCTGATGAAAAGGAATGCTGCAGGAGAGCCTTGCGTCCTATTAGCTTGTTGGTGGGGTAACGGCCCACCAAGGCGATGATAGGTAGCCGGCCTGAGAGGGTGGACGGCCACAAGGGGACTGAGATACGGCCCTT
173	Enhydrobacter/Moraxella osloensis	Proteobacteria	Gammaproteobacteria	Pseudomonadales	Moraxellaceae	Enhydrobacter	Moraxella osloensis; DSM 6998; AB643599	1,0	ATTGAACGCTGGCGGCAGGCTTAACACATGCAAGTCGAACGATGACTCTCTAGCTTGCTAGAGATGATTAGTGGCGGACGGGTGAGTAACATTTAGGAATCTACCTAGTAGTGGGGGATAGCTCGGGGAAACTCGAATTAATACCGCATACGACCTACGGGTGAAAGGGGGCGCAAGCTCTTGCTATTAGATGAGCCTAAATCAGATTAGCTAGTTGGTGGGGTAAAGGCCCACCAAGGCGACGATCTGTAACTGGTCTGAGAGGATGATCAGTCACACCGGAACTGAGACACGGTCCGG
174	Pasteurellaceae/Haemophilus parahaemolyticus	Proteobacteria	Gammaproteobacteria	Pasteurellales	Pasteurellaceae	-	Haemophilus parahaemolyticus; HK 1211; JF506638	1,0	ATTGAACGCTGGCGGCAGGCTTAACACATGCAAGTCGAACGGTAACAGGGATTAGCTTGCTAATTTGCTGACGAGTGGCGGACGGGTGAGTAATGCTTGGGAATCTGGCTTATGGAGGGGGATAACTACGGGAAACTGTAGCTAATACCGCGTAATATCGGAAGATTAAAGGGTGGGACTTTCGAGCCACCTGCCATAAGATGAGCCCAAGTGGGATTAGGTAGTTGGTTAGGTAAAGGCTGACCAAGCCGACGATCTCTAGCTGGTCTGAGAGGATGACCAGCCACACTGGAACTGAGACACGGTCCAG
175	Parvimonas micra	Firmicutes	Clostridia	Clostridiales	Clostridiales_Incertae Sedis XI	Parvimonas	Parvimonas micra (T); ATCC 33270; AY323523	1,0	GACGAACGCTGGCGGCGTGCTTAACACATGCAAGTCGAACGTGATTTTTGTGGAAATTCTTTCGGGAATGGAAATGAAATGAAAGTGGCGAACGGGTGAGTAACACGTGAGCAACCTACCTTACACAGGGGGATAGCCGTTGGAAACGACGATTAATACCGCATGAGACCACAGAATCGCATGATATAGGGGTCAAAGATTTATCGGTGTAAGAAGGGCTCGCGTCTGATTAGCTAGTTGGAAGGGTAAAGGCCTACCAAGGCGACGATCAGTAGCCGGTCTGAGAGGATGAACGGCCACATTGGAACTGAGACACGGTCCAA
176	Corynebacterium	Actinobacteria	Actinobacteria	Actinomycetales	Corynebacteriaceae	Corynebacterium			GACGAACGCTGGCGGCGTGCTTAACACATGCAAGTCGAACGGTAAGGCTCCAGCTTGCTGGGGTACACGAGTGGCGAACGGGTGAGTAACACGTGGGTGACCTGCCCTGCACTTCGGGATAAGCCTGGGAAACTGGGTCTAATACCGGATAGGACCATGGTGTGGATGCTGTGGTGGAAAGTTTTTTCGGTGTGGGATGGGCCCGCGGCCTATCAGCTTGTTGGTGGGGTAATGGCCTACCAAGGCGTCGACGGGTAGCCGGCCTGAGAGGGTGGACGGCCACATTGGGACTGAGACACGGCCCAG
177	Propionibacterium	Actinobacteria	Actinobacteria	Actinomycetales	Propionibacteriaceae	Propionibacterium	Propionibacterium sp. V07/12348; Y17821	1,0	GACGAACGCTGGCGGCGTGCTTAACACATGCAAGTCGAACGGAAAGGCCCCCTTGTGGGGTACTCGAGTGGCGAACGGGTGAGTAACACGTGAGTAACCTACCCTTGACTTTGGGATAACTTCAGGAAACTGGGGCTAATACCGGATAGGAGCTCCTGCTGCATGGTGGGGGTTGGAAAGTTTCGGCGGTTGGGGATGGACTCGCGGCTTATCAGCTTGTTGGTGGGGTAGTGGCTCACCAAGGCTTTGACGGGTAGCCGGCCTGAGAGGGTGACCGGCCACATTGGGACTGAGATACGGCCCAG
178	Pseudoalteromonas	Proteobacteria	Gammaproteobacteria	Alteromonadales	Pseudoalteromonadaceae	Pseudoalteromonas			ATTGAACGCTGGCGGCAGGCCTAACACATGCAAGTCGAGCGGTAACAGAGAGGTGCTTGCACCTTTGCTGACGAGCGGCGGACGGGTGAGTAATGCTTGGGAATATGCCTTTTGGTGGGGGACAACAGTTGGAAACGACTGCTAATACCGCATGATGTCTACGGACCAAAGTGGGGGACCTTCGGGCCTCACGCCAAAAGATTAGCCCAAGTGGGATTAGCTAGTTGGTAAGGTAATGGCTTACCAAGGCAACGATCCCTAGCTGGTTTGAGAGGATGATCAGCCACACTGGGACTGAGACACGGCCCAG
179	Streptococcus dentisani	Firmicutes	Bacilli	Lactobacillales	Streptococcaceae	Streptococcus	uncultured bacterium; ncd274e04c1; HM263523	1,0	GACGAACGCTGGCGGCGTGCCTAATACATGCAAGTAGAACGCTGAAGGAGGAGCTTGCTTCTCTGGATGAGTTGCGAACGGGTGAGTAACGCGTAGGTAACCTGCCTGGTAGCGGGGGATAACTATTGGAAACGATAGCTAATACCGCATAATAGTAGTTGTTGCATGACAACTGTTTGAAAGGTGCAATTGCATCACTACCAGATGGACCTGCGTTGTATTAGCTAGTTGGTGGGGTAACGGCTCACCAAGGCGACGATACATAGCCGACCTGAGAGGGTGATCGGCCACACTGGGACTGAGACACGGCCCAG
180	Streptococcus rubneri	Firmicutes	Bacilli	Lactobacillales	Streptococcaceae	Streptococcus	uncultured bacterium; 16slp95-1c04.p1k; GQ158324	1,0	GATGAACGCTGGCGGCGTGCCTAATACATGCAAGTAGAACGCTGAAGGAAGGAGCTTGCTCTTTCCGGATGAGTTGCGAACGGGTGAGTAACGCGTAGGTAACCTGCCTGGTAGCGGGGGATAACTATTGGAAACGATAGCTAATACCGCATAACAGTAGATGTTGCATGACATTTACTTGAAAGGTGCAAATGCACCACTACCAGATGGACCTGCGTTGTATTAGCTAGTTGGTGAGGTAACGGCTCACCAAGGCGACGATACATAGCCGACCTGAGAGGGTGATCGGCCACACTGGGACTGAGACACGGCCCAG
181	Streptococcus	Firmicutes	Bacilli	Lactobacillales	Streptococcaceae	Streptococcus	uncultured bacterium; ncd1778h08c1; JF154307	1,0	GATGAACGCTGGCGGCGTGCCTAATACATGCAAGTAGAACGCTGAAGGAGGAGCTTGCTCTTCTGGATGAGTTGCGAACGGGTGAGTAACGCGTAGGTAACCTGCCTGGTAGCGGGGGATAACTATTGGAAACGATAGCTAATACCGCATGACAACAGTTATTGCATGATAACTGTTTAAAAGGGGCAATTGCTCCACTACCAGATGGACCTGCGTTGTATTAGCTAGTTGGTGAGGTAACGGCTCACCAAGGCGACGATACATAGCCGACCTGAGAGGGTGATCGGCCACACTGGGACTGAGACACGGCCCAG
182	Porphyromonas gingivales	Bacteroidetes	Bacteroidia	Bacteroidales	Porphyromonadaceae	Porphyromonas	Porphyromonas gingivalis; 3-PGI; AF414812	1,0	GATGAACGCTAGCGATAGGCTTAACACATGCAAGTCGAGGGGCAGCATGATCTTAGCTTGCTAAGGTCGATGGCGACCGGCGCACGGGTGCGTAACGCGTATGCAACTTGCCTTACAGAGGGGGATAACCCGTTGAAAGACGGACTAAAACCGCATACACTTGTATTATTGCATGATATTACAAGGAAATATTTATAGCTGTAAGATAGGCATGCGTCCCATTAGCTGGTTGGTGAGGTAACGGCTCACCAAGGCGACGATGGGTAGGGGAACTGAGAGGTTTATCCCCCACACTGGTACTGAGACACGGACCAG
183	Anaerococcus	Firmicutes	Clostridia	Clostridiales	Clostridiales_Incertae Sedis XI	Anaerococcus			GATTAACGCTGGCGGCGTGCATAACACATGCAAGTCGAACGATGAAGCTTAAATGATTTCTTCGGAATGAACTTAAGTGAATTAGTGGCGAACGGGTGAGTAACGCGTGAGTAACCTGCCTTACACAAGGGGATAGCCTCTGGAAACGGAGAATAATACCCTATGACATTAATACTTCGCATGAAGCATTAATCAAAGTGTTAGCGGTGTAAGATGGACTTGCGTCTGATTAGCTAGTTGGTGAGATAACAGCCCACCAAGGCAACGATCAGTAGCCGGCTTGAGAGAGTGTACGGCCACATTGGGACTGAGACACGGCCCAG
184	Escherichia/Shigella	Proteobacteria	Gammaproteobacteria	Enterobacteriales	Enterobacteriaceae	Escherichia/Shigella	Escherichia coli str. 'clone D i2'; CP002211	1,0	ATTGAACGCTGGCGGCAGGCCTAACACATGCAAGTCGAACGGTAACAGGAAACAGCTTGCTGTTTCGCTGACGAGTGGCGGACGGGTGAGTAATGTCTGGGAAACTGCCTGATGGAGGGGGATAACTACTGGAAACGGTAGCTAATACCGCATAACGTCGCAAGACCAAAGAGGGGGACCTTCGGGCCTCTTGCCATCGGATGTGCCCAGATGGGATTAGCTAGTAGGTGGGGTAAAGGCTCACCTAGGCGACGATCCCTAGCTGGTCTGAGAGGATGACCAGCCACACTGGAACTGAGACACGGTCCAG
185	Haemophilus	Proteobacteria	Gammaproteobacteria	Pasteurellales	Pasteurellaceae	Haemophilus	Haemophilus sp. COAD165; DQ404358	1,0	ATTGAACGCTGGCGGCAGGCTTAACACATGCAAGTCGAACGGTAGCAGGAGAAAGCTTGCTTTCTTGCTGACGAGTGGCGGACGGGTGAGTAATGCTTGGGAATCTGGCTTATGGAGGGGGATAACTACGGGAAACTGTAGCTAATACCGCGTAGAATCGGAAGATGAAAGTGCGGGACCGCAAGGCCGCATGCCATGAGATGAGCCCAAGTGGGATTAGGTAGTTGGTGGGGTAAGGGCCTACCAAGCCTGCGATCTCTAGCTGGTCTGAGAGGATGGCCAGCCACACTGGAACTGAGACACGGTCCAG
186	Prevotella	Bacteroidetes	Bacteroidia	Bacteroidales	Prevotellaceae	Prevotella	Prevotella sp. oral clone DO045; AF385515	0.94	GATGAACGCTAGCTACAGGCTTAACACATGCAAGTCGAGGGGAAACGATGAGAGAGCTTGCTCTCTTAGGCGTCGACCGGCGCACGGGTGAGTAACGCGTATCCAACCTACCCATTACAGGGGGATAACCTTGCGAAAGTAAGACTAATACCCCATGGTATTTTATGATGGCATCATTATAGGATTAAAGATTTATTGGTAATGGATGGGGATGCGTCTGATTAGCTTGTTGGCGGGGTAACGGCCCACCAAGGCAACGATCAGTAGGGGTTCTGAGAGGAAGGTCCCCCACATTGGAACTGAGACACGGTCCAA
187	Pseudoalteromonas	Proteobacteria	Gammaproteobacteria	Alteromonadales	Pseudoalteromonadaceae	Pseudoalteromonas			ATTGAACGCTGGCGGCAGGCCTAACACATGCAAGTCGAGCGGTAACAGAGAGTAGCTTGCTACTTTGCTGACGAGCGGCGGACGGGTGAGTAATGCTTGGGAACATGCCTTGAGGTGGGGGACAACAGTTGGAAACGACTGCTAATACCGCATAACGTCTACGGACCAAAGAGGGCTTCGGCTCTCGCCTTTAGATTGGCCCAAGTGGGATTAGCTAGTTGGTGGGGTAATGGCTCACCAAGGCAACGATCCCTAGCTGGTTTGAGAGGATGATCAGCCACACTGGGACTGAGACACGGCCCAG
188	Anaerococcus	Firmicutes	Clostridia	Clostridiales	Clostridiales_Incertae Sedis XI	Anaerococcus	uncultured bacterium; nbw747c03c1; GQ011956	1,0	GATTAACGCTGGCGGCGTGCATAACACATGCAAGTCGAACGATGAAACTTAAATGAATTCTTCGGAATGATTTTAATTGGATTAGTGGCGAACGGGTGAGTAACGCGTGAGTAACCTGCCTTACACAAGGGGATAGCCTCTGGAAACGGAGAATAATACCCTATGAAACTATCTTATCGCATGAAAAGATAGTCAAAGTGTTTTAGCGGTGTAAGATGGACTTGCGTCTGATTAGCTAGTTGGTGAGATAACAGCCCACCAAGGCAACGATCAGTAGCCGGCTTGAGAGAGTGTACGGCCACATTGGGACTGAGACACGGCCCAG
189	Burkholderiales	Proteobacteria	Betaproteobacteria	Burkholderiales	-	-	uncultured bacterium; ncd32d03c1; HM247327	1,0	ATTGAACGCTGGCGGCATGCTTTACACATGCAAGTCGAACGGCAGCGCGGGCTTCGGCCTGGCGGCGAGTGGCGAACGGGTGAGTAATACATCGGAACGTGCCCAGTAGTGGGGGATAGCTCGGCGAAAGCCGGATTAATACCGCATACGACCTGAGGGTGAAAGCGGGGGATCTTCGGACCTCGCGCTATTGGAGCGGCCGATGGCAGATTAGCTAGTTGGTGGGGTAAAGGCCTACCAAGGCGACGATCTGTAGCTGGTCTGAGAGGACGACCAGCCACACTGGGACTGAGACACGGCCCAG
190	Micrococcus luteus	Actinobacteria	Actinobacteria	Actinomycetales	Micrococcaceae	Micrococcus	Micrococcus luteus(T);typestrain:DSM20030;AJ536198	1,0	GATGAACGCTGGCGGCGTGCTTAACACATGCAAGTCGAACGATGAAGCCCAGCTTGCTGGGTGGATTAGTGGCGAACGGGTGAGTAACACGTGAGTAACCTGCCCTTAACTCTGGGATAAGCCTGGGAAACTGGGTCTAATACCGGATAGGAGCGTCCACCGCATGGTGGGTGTTGGAAAGATTTATCGGTTTTGGATGGACTCGCGGCCTATCAGCTTGTTGGTGAGGTAATGGCTCACCAAGGCGACGACGGGTAGCCGGCCTGAGAGGGTGACCGGCCACACTGGGACTGAGACACGGCCCAG
191	Brochothrix	Firmicutes	Bacilli	Bacillales	Listeriaceae	Brochothrix	Brochothrix thermosphacta; NBRC 12167; AB680248	1,0	GACGAACGCTGGCGGCGTGCCTAATACATGCAAGTCGAACGAACGGATAAAGAGCTTGCTCTTTTGAAGTTAGTGGCGGACGGGTGAGTAACACGTGGGTAACCTGCCTCACAGCTGGGGATAACATCGAGAAATCGATGCTAATACCGAATGTGCTGAACATCATAAGATGTTCAAGTGAAAGACGGTTTCGGCTGTCACTGTGAGATGGACCCGCGCTGGATTAGCTAGTTGGTAAGGTAATGGCTTACCAAGGCGACGATCCATAGCCGACCTGAGAGGGTGATCGGCCACATTGGGACTGAGACACGGCCCAA
192	Anaerococcus	Firmicutes	Clostridia	Clostridiales	Clostridiales_Incertae Sedis XI	Anaerococcus			GATTAACGCTGGCGGCGTGCATAACACATGCAAGTCGAACGATGAAACTTAAAAGATTTCTTCGGAATGACCTTAAGTGAATTAGTGGCGAACGGGTGAGTAACGCGTGAGTAACCTGCCTTACACAAGGGGATAGCCTCTGGAAACGGAGAATAATACCCTATGAAATTACAGCCTCGCATGAAGCAGTAATCAAAGTGTTAGCGGTGTAAGATGGACTTGCGTCTGATTAGCTAGTTGGTGAGATAACAGCCCACCAAGGCAACGATCAGTAGCCGGCTTGAGAGAGTGTACGGCCACATTGGGACTGAGACACGGCCCAG
193	Campylobacter	Proteobacteria	Epsilonproteobacteria	Campylobacterales	Campylobacteraceae	Campylobacter			AGTGAACGCTGGCGGCGTGCCTAATACATGCAAGTCGAACGATGAAGTCCTAGCTTGCTAGGATGGATTAGTGGCGCACGGGTGAGTAATATATAGTTAATCTGCCTTGCACTGAGGAACAACAGTTGGAAACGGCTGCTAATACCTCATACTCCTATTTGACATAAGTTAAATAGGGAAAGTCTTTTCGGTGTAGGATGAGACTATATCGTATCAGCTAGTTGGTAAGGTAATGGCTTACCAAGGCTATGACGCGTAACTGGTCTGAGAGGATGATCAGTCACATTGGAACTGAGACACGGTCCAA
194	Corynebacterium	Actinobacteria	Actinobacteria	Actinomycetales	Corynebacteriaceae	Corynebacterium			GACGAACGCTGGCGGCGTGCTTAACACATGCAAGTCGAACGGAAAGGCCTGCAGCTTGCTGCGGGTACTCGAGTGGCGAACGGGTGAGTAACACGTGGGTGATCTGCCCTCAACTTTGGGATAAGCCTGGGAAACTGGGTCTAATACCGGATATGACCTTTCTTTAGTGTGGAAGGTGGAAAGCTTTTGCGGTTGGGGATGAGCTCGCGGCCTATCAGCTTGTTGGTGGGGTAATGGCCTACCAAGGCGTCGACGGGTAGCCGGCCTGAGAGGGTGTACGGCCACATTGGGACTGAGATACGGCCCAG
195	Streptococcus	Firmicutes	Bacilli	Lactobacillales	Streptococcaceae	Streptococcus	uncultured bacterium; ncd618a07c1; HM285633	1,0	GATGAACGCTGGCGGCGTGCCTAATACATGCAAGTAGAACGCTGAAGCTTGGTGCTTGCACCGAGCGGATGAGTTGCGAACGGGTGAGTAACGCGTAGGTAACCTGCCTGGTAGCGGGGGATAACTATTGGAAACGATAGCTAATACCGCATAACAGTAGATGTTGCATGACATTTGCTTGAAAGGGGCAATTGCTCCACTACCAGATGGACCTGCGTTGTATTAGCTAGTTGGTGAGGTAACGGCTCACCAAGGCGACGATACATAGCCGACCTGAGAGGGTGATCGGCCACACTGGGACTGAGACACGGCCCAG
196	Leptotrichiaceae	Fusobacteria	Fusobacteriia	Fusobacteriales	Leptotrichiaceae	-	uncultured bacterium; 86_18; HE681367	1,0	GATAAACGCTGACAGAATGCTTAACACATGCAAGTCGATGACTAAGTATAGCTTGCTATACGAGGTCATGGCGGACGGGTGAGTAACGTGTAAAGAACTTACCTTATAGACTGGGATAACAGATAGAAATGTCTGATAATACTAGATACTATTACACTGTGGCATCACAGAGTAATGAAAGAATACGCTATAAGAGAGCTTTGCATCCTATTAGCTAGTTGGTAAGGTAAAGGCTTACCAAGGCGATGATAGGTAGCCGGCCTGAGAGGGTGGACGGCCACAAGGGGACTGAGATACGGCCCTT
197	Actinomyces	Actinobacteria	Actinobacteria	Actinomycetales	Actinomycetaceae	Actinomyces	uncultured bacterium; ncd910a04c1; HM299019	1,0	GACGAACGCTGGCGGCGTGCTTAACACATGCAAGTCGAACGAAAATACCAAGCTTGCTTGGTTGATTAGTGGCGAACGGGTGAGTAACACGTGAGTAACCTGCCCCTTACTTTCCTGGATAACTGCTCGAAAGGGTAGCTAATACGGGATATTCTGACCATCCTGCATGGGTTGGTTTGGAAAGGTTATTTTTTTCTGGTAAGGGATGGGCTCGCGGCCTATCAGCTTGTTGGTGGGGTGATGGCCTACCAAGGCTTTGACGGGTAGCCGGCCTGAGAGGGTGGACGGTCACACTGGGACTGAGATACGGCCCAG
198	Actinomyces	Actinobacteria	Actinobacteria	Actinomycetales	Actinomycetaceae	Actinomyces	uncultured bacterium; ncd1706d01c1; JF149633	1,0	GACGAACGCTGGCGGCGTGCTTAACACATGCAAGTCGAACGAAAATACCAAGCTTGCTTGGTTGATTAGTGGCGAACGGGTGAGTAACACGTGAGTAACCTGCCCCTTACTTTCCTGGATAACTGCTCGAAAGGGTAGCTAATACGGGATATTCTGACCATCCTGCATGGGTTGGTTTGGAAAGGTTTTTTCTGGTAAGGGATGGGCTCGCGGCCTATCAGCTTGTTGGTGGGGTGATGGCCTACCAAGGCTTTGACGGGTAGCCGGCCTGAGAGGGTGGACGGTCACACTGGGACTGAGATACGGCCCAG
199	Fusobacterium	Fusobacteria	Fusobacteriia	Fusobacteriales	Fusobacteriaceae	Fusobacterium			GATGAACGCTGACAGAATGCTTAACACATGCAAGTCTACTTGAATTTGGGTTTTTTAACTTCGATTTGGGTGGCGGACGGGTGAGTAACGCGTAAAGAACTTGCCTCACAGCTAGGGACAACATTTGGAAACGAATGCTAATACCTGATATTATGATTATAGGGCATCCTAGAATTATGAAAGCTATATGCGCTGTGAGAGAGCTTTGCGTCCCATTAGCTAGTTGGAGAGGTAACGGCTCACCAAGGCGATGATGGGTAGCCGGCCTGAGAGGGTGAACGGCCACAAGGGGACTGAGACACGGCCCTT
200	Moryella	Firmicutes	Clostridia	Clostridiales	Lachnospiraceae	Moryella	uncultured bacterium; ncd836h09c1; HM304533	1,0	GATGAACGCTGGCGGCGTGCTTAACACATGCAAGTCGAACGAGAAATGGAGATGGAAACCTTCGGGCGGAAGCCTTCATTTCGAGTGGCGGACGGGTGAGTAACGCGTGGGTAACCTGCCTCATACAGGGGGATAACAGTTGGAAACGACTGTTAATACCGCATAAGACCACAGCACCGCATGGTGCGGGGGTAAAAACTCCGGTGGTATGAGATGGACCCGCGTTCGATTAGCCAGTTGGCGGGGTAACGGCCCACCAAAGCGACGATCGATAGCCGATCTGAGAGGATGACCGGCCACATTGGGACTGAGACACGGCCCAA
201	Streptococcus	Firmicutes	Bacilli	Lactobacillales	Streptococcaceae	Streptococcus	uncultured bacterium; ncd173g11c1; HM261304	0.98	GACGAACGCTGGCGGCGTGCCTAATACATGCAAGTAGAACGCTGAAAGAGGAGCTTGCTTCTCCGGATGAGTTGCGAACGGGTGAGTAACGCGTAGGTAACCTGCCTGGTAGCGGGGGATAACTATTGGAAACGATAGCTAATACCGCATAATAGTAGATGTTGCATGACATTTGCTTAAAAGGTGCAATTGCATCACTACCAGATGGACCTGCGTTGTATTAGCTAGTTGGTGGGGTAACGGCTCACCAAGGCGACGATACATAGCCGACCTGAGAGGGTGATCGGCCACACTGGGACTGAGACACGGCCCAG
202	Streptococcus	Firmicutes	Bacilli	Lactobacillales	Streptococcaceae	Streptococcus	uncultured bacterium; ncd744b10c1; HM294732	1,0	GACGAACGCTGGCGGCGTGCCTAATACATGCAAGTAGAACGCTGAAGGAGGAGCTTGCTTCTCCGGATGAGTTGCGAACGGGTGAGTAACGCGTAGGTAACCTGCCTGGTAGCGGGGGATAACTATTGGAAACGATAGCTAATACCGCATAACAGTAGATATTGCATGATATCTGCTTGAAAGGTGCAAATGCATCACTACCAGATGGACCTGCGTTGTATTAGCTAGTTGGTGAGGTAACGGCTCACCAAGGCGACGATACATAGCCGACCTGAGAGGGTGATCGGCCACACTGGGACTGAGACACGGCCCAG
203	Streptococcus	Firmicutes	Bacilli	Lactobacillales	Streptococcaceae	Streptococcus	Streptococcus sp. oral clone ASB02; ASCB02; AY923121	1,0	GATGAACGCTGGCGGCGTGCCTAATACATGCAAGTAGAACGCTGAAGCTTGGTGCTTGCACCGAGCGGATGAGTTGCGAACGGGTGAGTAACGCGTAGGTAACCTGCCTGGTAGCGGGGGATAACTATTGGAAACGATAGCTAATACCGCATAACAGTAGATATTGCATGATATCTGCTTGAAAGGGGCAATTGCTCCACTACCAGATGGACCTGCGTTGTATTAGCTAGTTGGTGAGGTAACGGCTCACCAAGGCGACGATACATAGCCGACCTGAGAGGGTGATCGGCCACACTGGGACTGAGACACGGCCCAG
204	Prevotella	Bacteroidetes	Bacteroidia	Bacteroidales	Prevotellaceae	Prevotella	uncultured bacterium; nbw785g12c1; GQ010437	0.98	GATGAACGCTAGCTACAGGCTTAACACATGCAAGTCGAGGGGAAACGGCATTAAGTGCTTGCACTTTTTGGACGTCGACCGGCGCACGGGTGAGTAACGCGTATCCAACCTTCCCATGACTAAGGGATAACCTGCCGAAAGGCAGACTAATACCTTATGGTCTTCACTGACGGCATCAGATGTGAAGTAAAGATTTATCGGTTATGGATGGGGATGCGTCTGATTAGTTAGTTGGCGGGGTAACGGCCCACCAAGGCAACGATCAGTAGGGGTTCTGAGAGGAAGGTCACCCACATTGGAACTGAGACACGGTCCAA
205	Peptoniphilus harei	Firmicutes	Clostridia	Clostridiales	Clostridiales_Incertae Sedis XI	Peptoniphilus	uncultured bacterium; nbu87b07c1; GQ006742	1,0	GACGAACGCTGGCGGCGCGCTTAACACATGCAAGTCGAGCGATGAAATCTTGACAGATCCCTTCGGGGTGAAGATAAGATGGATTAGCGGCGGACGGGTGAGTAACACGTGAGTAACCTGCCTTAGACATTGGGATAGCCTCGGGAAACCGGGATTAATACCAAATGAAATCATAGGTGCCCATGCACTAATGATCAAAACTCCGGTGGTCTAAGATGGACTCGCGTCCCATTAGCTAGTTGGTGAGGTAACGGCCCACCAAGGCGACGATGGGTAGCCGGCCTGAGAGGGTGAACGGCCACATTGGAACTGAGAAACGGTCCAA
206	Porphyromonas	Bacteroidetes	Bacteroidia	Bacteroidales	Porphyromonadaceae	Porphyromonas	Porphyromonas sp. oral clone CW034; AY008310	1,0	GATGAACGCTAGCGATAGGCTTAACACATGCAAGTCGAGGGGCAGCATGGTCTTAGCTTGCTAAGACTGATGGCGACCGGCGCACGGGTGCGTAACGCGTATGCAACTTGCCTCACAGAGGGGGATAACCCGTCGAAAGACGGACTAATACCGCGTACACTCCACTTTGGGCATCCAAAGTAGAGGAAATGAAATTCGCTGTGAGATAGGCATGCGTCCCATTAGCTAGTTGGTGAGGTAACGGCTCACCAAGGCGACGATGGGTAGGGGAACTGAGAGGTTGAACCCCCACACTGGTACTGAGACACGGACCAG
207	Prevotella salivae	Bacteroidetes	Bacteroidia	Bacteroidales	Prevotellaceae	Prevotella	Prevotella salivae (T); JCM 12084; EPSA11; AB108826	0.98	GATGAACGCTAGCTACAGGCTTAACACATGCAAGTCGAGGGGAAACGACATTGAAGCTTGCTTCGATGGTCGTCGACCGGCGCACGGGTGAGTAACGCGTATCCAACCTGCCTCTGACTAAGGGATAACCCGGCGAAAGTCGGACTAATACCTTATGAGGTTTTCAGCAGACATCTAACGAAAACGAAAGATTTATCGGTCAGTGATGGGGATGCGTCTGATTAGCTTGTTGGCGGGGTAACGGCCCACCAAGGCAACGATCAGTAGGGGTTCTGAGAGGAAGGTCCCCCACATTGGAACTGAGACACGGTCCAA
208	Streptococcus	Firmicutes	Bacilli	Lactobacillales	Streptococcaceae	Streptococcus	uncultured bacterium; ncd1761f03c1; JF142262	1,0	GATGAACGCTGGCGGCGTGCCTAATACATGCAAGTAGAACGCTGAAGGAGGAGCTTGCTTCTCTGGATGAGTTGCGAACGGGTGAGTAACGCGTAGGTAACCTGCCTGGTAGCGGGGGATAACTATTGGAAACGATAGCTAATACCGCATAAGAGCAGTTGTTGCATGACAGCTGTTTAAAAGGTGCAATTGCACCACTACCAGATGGACCTGCGTTGTATTAGCTAGTTGGTGAGGTAACGGCTCACCAAGGCGACGATACATAGCCGACCTGAGAGGGTGATCGGCCACACTGGGACTGAGACACGGCCCAG
209	Corynebacterium	Actinobacteria	Actinobacteria	Actinomycetales	Corynebacteriaceae	Corynebacterium	Corynebacterium segmentosum; NCTC 934; X84437	0.96	GACGAACGCTGGCGGCGTGCTTAACACATGCAAGTCGAACGGAAAGGCCCTGCTTGCAGGGTACTCGAGTGGCGAACGGGTGAGTAACACGTGGGTGATCTGCCCTGCACTTCGGGATAAGCTTGGGAAACTGGGTCTAATACCGGATAGGAGCCATCTTTAGTGTGGTGGTTGGAAAGTTTTTTCGGTGTAGGATGAGCTCGCGGCCTATCAGCTTGTTGGTGGGGTAATGGCCTACCAAGGCGGCGACGGGTAGCCGGACTGAGAGGTTGGTCGGCCACATTGGGACTGAGATACGGCCCAG
210	Anaerococcus hydrogenalis	Firmicutes	Clostridia	Clostridiales	Clostridiales_Incertae Sedis XI	Anaerococcus	uncultured bacterium; nbw1025a05c1; GQ031841	1,0	GATAAACGCTGGCGGCGTGCATAACACATGCAAGTCGAACGATGAAACTTAGATGATTTCTTCGGAATGAACTTAAGTGGATTAGTGGCGAACGGGTGAGTAACACGTGAGTAACCTGCCTTACACAAGGGGATAGCCTCTGGAAACGGAGAATAATACCCTATAAAGTCTAATCAGCACATGCTGGAAAGACCAAAGATTTATCGGTGTAAGATGGACTTGCGTCTGATTAGCTAGTTGGTGAGATAAAAGCTCACCAAGGCGACGATCAGTAGCCGGCTTGAGAGAGTGTACGGCCACATTGGGACTGAGACACGGCCCAA
211	Porphyromonas catoniae	Bacteroidetes	Bacteroidia	Bacteroidales	Porphyromonadaceae	Porphyromonas	uncultured bacterium; ncd1782f11c1; JF154547	1,0	GATGAACGCTAGCGATAGGCTTAACACATGCAAGTCGAGGGGCAGCATGGTCTTAGCTTGCTAAGACTGATGGCGACCGGCGCACGGGTGCGTAACGCGTATGCAACTTGCCTCACAGAGGGGGATAACCCGTCGAAAGACGGACTAATACCGCGTACACTCCAGCTTGGGCATCCAAGCTAGAGGAAATGAAATTCGCTGTGAGATAGGCATGCGTCCCATTAGCTAGTTGGTGAGGTAACGGCTCACCAAGGCGACGATGGGTAGGGGAACTGAGAGGTTGAACCCCCACACTGGTACTGAGACACGGACCAG
212	Porphyromonas	Bacteroidetes	Bacteroidia	Bacteroidales	Porphyromonadaceae	Porphyromonas			GATGAACGCTAGCGATAGGCTTAACACATGCAAGTCGAGGGGTAACATGGAGAGGAGCTTGCTTCACTCTGATGACGACCGGCGGATGGGTGAGTAACGCGTATGCAACTTGCCTCTTAGTGGGGGATAACCCGGAGAAATCCGGACTAATACCGCATATTCTTAATTTCTCGCATGAGTTGTTAAGGAAAGATTTATTGCTAAGAGATAGGCATGCGTTCCATTAGTTAGTTGGTGAGGTAACGGCTCACCAAGGCATCGATGGATAGGGGAGCTGAGAGGCTGATCCCCCACATTGGGACTGAGACACGGCCCAA
213	Anaerococcus	Firmicutes	Clostridia	Clostridiales	Clostridiales_Incertae Sedis XI	Anaerococcus	uncultured bacterium; ncm69f11c1; KF108361	1,0	GATTAACGCTGGCGGCGTGCATAACACATGCAAGTCGAACGATGAAGATTATTAGACTTCTTCGGAATGAAAATAATTGGATTAGTGGCGGACGGGTGAGTAACGCGTGAGTAACCTGCCTTACACAAGGGGATAGCCGTTGGAAACGACGAATAATACCCTATGATGTTTCTATCTCGCATGAGATATTAACCAAAGTGTTAGCGGTGTAAGATGGACTTGCGTCTGATTAGCTAGTTGGTGAGAAAAAAGCCCACCAAGGCAACGATCAGTAGCCGGCTTGAGAGAGTGTACGGCCACATTGGGACTGAGACACGGCCCAG
214	Streptococcus	Firmicutes	Bacilli	Lactobacillales	Streptococcaceae	Streptococcus	uncultured bacterium; ncd525h04c1; HM276585	1,0	GACGAACGCTGGCGGCGTGCCTAATACATGCAAGTAGAACGCTGAAGGAGGAGCTTGCTTCTCTGGATGAGTTGCGAACGGGTGAGTAACGCGTAGGTAACCTGCCTGGTAGTGGGGGATAACTATTGGAAACGATAGCTAATACCGCATAATAGCAGTTGTTGCATGATAACTGTTTGAAAGGTGCAATTGCACCGCTACCAGATGGACCTGCGTTGTATTAGCTAGTTGGTGGGGTAACGGCTCACCAAGGCGACGATACATAGCCGACCTGAGAGGGTGATCGGCCACACTGGGACTGAGACACGGCCCAG
215	Finegoldia magna	Firmicutes	Clostridia	Clostridiales	Clostridiales_Incertae Sedis XI	Finegoldia	uncultured bacterium; nbw254h01c1; KF065362	0.97	GACGAACGCTGGCGGCGTGCTTAACACATGCAAGTCGAACGGGATTTAGTAAACGGAAGCTTCGGTGGAAGATTACTAATGAGAGTGGCGAACGGGTGAGTAACGCGTGAGCAACCTGCCTATGACAGTGGGATAGCCTCGGGAAACCGGGATTAATACCGCATAAAATCGTAGAAACACATGTTTTAGCGGTCAAAGATTTATCGGTCATAGATGGGCTCGCGTCTGATTAGCTAGTTGGTGAGATAACAGCCCACCAAGGCGACGATCAGTAGCCGGTCTGAGAGGATGAACGGCCACATTGGAACTGAGACACGGTCCAA
216	Porphyromonas	Bacteroidetes	Bacteroidetes	Bacteroidetes	Bacteroidetes	Bacteroidetes	uncultured bacterium; nbw1205h10c1; GQ077028	0.98	GATGAACGCTAGCGACAGGCTTAACACATGCAAGTCGAGGGGTAACGTGTTGGAAGCTTGCTTCCGATGACGACGACCGGCGGATGGGTGCGTAACGCGTATGCAACTTGCCTCACAGTGGAGAATAACCCGGAGAAATCCGGACTAATGTTCCATACACTCTTAAGTACGCCTGTACATGAGAGGAAAGATTTATCGCTGTGAGATAGGCATGCGTCCTATTAGGTAGTTGGTGAGGTAACGGCTCACCAAGCCGACGATAGGTAGGGGTGCTGAGAGGCAGATCCCCCACATTGGGACTGAGACACGGCCCAA
217	Corynebacterium	Actinobacteria	Actinobacteria	Actinomycetales	Corynebacteriaceae	Corynebacterium			GACGAACGCTGGCGGCGTGCTTAACACATGCAAGTCGAACGGAAAGGCCTCTTCGGAGGTACTCGAGTGGCGAACGGGTGAGTAACACGTGGGTGATCTGCCCTGCACTCTGGGATAAGCCTGGGAAACTGGGTCTAATACCGGATAGGACCATGCTTTAGTGTGTGTGGTGGAAAGTTTTTTCGGTGTAGGATGAGCCCGCGGCCTATCAGCTTGTTGGTGGGGTAATGGCCTACCAAGGCGGCGACGGGTAGCCGGCCTGAGAGGGTGTACGGCCACATTGGGACTGAGATACGGCCCAG
218	Corynebacterium	Actinobacteria	Actinobacteria	Actinomycetales	Corynebacteriaceae	Corynebacterium	uncultured bacterium; nbw969h05c1; GQ043428	1,0	GACGAACGCTGGCGGCGTGCTTAACACATGCAAGTCGAACGGAAAGGCCAGTGCTTGCACTGGTGCTCGAGTGGCGAACGGGTGAGTAACACGTGGGTGATCTGCCTTGCACTCTGGGATAAGCTTGGGAAACTGGGTCTAATACCGGATATGAACTGCCTTTAGTGTGGTGGTTGGAAAGTTTTTTCGGTGCAAGATGAGCTCGCGGCCTATCAGCTTGTTGGTGGGGTAATGGCCTACCAAGGCGTCGACGGGTAGCCGGCCTGAGAGGGTGTACGGCCACATTGGGACTGAGATACGGCCCAG
219	Actinomyces	Actinobacteria	Actinobacteria	Actinomycetales	Actinomycetaceae	Actinomyces			GACGAACGCTGGCGGCGTGCTTAACACATGCAAGTCGAACGGGCCCGCCCTCTTTTTTTGGGGGTGGGTTGAGTGGCGAACGGGTGAGTATCACGTGAGTAACCTGCCCCCTGCTCCTGGATAACTGCTTGAAAGGGCGGCTAATACGGGGTGTGCCGGCTGGTCCGCATGGGCCTGGTCGGGATAGTTTCATCTTCGGGTGTTTCGGTGGGGGATGGGCTCGCGGCCTATCAGCTTGTTGGTGGGGTGATGGCCCACCAAGGCGGTGACGGGTAGCCGGCCTGAGAGGGTGGGCGGCCACACTGGGACTGAGACACGGCCCAG
220	Moraxella	Proteobacteria	Gammaproteobacteria	Pseudomonadales	Moraxellaceae	Moraxella			ATTGAACGCTGGCGGCAGGCTTAACACATGCAAGTCGAACGATGAAGTCTAGCTTGCTAGACGGATTAGTGGCGAACGGGTGAGTAATGCTTAGGAATCTGCCTATTAGTGGGGGATAACGTAGGGAAACTTACGCTAATACCGCATACGACCTACGGGTGAAAGGGGGCTTTTAGCTCTCGCTATTAGATGAGCCTAAGTCGGATTAGCTGGTTGGTGGGGTAAAGGCCTACCAAGGCGACGATCTGTAGCTGGTCTGAGAGGATGATCAGCCACACTGGGACTGAGACACGGCCCAG
221	Prevotella corporis	Bacteroidetes	Bacteroidia	Bacteroidales	Prevotellaceae	Prevotella	Prevotella corporis; JCM 8529; AB547677	1,0	GATGAACGCTAGCTACAGGCTTAACACATGCAAGTCGAGGGGAAACGGCATTAAGTGCTTGCACTTTTTGGACGTCGACCGGCGCACGGGTGAGTAACGCGTATCCAACCTGCCCCTTACCAGGGAATAACCCGTTGAAAGACGGACTAATGCCCTATGGAGTCCTTTGACGGCATCAGATTAGGACTAAAGATTCATCGGTATGGGATGGGGATGCGTCTGATTAGCTTGTTGGCGGGGTAACGGCCCACCAAGGCATCGATCAGTAGGGGTTCTGAGAGGAAGGTCCCCCACATAGGAACTGAGACACGGTCCTA
222	Granulicatella	Firmicutes	Bacilli	Lactobacillales	Carnobacteriaceae	Granulicatella	Granulicatella adiacens; 02357001; AY879302	1,0	GACGAACGCTGGCGGCGTGCCTAATACATGCAAGTCGAACGAGAGCGACCGGTGCTTGCACTGGTCAATCTAGTGGCGAACGGGTGAGTAACACGTGGGTAACCTGCCCATCAGAGGGGGATAACATCCGGAAACGGATGCTAAAACCGCATAGGTCTTCGAGCCGCATGGCTTGAAGAGGAAAAGAGGCGCAAGCTTCTGCTGATGGATGGACCCGCGGTGCATTAGCTAGTTGGTGAGGTAACGGCTCACCAAGGCCGTGATGCATAGCCGACCTGAGAGGGTGATCGGCCACATTGGGACTGAGACACGGCCCAA
223	Actinomyces	Actinobacteria	Actinobacteria	Actinomycetales	Actinomycetaceae	Actinomyces	uncultured bacterium; ncd297e09c1; HM272534	1,0	GACGAACGCTGGCGGCGTGCTTAACACATGCAAGTCGAACGCTGATGACCTGGCTTTTGTTGGGTTGGATGAGTGGCGAACGGGTGAGTAACACGTGAGTAACCTGCCCTCTTCTTTGGGATAACGCCCGGAAACGGGTGCTAATACTGGATATTCACTGATCTTCGCATGGGGGTTGGTGGAAAGGTTTGTTCTGGTGGGGGATGGGCTCGCGGCCTATCAGCTTGTTGGTGGGGTGATGGCCTACCAAGGCTTTGACGGGTAGCCGGCCTGAGAGGGTGACCGGTCACATTGGGACTGAGATACGGCCCAG
224	Streptococcus	Firmicutes	Bacilli	Lactobacillales	Streptococcaceae	Streptococcus	Streptococcus sp. oral clone ASCD01; AY923129	1,0	GACGAACGCTGGCGGCGTGCCTAATACATGCAAGTAGAACGCTGAAGGGAGAGCTTGCTCTTCTGGATGAGTTGCGAACGGGTGAGTAACGCGTAGGTAACCTGCCTGGTAGCGGGGGATAACTATTGGAAACGATAGCTAATACCGCATAACAGCAAATGTTGCATGACATTTGCTTAAAAGGTGCAATTGCATCACTACCAGATGGACCTGCGTTGTATTAGCTAGTTGGTGGGGTAACGGCTCACCAAGGCGACGATACATAGCCGACCTGAGAGGGTGATCGGCCACACTGGGACTGAGACACGGCCCAG
225	Propionibacterium	Actinobacteria	Actinobacteria	Actinomycetales	Propionibacteriaceae	Propionibacterium	Propionibacterium avidum ATCC 25577; DSM 4901; KF906606	1,0	GACGAACGCTGGCGGCGTGCTTAACACATGCAAGTCGAACGGAAAGGCCCCTTCGGGGGTACTCGAGTGGCGAACGGGTGAGTAACACGTGAGTAACCTGCCCTTGACTTCGGGATAACTTCAGGAAACTGGGGCTAATACCGGATAGGAATCCTTGCTGCATGGTGGGGGTTGGAAAGCTTCGGCGGTTTTGGATGGACTCGCGGCTTATCAGCTTGTTGGTGGGGTAGTGGCTTACCAAGGCTTTGACGGGTAGCCGGCCTGAGAGGGCGACCGGCCACATTGGGACTGAGATACGGCCCAG
226	Pasteurellaceae	Proteobacteria	Gammaproteobacteria	Pasteurellales	Pasteurellaceae	-	uncultured bacterium; 218004-1-56; JQ940388	1,0	ATTGAACGCTGGCGGCAGGCTTAACACATGCAAGTCGAACGGTAACAGGGATTAGCTTGCTAATTTGCTGACGAGTGGCGGACGGGTGAGTAATGCTTGGGAATCTGGCTTATGGAGGGGGATAACTACGGGAAACTGTAGCTAATACCGCGTAAAATCTTCGGATTAAAGGGTGGGACTTTCGGGCCACCTGCCATGAGATGAGCCCAAGTGGGATTAGGTAGTTGGTTAGGTAAAGGCTGACCAAGCCGACGATCTCTAGCTGGTCTGAGAGGATGACCAGCCACACTGGAACTGAGACACGGTCCAG
227	Streptococcus	Firmicutes	Bacilli	Lactobacillales	Streptococcaceae	Streptococcus	uncultured bacterium; nbw190a01c1; GQ071921	1,0	GACGAACGCTGGCGGCGTGCCTAATACATGCAAGTAGAACGCTGAAGGAGGAGCTTGCTCTTTCCGGATGAGTTGCGAACGGGTGAGTAACGCGTAGGTAACCTGCCTGGTAGTGGGGGATAACTATTGGAAACGATAGCTAATACCGCATAATAGTAGATGTTGCATGACATTTGCTTAAAAGGTGCAATTGCATCACTACCAGATGGACCTGCGTTGTATTAGCTAGTTGGTGAGGTAACGGCTCACCAAGGCAACGATACATAGCCGACCTGAGAGGGTGATCGGCCACACTGGGACTGAGACACGGCCCAG
228	Prevotella shahii	Bacteroidetes	Bacteroidia	Bacteroidales	Prevotellaceae	Prevotella	Prevotella shahii (T); JCM 12083; EHS11; AB108825	1,0	GATGAACGCTAGCTACAGGCTTAACACATGCAAGTCGCGGGGCAGCATAGTGATTGCTTGCAATTACTGATGGCGACCGGCGCACGGGTGAGTAACGCGTATCCAACCTACCCTTTACTACGGGATAACCCGGCGAAAGTCGGACTAATACCGTATGTAGTCCATTGACGGCATCCGATTTGGACCAAAGGCTTAGCGGTAAAGGATGGGGATGCGTCCGATTAGCTTGACGGCGGGGTAACGGCCCACCGTGGCAACGATCGGTAGGGGTTCTGAGAGGAAGGTCCCCCACACTGGAACTGAGACACGGTCCAG
229	Leptotrichia	Fusobacteria	Fusobacteriia	Fusobacteriales	Leptotrichiaceae	Leptotrichia	uncultured Leptotrichia sp.; 402C11(oral); AM420142	0.95	GATGAACGCTGACAGAATGCTTAACACATGCAAGTCGATGGGGAAGCGGTGCTTGCACCGTGAAACCATGGCGGACGGGTGAGTAACGCGTAAAGAACTTGCCGAATGGACTGGGATAACAGCTGGAAACGGCTGATAAGACCAGATATTATGAACTTGTTGCATAGTAAGTTTATGAAAAGAGATGCCATTTGAGAGCTTTGCGTCCTATTAGCTAGTTGGTAAGGTAACGGCTTACCAAGGCGATGATAGGTAGCCGGCCTGAGAGGGTGGACGGCCACAAGGGGACTGAGATACGGCCCTT
230	Corynebacterium simulans	Actinobacteria	Actinobacteria	Actinomycetales	Corynebacteriaceae	Corynebacterium	Corynebacterium simulans (T); UCL553; AJ012837	1,0	GACGAACGCTGGCGGCGTGCTTAACACATGCAAGTCGAACGGAAAGGCCTCAGCTTGCTGGGGTACTCGAGTGGCGAACGGGTGAGTAACACGTGGGTGATCTGCCTTGCACTTCGGGATAAGCTTGGGAAACTGGGTCTAATACCGGATAGGACAGCTGTTTAGTGTCAGTTGTGGAAAGTTTTTTCGGTGCAAGATGAGCTCGCGGCCTATCAGCTTGTTGGTGGGGTAATGGCCTACCAAGGCGTCGACGGGTAGCCGGCCTGAGAGGGTGGACGGCCACATTGGGACTGAGATACGGCCCAG
231	Prevotella intermedia	Bacteroidetes	Bacteroidia	Bacteroidales	Prevotellaceae	Prevotella	Prevotella intermedia; 5-PIN; AF414822	1,0	GATGAACGCTAGCTATAGGCTTAACACATGCAAGTCGAGGGGAAACGGCATTATGTGCTTGCACATTCTGGACGTCGACCGGCGCACGGGTGAGTATCGCGTATCCAACCTTCCCTCCACTCGGGGATACCCCGTTGAAAGACGGCCTAATACCCGATGTTGTCCACATATGGCATCTGACGTGGACCAAAGATTCATCGGTGGAGGATGGGGATGCGTCTGATTAGCTTGTTGGTGCGGGTAACGGCCCACCAAGGCGACGATCAGTAGGGGTTCTGAGAGGAAGGTCCCCCACATTGGAACTGAGACACGGTCCAA
232	Acinetobacter johnsonii	Proteobacteria	Gammaproteobacteria	Pseudomonadales	Moraxellaceae	Acinetobacter	Acinetobacter johnsonii; WAB1939; AM184278	1,0	ATTGAACGCTGGCGGCAGGCTTAACACATGCAAGTCGAGCGGGGAAGGGTAGCTTGCTACCTGACCTAGCGGCGGACGGGTGAGTAATGCTTAGGAATCTGCCTATTAGTGGGGGACAACATTCCGAAAGGAATGCTAATACCGCATACGCCCTACGGGGGAAAGCAGGGGATCTTCGGACCTTGCGCTAATAGATGAGCCTAAGTCAGATTAGCTAGTTGGTGGGGTAAAGGCCTACCAAGGCGACGATCTGTAGCGGGTCTGAGAGGATGATCCGCCACACTGGGACTGAGACACGGCCCAG
233	Morganells	Proteobacteria	Gammaproteobacteria	Enterobacteriales	Enterobacteriaceae	Morganella	uncultured bacterium; 6-12W30; KC179068	1,0	ATTGAACGCTGGCGGCAGGCCTAACACATGCAAGTCGGGCGGTAACAGGGAGAAGCTTGCTTCTCTGCTGACGAGCGGCGGACGGGTGAGTAATGTATGGGGATCTGCCTGATGGCGGGGGATAACTACTGGAAACGGTAGCTAATACCGCATAATGTCTTCGGACCAAAGCGGGGGACCTCCGGGCCTCGCGCCATCAGATGAACCCATATGGGATTAGCTTGTAGGTGAGGTAACGGCTCACCTAGGCGACGATCCCTAGCTGGTCTGAGAGGATGATCAGCCACACTGGGACTGAGACACGGCCCAG
234	Oribacterium	Firmicutes	Clostridia	Clostridiales	Lachnospiraceae	Oribacterium	Oribacterium sp. oral taxon 108; F0425; HM596292	1,0	GATGAACGCTGGCGGCGTGCCTAACACATGCAAGTCGAACGAGATGCGTATTGGAAAGCTTCGGCCGGAAGATGCGTTATCTAGTGGCGGACGGGTGAGTAACACGTGGGTAACCTGCCTTATGGAGGGGGATAACAGAGAGAAATCACTGCTAATACCGCATAAGCACACATTGCCGCATGGCAGAGTGTGAAAAGATTTATCGCCATAAGATGGACCCGCGTCTGATTAGCCAGTTGGCAGGGTAAAAGCCTACCAAAGCAACGATCAGTAGCCGATCTGAGAGGATGACCGGCCACATTGGGACTGAGACACGGCCCAA
235	Lactobacillus crispatus	Firmicutes	Bacilli	Lactobacillales	Lactobacillaceae	Lactobacillus	Lactobacillus crispatus (T); ATCC33820; AF257097	1,0	GACGAACGCTGGCGGCGTGCCTAATACATGCAAGTCGAGCGAGCGGAACTAACAGATTTACTTCGGTAATGACGTTAGGAAAGCGAGCGGCGGATGGGTGAGTAACACGTGGGGAACCTGCCCCATAGTCTGGGATACCACTTGGAAACAGGTGCTAATACCGGATAAGAAAGCAGATCGCATGATCAGCTTTTAAAAGGCGGCGTAAGCTGTCGCTATGGGATGGCCCCGCGGTGCATTAGCTAGTTGGTAAGGTAAAGGCTTACCAAGGCGATGATGCATAGCCGAGTTGAGAGACTGATCGGCCACATTGGGACTGAGACACGGCCCAA
236	Streptococcus gordonii	Firmicutes	Bacilli	Lactobacillales	Streptococcaceae	Streptococcus	Streptococcus gordonii (T); ATCC 10558; AF003931	1,0	GACGAACGCTGGCGGCGTGCCTAATACATGCAAGTAGAACGCACAGTTTATACCGTAGCTTGCTACACCATAGACTGTGAGTTGCGAACGGGTGAGTAACGCGTAGGTAACCTGCCTGGTAGCGGGGGATAACTATTGGAAACGATAGCTAATACCGCATAATATTAATTATTGCATGATAATTAATTGAAAGGTGCAATTGCACCACTACCAGATGGACCTGCGTTGTATTAGCTAGTAGGTGAGGTAACGGCTCACCTAGGCGACGATACATAGCCGACCTGAGAGGGTGATCGGCCACACTGGGACTGAGACACGGCCCAG
237	Flavobacteriaceae	Bacteroidetes	Flavobacteriia	Flavobacteriales	Flavobacteriaceae	-	uncultured bacterium; 069091_314; JQ453505	1,0	GATGAACGCTAGCGGGAGGCCTAACACATGCAAGCCGAGCGGGATTTGTTGGTTAGCTTGCTAACTAACGATGAGAGCGGCGTACGGGTGCGGAACATGTGTGCAATCTGCCCTTATCAAGGGGATAGCCCGGAGAAATCCGGATTAATACCCTATAACATATGGGATGGCATCATTTCATATTAAAAGCTACGGCGGATAAGGATGAGCACGCACAAGATTAGCTAGTTGGTAAGGTAACGGCTTACCAAGGCGACGATCTTTAGGGGGCCTGAGAGGGTGATCCCCCACACTGGGACTGAGACACGGCCCAG
238	Escherichia/Shigella	Proteobacteria	Gammaproteobacteria	Enterobacteriales	Enterobacteriaceae	Escherichia/Shigella	Escherichia coli 536; CP000247	1,0	ATTGAACGCTGGCGGCAGGCCTAACACATGCAAGTCGAACGGTAACAGAAAGCAGCTTGCTGCTTTGCTGACGAGTGGCGGACGGGTGAGTAATGTCTGGGAAACTGCCCGATGGAGGGGGATAACTACTGGAAACGGTAGCTAATACCGCATAACGTCGCAAGACCAAAGAGGGGGACCTTCGGGCCTCTTGCCATCGGATGTGCCCAGATGGGATTAGCTAGTAGGTGGGGTAAAGGCTCACCTAGGCGACGATCCCTAGCTGGTCTGAGAGGATGACCAGCCACACTGGAACTGAGACACGGTCCAG
239	Saccharibacteria_genera_incertae_sedis	Candidatus Saccharibacteria	Saccharibacteria_genera_incertae_sedis	Saccharibacteria_genera_incertae_sedis	Saccharibacteria_genera_incertae_sedis	Saccharibacteria_genera_incertae_sedis	TM7 phylum sp. oral clone CW040; AF385506	1,0	GATGAATGCTGGCGGCATGCCTAATACATGCAAGTCGAGCGGTAGCATGGCTTCACCGTTCTCTTGACACACTTGGCTATTATGCGAGTGGTAAGATTCGAGGGAACTGTGAAGCTGATGACGAGCGGCGGACGGCTGAGTAACGCGTGAGAACATACCCCAAAGTGAGGGATAACTAGTCGAAAGATTAGCTAATACCGCATGTGATCTTTGGATTAAAGCATTTATGCGCTTTGGGAATGGCTTGCGTACGATTAGATAGTTGGTGAGGTAAAGGCTCACCAAGTCGACGATCGTTAGATGGTTTGAGAGGATGATCATCCAGACTGGGACTGAGACACGGCCCAG
240	Prevotella	Bacteroidetes	Bacteroidia	Bacteroidales	Prevotellaceae	Prevotella	revotella sp. oral clone DO014; AF385509	1,0	GATGAACGCTAGCTACAGGCCTAACACATGCAAGTCGAGGGGAAACGGGAAAGCAGCTTGCTGCTTTCTGTCGTCGACCGGCGCACGGGTGAGTAACGCGTATCCAACCTTCCCATAACTAAGGGATACCCCGTAGAAATGCGGCCTAATACCTTATGTACTCCCATGACGGCATCAGAGTGGGAGCAAAGAATTTCGGTTATGGATGGGGATGCGTCTGATTAGCTTGCTGGCGGGGTAACGGCCCACCAGGGCATCGATCAGTAGGGGTTCTGAGAGGAAGGTCCCCCACATTGGAACTGAGACACGGTCCAA
241	Actinomyces	Actinobacteria	Actinobacteria	Actinomycetales	Actinomycetaceae	Actinomyces	uncultured bacterium; nbw826h04c1; GQ009077	0.98	GACGAACGCTGGCGGCGTGCTTAACACATGCAAGTCGAACGCTGAAGCTCAGCTTGCTGGGTGGATGAGTGGCGAACGGGTGAGTAACACGTGAGTAACCTGCCCTCTTCTTTGGGATAACGCCCGGAAACGGGTGCTAATACTGGATATTCACTGATCTTCGCATGGGGGTTGGTGGAAAGGTTTGTTCTGGTGGGGGATGGGCTCGCGGCCTATCAGCTTGTTGGTGGGGTGATGGCCTACCAAGGCTTTGACGGGTAGCCGGCCTGAGAGGGTGACCGGTCACATTGGGACTGAGATACGGCCCAG
242	Streptococcus	Firmicutes	Bacilli	Lactobacillales	Streptococcaceae	Streptococcus	uncultured bacterium; nbw965f04c1; GQ041400	1,0	GATGAACGCTGGCGGCGTGCCTAATACATGCAAGTAGAACGCTGAAGGAAGGAGCTTGCTCTTTCCGGATGAGTTGCGAACGGGTGAGTAACGCGTAGGTAACCTGCCTGGTAGCGGGGGATAACTATTGGAAACGATAGCTAATACCGCATAACAGTAGATATTGCATGATATCTGCTTGAAAGGGGCAATTGCTCCACTACCAGATGGACCTGCGTTGTATTAGCTAGTTGGTGAGGTAACGGCTCACCAAGGCGACGATACATAGCCGACCTGAGAGGGTGATCGGCCACACTGGGACTGAGACACGGCCCAG
243	Streptococcus	Firmicutes	Bacilli	Lactobacillales	Streptococcaceae	Streptococcus	uncultured bacterium; nbw1141c01c1; GQ080930	0.98	GACGAACGCTGGCGGCGTGCCTAATACATGCAAGTAGAACGCTGAAGGAGGAGCTTGCTTCTCTGGATGAGTTGCGAACGGGTGAGTAACGCGTAGGTAACCTGCCTGGTAGCGGGGGATAACTATTGGAAACGATAGCTAATACCGCATAACAGTAGATATCGCATGATAGCTGCTTAAAAGGTGCAATTGCACCACTACCAGATGGACCTGCGTTGTATTAGCTAGTTGGTGAGGTAACGGCTCACCAAGGCAACGATACATAGCCGACCTGAGAGGGTGATCGGCCACACTGGGACTGAGACACGGCCCAG
244	Peptoniphilus	Firmicutes	Clostridia	Clostridiales	Clostridiales_Incertae Sedis XI	Peptoniphilus	Peptoniphilus sp. gpac121; AM176529	0.93	GACGAACGCTGGCGGCGCGCTTAACACATGCAAGTCGAGCGATGAAACTTTAACAGAACCCTTCGGGGCGAAGATAAAGTGGATTAGCGGCGGACGGGTGAGTAACACGTGAGTAACCTGCCTTAGACATTGGGATAGCCTCGGGAAACCGGGATTAATACCAAATAAAATCATAATGACACATGTCATAACGATCAAAACTCCGGTGGTCTAAGATGGACTCGCGTCCCATTAGCTAGTTGGTAGAGTAAAAGCCTACCAAGGCGACGATGGGTAGCCGGCCTGAGAGGGTGTACGGCCACATTGGGACTGAGATACGGCCCAG
245	Prevotella oulorum	Bacteroidetes	Bacteroidia	Bacteroidales	Prevotellaceae	Prevotella	Prevotella oulorum; JCM 14966; AB547702	1,0	GATGAACGCTAGCTACAGGCTTAACACATGCAAGTCGAGGGGAAACGATGAGAGAGCTTGCTCTCTTAGGCGTCGACCGGCGCACGGGTGAGTAACGCGTATCCAACCTGCCCATTACAGGGGAATAACCTTGCGAAAGTAAGACTAATGCCCCATGGTATTCTCAGCAGACATCTAATGAGGATTAAAGATTTATCGGTAATGGATGGGGATGCGTCTGATTAGCTTGTTGGCGGGGTAACGGCCCACCAAGGCAACGATCAGTAGGGGTTCTGAGAGGAAGGTCCCCCACATTGGAACTGAGACACGGTCCAA
246	Methylobacterium	Proteobacteria	Alphaproteobacteria	Rhizobiales	Methylobacteriaceae	Methylobacterium	Methylobacterium hispanicum (T); type strain: GP34; AJ635304	1,0	AGCGAACGCTGGCGGCAGGCTTAACACATGCAAGTCGAACGCATCCTTCGGGATGAGTGGCAGACGGGTGAGTAACACGTGGGAACGTGCCCTCCGGTCTGGGATAACCCTGGGAAACTAGGGCTAATACCGGATACGTGCTTTGGCAGAAAGGTTTACTGCCGGAGGATCGGCCCGCGTCTGATTAGCTAGTTGGTGGGGTAACGGCCTACCAAGGCGACGATCAGTAGCTGGTCTGAGAGGATGATCAGCCACACTGGGACTGAGACACGGCCCAG
247	Anaerococcus	Firmicutes	Clostridia	Clostridiales	Clostridiales_Incertae Sedis XI	Anaerococcus			GATTAACGCTGGCGGCGTGCATAACACATGCAAGTCGAACGATGAAACTTTAATGAACCCTTCGGGGAGAATTAAAGCGGATTAGTGGCGAACGGGTGAGTAACGCGTGAGTAACCTGCCTTACACAAGGGGATAGCCTTTGGAAACGAAGAATAATACCCTATAAAACCATAAAAGCACATGCAATTATGGTCAAAGTGATAGCGGTGTAAGATGGACTTGCGTCTGATTAGCTAGTTGGTGAGATAAAAGCCCACCAAGGCAACGATCAGTAGCCGGCTTGAGAGAGTGTACGGCCACATTGGGACTGAGACACGGCCCAG
248	Peptoniphilus	Firmicutes	Clostridia	Clostridiales	Clostridiales_Incertae Sedis XI	Peptoniphilus			GACGAACGCTGGCGGCGCGCTTAACACATGCAAGTCGAGCGATGAAATTTCGACAGATCCCTTCGGGGTGAAGATGAAATGGATTAGCGGCGGACGGGTGAGTAACACGTGAGTAACCTGCCTTAGACATTGGGATAGCCTTGGGAAACCGGGATTAATACCAAATGAAATCACATATGCACATGCATAAATGATCAAAGCTCCGGCGGTCTAAGATGGACTCGCGTCCCATTAGCTAGTTGGTGAGGTAACGGCCCACCAAGGCGACGATGGGTAGCCGGCCTGAGAGGGTGAACGGCCACATTGGAACTGAGAAACGGTCCAA
249	Granulicatella elegans	Firmicutes	Bacilli	Lactobacillales	Carnobacteriaceae	Granulicatella	uncultured bacterium; nbw196h07c1; GQ072486	1,0	GACGAACGCTGGCGGCGTGCCTAATACATGCAAGTCGAACGAGAGCGACCGGTGCTTGCACTGGTCAATCTAGTGGCGAACGGGTGAGTAACACGTGGGTAACCTGCCCATCAGAGGGGGATAACATTCGGAAACGGATGCTAAAACCGCATAGGTTCTACAGTCGCATGACTGAAGAAGGAAAAGAGGCTTCGGCTTCTGCTGATGGATGGACCCGCGGTGCATTAGCTAGTTGGTGAGGTAACGGCTCACCAAGGCCGTGATGCATAGCCGACCTGAGAGGGTGATCGGCCACATTGGGACTGAGACACGGCCCAA
250	Alloprevotella	Bacteroidetes	Bacteroidia	Bacteroidales	Prevotellaceae	Alloprevotella	uncultured bacterium; ncd2629h09c1; JF220323	1,0	GATGAACGCTAGCTACAGGCTTAACACATGCAAGTCGAGGGGCAGCATGGAAGAAGCTTGCTTCTTCTGATGGCGACCGGCGCACGGGTGCGTAACGCGTATCAAACCTGCCTCATACTCGGGGATAGCCTTGCGAAAGTAAGATTAATACCCGATGTTATTAGTTCATCGCATGGTGGATTAATCAAAGATTTATCGGTATGAGATGGTGATGCGTCCGATTAGGTAGTAGGCGGGGTAACGGCCCACCTAGCCTTCGATCGGTAGGGGTTCTGAGAGGAAGGTCCCCCACACTGGAACTGAGACACGGTCCAG
251	Alloprevotella	Bacteroidetes	Bacteroidia	Bacteroidales	Prevotellaceae	Alloprevotella	uncultured bacterium; ncd2211c05c1; JF187037	1,0	GATGAACGCTAGCTACAGGCTTAACACATGCAAGTCGAGGGGCAGCGGGTTGAAAGCTTGCTTTCAATGCCGGCGACCGGCGCACGGGTGCGTAACGCGTATCAAACCTGCCTCATACTCGGGGATAGCCTTGCGAAAGTAAGATTAATACCCGATGTTATTAGTTCATCGCATGGTGGGCTAATCAAAGATTTATCGGTATGAGATGGTGATGCGTCCGATTAGGTAGTAGGCGGGGTAACGGCCCACCTAGCCTTCGATCGGTAGGGGTTCTGAGAGGAAGGTCCCCCACACTGGAACTGAGACACGGTCCAG
252	Bacteria	-	-	-	-	-	uncultured bacterium; nck42f09c1; KF081619	0.96	GATGAACGCTGGCGGCGTGCCTAATACATGCAAGTCGAGCGAACAGACGAGGAGCTTGCTCCTCTGACGTTAGCGGCGGACGGGTGAGTAACACGTGGATAACCTACCTATAAGACTGGGATAACTTCGGGAAACCGGAGCTAATACCGGATAATATATTGAACCGCATGGTTCAATAGTGAAAGACGGTTTTGCTGTCACTTATAGATGGATCCGCGCCGCATTAGCTAGTTGGTAAGGTAACGGCTTACCAAGGCAACGATGCGTAGCCGACCTGAGAGGGTGATCGGCCACATTGGGACTGAGATACGGCCCAG
253	Actinomyces	Actinobacteria	Actinobacteria	Actinomycetales	Actinomycetaceae	Actinomyces	uncultured bacterium; ncd1202c05c1; JF110963	1,0	GACGAACGCTGGCGGCGTGCTTAACACATGCAAGTCGAACGCTGATGGCCCAGCTTGCTGGGTTGGATGAGTGGCGAACGGGTGAGTAACACGTGAGTAACCTGCCCTCTTCTTTGGGATAACGGTCGGAAACGGCTGCTAATACCGGGTATTCACTGTCCTTCGCATGGGGGGTGGTGGAAAGGTTTTTTCTGGTGGGGGATGGGCTCGCGGCCTATCAGCTTGTTGGTGGGGTGATGGCTTACCAAGGCTTTGACGGGTAACCGGCCTGAGAGGGTGACCGGTCACATTGGGACTGAGATACGGCCCAG
254	Saccharibacteria_genera_incertae_sedis	Candidatus Saccharibacteria	Saccharibacteria_genera_incertae_sedis	Saccharibacteria_genera_incertae_sedis	Saccharibacteria_genera_incertae_sedis	Saccharibacteria_genera_incertae_sedis	uncultured bacterium; ncd2631b02c1; JF229725	1,0	GATGAATGCTGGCGGCATGCCTAATACATGCAAGTCGAGCGGTAGCATGGCTTCACCGTTTCCTTGACACACTTGGCCTTATGCGAGTGGAAAGATTCGAGGGAACCGTGAAGCTGATGACGAGCGGCGGACGGCTGAGTAACGCGTGAGAACATACCCCAAAGTGAGGGATAACTAGTCGAAAGATTAGCTAATACCGCATGTGATCTTTGGATTAAAGCATTTATGCGCTTTGGGAATGGCTTGCGTACGATTAGATAGTTGGTGAGGTAAAGGCTCACCAAGTCGACGATCGTTAGATGGTTTGAGAGGATGATCATCCAGACTGGGACTGAGACACGGCCCAG
255	Neisseriaceae	Proteobacteria	Betaproteobacteria	Neisseriales	Neisseriaceae	-			ATTGAACGCTGGCGGCATGCTTTACACATGCAAGTCGAACGGCAACGAGGAGAAGCTTGCTTCTCTGTCGGCGAGTGGCGAACGGGTGAGTATAGCATCGGAACGTGCCAAGTAGTGGGGGATAACCAAACGAAAGTTTGGCTAATACCGCGTAAGCTCTAAGGAGGAAAGTAGGGGACCTAAATAAGGCCTTACGCTATTTGATCGGCCGATGTCGGATTAGCTAGTTGGTGGGGTAATGGCTCACCAAGGCAATGATCCGTAGCGGGTCTGAGAGGACGATCCGCCACACTGGGACTGAGACACGGCCCAG
256	Streptococcus	Firmicutes	Bacilli	Lactobacillales	Streptococcaceae	Streptococcus	uncultured bacterium; ncd522a03c1; HM276535	1,0	GATGAACGCTGGCGGCGTGCCTAATACATGCAAGTAGAACGCTGAAGCTTGGTGCTTGCACCGAGCGGATGAGTTGCGAACGGGTGAGTAACGCGTAGGTAACCTGCCTGGTAGCGGGGGATAACTATTGGAAACGATAGCTAATACCGCATAACAGTAGATATTGCATGATATCTGCTTGAAAGGTGCAATTGCATCACTACCAGATGGACCTGCGTTGTATTAGCTAGTTGGTGAGGTAACGGCTCACCAAGGCGACGATACATAGCCGACCTGAGAGGGTGATCGGCCACACTGGGACTGAGACACGGCCCAG
257	Haemophilus	Proteobacteria	Gammaproteobacteria	Pasteurellales	Pasteurellaceae	Haemophilus			ATTGAACGCTGGCGGCAGGCTTAACACATGCAAGTCGAACGGTAGCAGGAGAAAGCTTGCTTTCTTGCTGACGAGTGGCGGACGGGTGAGTAATGCTTGGGAATCTGGCTTATGGAGGGGGATAACGACGGGAAACTGTCGCTAATACCGCGTAGTGTCGAGAGACGAAAGTGCGGGACCGAAAGGCCGCATGCCATAGGATGAGCCCAAGTGGGATTAGGTAGTTGGTGAGGTAAAGGCTCACCAAGCCTGCGATCTCTAGCTGGTCTGAGAGGATGGCCAGCCACACTGGAACTGAGACACGGTCCAG
258	Streptococcus	Firmicutes	Bacilli	Lactobacillales	Streptococcaceae	Streptococcus	Streptococcus sp. DP34; KJ575558	1,0	GACGAACGCTGGCGGCGTGCCTAATACATGCAAGTAGAACGCTGAAGGAGGAGCTTGCTTCTCTGGATGAGTTGCGAACGGGTGAGTAACGCGTAGGTAACCTGCCTGGTAGCGGGGGATAACTATTGGAAACGATAGCTAATACCGCATAATAGTAGATGTTGCATGACATTTGCTTAAAAGGTGCAATTGCATCACTACCAGATGGACCTGCGTTGTATTAGCTAGTTGGTGAGGTAACGGCTCACCAAGGCAACGATACATAGCCGACCTGAGAGGGTGATCGGCCACACTGGGACTGAGACACGGCCCAG
259	Pseudoalteromonas	Proteobacteria	Gammaproteobacteria	Alteromonadales	Pseudoalteromonadaceae	Pseudoalteromonas			ATTGAACGCTGGCGGCAGGCCTAACACATGCAAGTCGAGCGGTAACAGAAAGTAGCTTGCTACTTTGCTGACGAGCGGCGGACGGGTGAGTAATGCTTGGGAACATGCCTTGAGGTGGGGGACAACAGTTGGAAACGACTGCTAATACCGCATAATGTCTACGGACCAAAGGGGGCTTCGGCTCTCGCCTTTAGATTGGCCCAAGTGGGATTAGCTAGTTGGTGAGGTAATGGCTCACCAAGGCGACGATCCCTAGCTGGTTTGAGAGGATGATCAGCCACACTGGGACTGAGACACGGCCCAG
260	Streptococcus	Firmicutes	Bacilli	Lactobacillales	Streptococcaceae	Streptococcus	uncultured bacterium; ncd2508f08c1; JF216153	0.98	GACGAACGCTGGCGGCGTGCCTAATACATGCAAGTAGAACGCTGAAGGAAGGAGCTTGCTCTTTCCGGATGAGTTGCGAACGGGTGAGTAACGCGTAGGTAACCTGCCTGGTAGCGGGGGATAACTATTGGAAACGATAGCTAATACCGCATAACAGTAGATATCGCATGATATCTACTTGAAAGGTGCAATTGCACCACTACCAGATGGACCTGCGTTGTATTAGCTAGTTGGTGAGGTAACGGCTCACCAAGGCAACGATACATAGCCGACCTGAGAGGGTGATCGGCCACACTGGGACTGAGACACGGCCCAG
261	Staphylococcus	Firmicutes	Bacilli	Bacillales	Staphylococcaceae	Staphylococcus	uncultured bacterium; ncd1876f08c1; JF162240	1,0	GATGAACGCTGGCGGCGTGCCTAATACATGCAAGTCGAGCGAACAGACGAGGAGCTTGCTCCTCTGACGTTAGCGGCGGACGGGTGAGTAACACGTGGATAACCTACCTATAAGACTGGGATAACTTCGGGAAACCGGAGCTAATACCGGATAATATTTTGAACCGCATGGTTCAAAAGTGAAAGACGGTCTTGCTGTCACTTATAGATGGATCCGCGCTGCATTAGCTAGTTGGTAAGGTAACGGCTTACCAAGGCAACGATGCATAGCCGACCTGAGAGGGTGATCGGCCACACTGGAACTGAGACACGGTCCAG
262	Prevotellaceae	Bacteroidetes	Bacteroidia	Bacteroidales	Prevotellaceae	-	uncultured bacterium; ncd1376e11c1; JF117022	0.98	ATTGAACGCTGGCGGCAGGCTTAACACATGCAAGTCGAACGGTAACAGGAATTAGCTTGCTAATTTGCTGACGAGTGGCGGACGGGTGAGTAATGCTTGGGAATCTGGCTTATGGAGGGGGATAACTACGGGAAACTGTAGCTAATACCGCGTAAAATCTTCGGATTAAAGGGGGGGACTTTCGAGCCACCTGCCATAAGATGAGCCCAAGTGGGATTAGGTAGTTGGTTAGGTAAAGGCTGACCAAGCCGACGATCTCTAGCTGGTCTGAGAGGATGACCAGCCACACTGGAACTGAGACACGGTCCAG
263	Prevotella disiens	Bacteroidetes	Bacteroidia	Bacteroidales	Prevotellaceae	Prevotella	uncultured bacterium; nck131c10c1; KF090211	1,0	GATGAACGCTAGCTATAGGCTTAACACATGCAAGTCGAGGGGAAACGGCAGAGAGTGCTTGCACACTTTGGACGTCGACCGGCGCACGGGTGAGTAACGCGTATCCAACCTGCCCTTTACTTGGGGATAACCCGTTGAAAGACGGACTAATACCCAATGATATTCATTGATGACATCTGATTTGAATTAAAGATTTATCGGTATAGGATGGGGATGCGTCTGATTAGCTTGTTGGTGAGGTAACGGCTCACCAAGGCAACGATCAGTAGGGGTTCTGAGAGGAAGGTCCCCCACATTGGAACTGAGACACGGTCCAA
264	Neisseria	Proteobacteria	Betaproteobacteria	Neisseriales	Neisseriaceae	Neisseria	uncultured bacterium; ncd846d09c1; HM297585	1,0	ATTGAACGCTGGCGGCATGCTTTACACATGCAAGTCGGACGGCAGCGGGGTAGTGCTTGCACTACTGCCGGCGAGTGGCGAACGGGTGAGTAATATATTGGAACGTACCGGGTAATGGGGGATAACCAATCGAAAGATTGGCTAATACCGCATACGCTCTGAGGAGGAAAGCAGGGGACCTTCGGGCCTTGCGTTATTCGAGCGGCCAATATCTGATTAGCTAGTTGGTGGGGTAAAGGCCTACCAAGGCGACGATCAGTAGCGGGTCTGAGAGGATGATCCGCCACACTGGGACTGAGACACGGCCCAG
265	Pseudomonas	Proteobacteria	Gammaproteobacteria	Pseudomonadales	Pseudomonadaceae	Pseudomonas	Pseudomonas jessenii; PS06; AY206685	1,0	ATTGAACGCTGGCGGCAGGCCTAACACATGCAAGTCGAGCGGATGAAAGGAGCTTGCTCCTGGATTCAGCGGCGGACGGGTGAGTAATGCCTAGGAATCTGCCTGGTAGTGGGGGACAACGTTTCGAAAGGAACGCTAATACCGCATACGTCCTACGGGAGAAAGCAGGGGACCTTCGGGCCTTGCGCTATCAGATGAGCCTAGGTCGGATTAGCTAGTTGGTGAGGTAATGGCTCACCAAGGCGACGATCCGTAACTGGTCTGAGAGGATGATCAGTCACACTGGAACTGAGACACGGTCCAG
266	Atopodium	Actinobacteria	Actinobacteria	Coriobacteriales	Coriobacteriaceae	Atopobium	Atopobium sp. ICM42b10; HQ616393	0.98	GATGAACGCTGGCGGCGCGCCTAACACATGCAAGTCGAACGATTAAAGCACCTTCGGGTGTGTATAAAGTGGCGAACGGCTGAGTAACACGTGGGCAACCTGCCCCTCTCATTGGGATAGCCACGGGAAACCGTGGATAATACCGAATACTTCGAGTCTCCCGCATGGAAGACTCGAGAAAGCTCCGGCGGAGAGGGATGGGCCCGCGGCCTGTTAGCTTGTTGGTGGGGTAATGGCCTACCAAGGCAATGATGGGTAGCTGGGTTGAGAGACCGACCAGCCAGATTGGGACTGAGACACGGCCCAG
267	Prevotella	Bacteroidetes	Bacteroidia	Bacteroidales	Prevotellaceae	Prevotella	uncultured bacterium; nck335f01c1; KF108984	0.97	GATGAACGCTAGCTATAGGCTTAACACATGCAAGTCGAGGGGAAACGGCATTATGTGCTTGCACATTTTGGACGTCGACCGGCGCACGGGTGAGTATCGCGTATCCAACCTGCCCTTTACTTGGGGATACCCCGTTGAAAGACGGCCTAATACCCGATATTGTTCATTGATGGCATCAGATATGAATAAAAGATTTATCGGTAAAGGATGGGGATGCGTCTGATTAGCTTGTTGGTGAGGTAAAGGCTCACCAAGGCGACGATCAGTAGGGGTTCTGAGAGGAAGGTCCCCCACATTGGAACTGAGACACGGTCCAA
268	Capnocytophaga gingivalis	Bacteroidetes	Flavobacteriia	Flavobacteriales	Flavobacteriaceae	Capnocytophaga	Capnocytophaga gingivalis (T); ATCC 33624; X67608	1,0	GATGAACGCTAGCGGCAGGCCTAACACATGCAAGTCGAGGGAGAAGCCCTTTCGGGGGCAGAAACCGGCGCACGGGTGCGTAACGCGTATGCAACCTACCTTTCACAGGGGGATAGCCCGAAGAAATTTGGATTAATACCCCATAATATTATTGGATGGCATCATTTGATAATTAAAACTGCGGTGGTGAAAGATGGGCATGCGTCCTATTAGCTAGTTGGAGTGGTAACGGCACCCCAAGGCTACGATAGGTAGGGGTCCTGAGAGGGAGATCCCCCACACTGGTACTGAGACAGGGACCAG
269	Catonella morbi	Firmicutes	Clostridia	Clostridiales	Lachnospiraceae	Catonella	uncultured bacterium; 16sps14-1a03.w2k; FM995627	1,0	GATGAACGCTGGCGGCGTGCCTAACACATGCAAGTCGAACGGAGATTACAGACGGAAGTTTTCGGATGGAAGACTGTAATTCTTAGTGGCGGACGGGTGAGTAACGCGTGGGCAACCTGCCCTATACAGGGGGATAGCAGCTGGAAACGGCTGGTAAGACCGCATAAGTCGGCGAGACCGCATGGTTTTGTCGGGAAATGAGCAATCAGGTATAGGATGGGCCCGCGTCCGATTAGCCAGTTGGCAGGGTAAAAGCCTACCAAAGCAACGATCGGTAGCCGGACTGAGAGGTCGGACGGCCACATTGGGACTGAGACACGGCCCAA
270	Prevotella	Bacteroidetes	Bacteroidia	Bacteroidales	Prevotellaceae	Prevotella			GATGAACGCTAGCTACAGGCTTAACACATGCAAGTCGAGGGGAAACGGCATTTAGTGCTTGCACCGAATGGACGTCGACCGGCGCACGGGTGAGTAACGCGTATCCAACCTTCCCATGACTAAGGGATAACCTGCCGAAAGGCAGACTAATACCTTATGGTCTTCACTGACGGCATCAGATGTGAAGTAAAGATTTATCGGTTATGGATGGGGATGCGTCTGATTAGCTTGTTGGCGGGGTAACGGCCCACCAAGGCAACGATCAGTAGGGGTTCTGAGAGGAAGGTCCCCCACATTGGAACTGAGACACGGTCCAA
271	Selenomonas	Firmicutes	Negativicutes	Selenomonadales	Veillonellaceae	Selenomonas	Selenomonas sp. oral clone GI064; AY349404	1,0	GACGAACGCTGGCGGCGTGCTTAACACATGCAAGTCGAACGGGATGATTTAGAAGCTTGCTTTTAGAGAATCTAGTGGCAAACGGGTGAGTAACACGTAGACAACCTGCCGACAGGATGGGGACAACATTCCGAAAGGAATGCTAATACCGAATGAAGTCAGAGGAGGGCATCCTCCTCTGATGAAAGATGGCCTCTGAATATGCTATCACCTGTTGATGGGTCTGCGTCTGATTAGCTAGTTGGTGAGGTAACGGCTCACCAAGGCGACGATCAGTAGCCGGTCTGAGAGGATGAACGGCCACATTGGGACTGAGACACGGCCCAG
272	Staphylococcus	Firmicutes	Bacilli	Bacillales	Staphylococcaceae	Staphylococcus	uncultured bacterium; ncd565c11c1; HM279081	1,0	GATGAACGCTGGCGGCGTGCCTAATACATGCAAGTCGAGCGAACGGACGAGAAGCTTGCTTCTCTGATGTTAGCGGCGGACGGGTGAGTAACACGTGGATAACCTACCTATAAGACTGGGATAACTTCGGGAAACCGGAGCTAATACCGGATAATATATTGAACCGCATGGTTCAATAGTGAAAGACGGTTTTGCTGTCACTTATAGATGGATCCGCGCCGCATTAGCTAGTTGGTAAGGTAACGGCTTACCAAGGCAACGATGCGTAGCCGACCTGAGAGGGTGATCGGCCACACTGGAACTGAGACACGGTCCAG
273	Corynebacterium	Actinobacteria	Actinobacteria	Actinomycetales	Corynebacteriaceae	Corynebacterium			GATGAACGCTGGCGGCGTGCTTAACACATGCAAGTCGAACGGAAAGGCCGAAGCTTGCTTCGGTACTCGAGTGGCGAACGGGTGAGTAACACGTGGGTGATCTGCCCTGTACTTCGGGATAAGCTTGGGAAACTGGGTCTAATACCGGATATGACAATCTCTTGGATGGGGTTGTGGAAAGCTTTTGCGGTATGGGATGAGCTCGCGGCCTATCAGCTTGTTGGTGGGGTAATGGCCTACCAAGGCGTCGACGGGTAGCCGGCCTGAGAGGGTGTACGGCCACATTGGGACTGAGATACGGCCCAG
274	Acinetobacter	Proteobacteria	Gammaproteobacteria	Pseudomonadales	Moraxellaceae	Acinetobacter	Acinetobacter sp. EN69; DQ842492	1,0	ATTGAACGCTGGCGGCAGGCTTAACACATGCAAGTCGAGCGGGGAGATGTAGCTTGCTACATTTCCTAGCGGCGGACGGGTGAGTAATGCTTAGGAATCTGCCTATTAGTGGGGGACAACATTCCGAAAGGAATGCTAATACCGCATACGCCCTACGGGGGAAAGCAGGGGATCTTCGGACCTTGCGCTAATAGATGAGCCTAAGTCAGATTAGCTAGTTGGTGGGGTAAAGGCCTACCAAGGCGACGATCTGTAGCGGGTCTGAGAGGATGATCCGCCACACTGGGACTGAGACACGGCCCAG
275	Methylobacterium	Proteobacteria	Alphaproteobacteria	Rhizobiales	Methylobacteriaceae	Methylobacterium			AGCGAACGCTGGCGGCAGGCTTAACACATGCAAGTCGAACGGGCTTCTTCGGAAGTCAGTGGCAGACGGGTGAGTAACACGTGGGAACGTGCCCTTCGGTTCGGAATAACTCAGGGAAACTTGAGCTAATACCGGATACGCCCTTATGGGGAAAGGTTGACTGCCGAAGGATCGGCCCGCGTCTGATTAGCTTGTTGGTGGGGTAACGGCCTACCAAGGCGACGATCAGTAGCTGGTCTGAGAGGATGATCAGCCACACTGGGACTGAGACACGGCCCAG
276	SR1_genera_incertae_sedis	SR1	SR1_genera_incertae_sedis	SR1_genera_incertae_sedis	SR1_genera_incertae_sedis	SR1_genera_incertae_sedis	SR1 bacterium oral taxon 875; CN01; JX294356	1,0	GATGAACGCTAGCGAAATGCCTAACACATGCAAGTCGAACGGACCTTGCCTTGTGCTTGCACAAAGTAAGGTTAGTGGCAAACGAGCGAGTAACGCGTGCTTAACCTGCCCCGAAGATGGGAATAACTGCAGAGATGTAGCTAATTCCCAATATGCTCACGATGGTGAAATTCCGATGTGAGGAAAGATTTATCGCTTCGGGAGGGGGGTGCGTCCTATCAGGTAGTTGGTAAGGTAATGGCTTACCAAGCCTATGACGGGTAACCGGTCTGAGATGATGTCCGGTCGCGATGGGACTGAGATACGGCCCAT
277	Bacteroides	Bacteroidetes	Bacteroidia	Bacteroidales	Bacteroidaceae	Bacteroides			GATGAACGCTAGCTACAGGCTTAACACATGCAAGTCGAGGGGCAGCATTTTAGTTTGCTTGCAAACTGAAGATGGCGACCGGCGCACGGGTGAGTAACACGTATCCAACCTGCCGATAACTCCGGGATAGCCTTTCGAAAGAAAGATTAATACCGGATAGCATACGAATATCGCATGATATTTTTATTAAAGAATTTCGGTTATCGATGGGGATGCGTTCCATTAGTTTGTTGGCGGGGTAACGGCCCACCAAGACTACGATGGATAGGGGTTCTGAGAGGAAGGTCCCCCACATTGGAACTGAGACACGGTCCAA
278	Streptococcus	Firmicutes	Bacilli	Lactobacillales	Streptococcaceae	Streptococcus	Streptococcus sp. oral clone ASCC04; AY923127	1,0	GATGAACGCTGGCGGCGTGCCTAATACATGCAAGTAGAACGCTGAAGGAAGGAGCTTGCTCTTTCCGGATGAGTTGCGAACGGGTGAGTAACGCGTAGGTAACCTGCCTGGTAGCGGGGGATAACTATTGGAAACGATAGCTAATACCGCATAACAGTAGATATTGCATGATATCTGCTTGAAAGGTGCAATTGCATCACTACCAGATGGACCTGCGTTGTATTAGCTAGTTGGTGAGGTAACGGCTCACCAAGGCGACGATACATAGCCGACCTGAGAGGGTGATCGGCCACACTGGGACTGAGACACGGCCCAG
279	Streptococcus	Firmicutes	Bacilli	Lactobacillales	Streptococcaceae	Streptococcus	Streptococcus genomosp. C8; C5MLM037; AY278609	1,0	GACGAACGCTGGCGGCGTGCCTAATACATGCAAGTAGAACGCTGAAGAGAGGAGCTTGCTCTTCTTGGATGAGTTGCGAACGGGTGAGTAACGCGTAGGTAACCTGCCTGGTAGCGGGGGATAACTATTGGAAACGATAGCTAATACCGCATAATAGTAGATGTTGCATGACATTTGCTTAAAAGGTGCAATTGCATCACTACCAGATGGACCTGCGTTGTATTAGCTAGTTGGTGAGGTAACGGCTCACCAAGGCAACGATACATAGCCGACCTGAGAGGGTGATCGGCCACACTGGGACTGAGACACGGCCCAG
280	Haemophilus	Proteobacteria	Gammaproteobacteria	Pasteurellales	Pasteurellaceae	Haemophilus	Haemophilus sp. HK 1193; JF506654	1,0	ATTGAACGCTGGCGGCAGGCTTAACACATGCAAGTCGAACGGTAGCAGGAGAAAGCTTGCTTTCTTGCTGACGAGTGGCGGACGGGTGAGTAATGCTTGGGAATCTGGCTTATGGAGGGGGATAACTACGGGAAACTGTAGCTAATACCGCGTAGTGTCGAGAGACGAAAGTGCGGGACCGCAAGGCCGCATGCCATGAGATGAGCCCAAGTGGGATTAGGTAGTTGGTGGGGTAAAGGCCTACCAAGCCTGCGATCTCTAGCTGGTCTGAGAGGATGGCCAGCCACACTGGAACTGAGACACGGTCCAG
281	Selenomonas	Firmicutes	Negativicutes	Selenomonadales	Veillonellaceae	Selenomonas	uncultured bacterium; ncd2235b08c1; JF193294	0.97	GACGAACGCTGGCGGCGTGCTTAACACATGCAAGTCGAACGGGATGATCTTAAAGCTTGCTTTTAGAGAATCTAGTGGCAAACGGGTGAGTAACACGTAGACAACCTGCCGACAGGATGGGGACAACATTCCGAAAGGAATGCTAATACCGAATGAAGTCAGAGGAGGGCATCCTCCTCTGATGAAAGATGGCCTCTGAATATGCTATCACCTGTTGATGGGTCTGCGTCTGATTAGCTCGTTGGTGAGGTAACGGCTCACCAAGGCGACGATCAGTAGCCGGTCTGAGAGGATGAACGGCCACATTGGGACTGAGACACGGCCCAG
282	Leptotrichiaceae	Fusobacteria	Fusobacteriia	Fusobacteriales	Leptotrichiaceae	-			GATGAACGCTGACAGAATGCTTAACACATGCAAGTCGATGGGAAAGCGGTGCTTGCACCGTGAAACCATGGCGGACGGGTGAGTAACGCGTAAAGAACTTACCGAATGGACTGGGATAACAGCTGGAAACGGCTGATAAGACCGGATATTATGAACTTGTTGCATAGTGAGTTTATGAAAAGAGATGCCATTTGAGAGCTTTGCGTCCTATTAGCTAGTTGGTAAGGTAACGGCTTACCAAGGCGATGATAGGTAGCCGGCCTGAGAGGGTGGACGGCCACAAGGGGACTGAGATACGGCCCTT
283	Micrococcus sp.	Actinobacteria	Actinobacteria	Actinomycetales	Micrococcaceae	Micrococcus	uncultured bacterium; nbw319g06c1; GQ089275	1,0	GATGAACGCTGGCGGCGTGCTTAACACATGCAAGTCGAACGATGAAGCCCAGCTTGCTGGGTGGATTAGTGGCGAACGGGTGAGTAACACGTGAGTAACCTGCCCTTAACTCTGGGATAAGCCTGGGAAACTAGGTCTAATACCGGATAGGAGCGCCTACCGCATGGTGGGTGTTGGAAAGATTTATCGGTTTTGGATGGACTCGCGGCCTATCAGCTTGTTGGTGAGGTAATGGCTCACCAAGGCGACGACGGGTAGCCGGCCTGAGAGGGTGACCGGCCACACTGGGACTGAGACACGGCCCAG
284	Abiotrophia	Firmicutes	Bacilli	Lactobacillales	Aerococcaceae	Abiotrophia			GACGAACGCTGGCGGCGTGCCTAATACATGCAAGTCGAACGAACCGCGACTGAGTGCTTGCACTTGGTCAAGGTGAGTGGCGAACGGGTGAGTAACACGTGGGTAACCTACCTCATAGTGGGGGATAACAGTCGGAAACGACTGCTAATACCGCATAGGACATGGAATCACATGATTCCGTGAGGAAAGGTGGCGCAAGCTATCGCTAAGAGATGGACCCGCGGTGCATTAGCTAGTTGGTAGGGTAACGGCCTACCAAGGCGATGATGCATAGCCGACCTGAGAGGGTGATCGGCCACATTGGGACTGAGACACGGCCCAA
285	Capnocytophaga sputigena	Bacteroidetes	Flavobacteriia	Flavobacteriales	Flavobacteriaceae	Capnocytophaga	Capnocytophaga sputigena; CIP 100 897; AF133536	1,0	GATGAACGCTAGCGGCAGGCCTAACACATGCAAGTCGAGGGAGAGGTTACCTTCGGGTAACCAAAACCGGCGCACGGGTGCGTAACGCGTATACAATCTGCCTTTCACATAGGGATAGCCCGAAGAAATTTGGATTAATACCTAATGGTATATAAGAGCGGCATCGTTTTTATATTAAAGCTACGGTGGTGAAAGATGAGTATGCGTTCTATTAGCTAGTTGGAGAGGTAACGGCTCCCCAAGGCGACGATAGATAGGGGTTCTGAGAGGGATGTCCCCCACACTGGTACTGAGATACGGACCAG
286	Asteroleplasma	Tenericutes	Mollicutes	Anaeroplasmatales	Anaeroplasmataceae	Asteroleplasma			GATGAACGCCGGCGGCGTGCCTAATACATGCAAGTCGAGCGGGGCCCGCAAGGGTCCAGCGGCAAACGGGTGAGTAACACGTTGGTAACCTGCCCCTCGGATCGGAATACCGGGGAGAAATCTCCGCTAATGCCGGATATGTGCGCCTGGCTCGGGCCGGGCGGACGAAAGGGGGCCGAAAGGCCTCGCCGGGGGATGGGCCTGCGGCGCATCAGCCAGTTGGCGGGACAAAGGCCCACCAAAGCGAGGATGCGTAGCCGGACTGAGAGGTCGGCCGGCCACATTGGAACTGAGACACGGTCCAG
287	Lachnoanaerobaculum	Firmicutes	Clostridia	Clostridiales	Lachnospiraceae	Lachnoanaerobaculum	uncultured bacterium; ncd916b10c1; HM309595	1,0	GATGAACGCTGGCGGCGTGCTTAACACATGCAAGTCGAACGAAGCTGTTAAAAGGAAGTCTTCGGATGGAATTTTAACAGACTTAGTGGCGGACGGGTGAGTAACGCGTGGATAACCTGCCTTATACAGGGGGATAACGGAGAGAAATTTCCGCTAAGACCGCATAAGACCACAGCACCGCATGGTGCAGGGGTAAAATATTTATAGGTATAAGATGGATCCGCGTCCGATTAGCTAGTTGGTGAGGTAGAGGCTCACCAAGGCGACGATCGGTAGCCGGCCTGAGAGGGTGAACGGCCACATTGGGACTGAGACACGGCCCAA
288	Peptoniphilus	Firmicutes	Clostridia	Clostridiales	Clostridiales_Incertae Sedis XI	Peptoniphilus			GACGAACGCTGGCGGCGCGCTTAACACATGCAAGTCGAGCGATGAAACTTTAACAGAACCCTTCGGGGCGAAGATAGAGCGGATTAGCGGCGGACGGGTGAGTAACACGTGAGTAACCTGCCTTAGACATTGGGATAGCCTCGGGAAACCGGGATTAATACCAAATAAAATCATAATGACACATGTCATAACGATCAAAACTCCGGTGGTCTAAGATGGACTCGCGGCCCATTAGCTAGTTGGTAGAGTAAAAGCCTACCAAGGCGACGATGGGTAGCCGGCCTGAGAGGGTGAACGGCCACATTGGAACTGAGAAACGGTCCAA
289	Prevotella	Bacteroidetes	Bacteroidia	Bacteroidales	Prevotellaceae	Prevotella	uncultured Prevotella sp.; 24B764; FJ976412	1,0	GATGAACGCTAGCTACAGGCCTAACACATGCAAGTCGTGGGGCAGCGGGTATGCTTGTTTTCAAGTATATGCCGGCGACCGGCGCACGGGTGAGTAACGCGTATCCAACCTGCCCATCACAAGGGAATAACCCGTCGAAAGTCGGCCTAATGCCCTATGTATTCCGATGAAGTCCTCTGAATCGGAATAAAGCATTTGCGGTGATGGATGGGGATGCGTCTGATTAGCTTGTCGGCGGGGTAACGGCCCACCGAGGCGACGATCAGTAGGGGTTCTGAGAGGAAGGTCCCCCACATTGGAACTGAGACACGGTCCAA
290	Porphyromonas	Bacteroidetes	Bacteroidia	Bacteroidales	Porphyromonadaceae	Porphyromonas	Porphyromonas endodontalis (T); ATCC 35406; AY253728	0.96	GATGAACGCTAGCGATAGGCTTAACACATGCAAGTCGAGGGGCAGCATTATTTTAGCTTGCTAAGATAGATGGCGACCGGCGCACGGGTGCGTAACGCGTATGCAACCTGCCTGTAATTAGGGAATAACCCGGTGAAAGTCGGACTAATACCCTATATTCTTCTTTTTCCGCATGGAGAAGGACGGAAAGATTTATTGATTACAGATGGGCATGCGTCCCATTAGCTGGTTGGTAAGGTAACGGCTTACCAAGGCAACGATGGGTAGGGGGACTGAGAGGTTGACCCCCCACACTGGTACTGAGACACGGACCAG
291	Staphylococcus	Firmicutes	Bacilli	Bacillales	Staphylococcaceae	Staphylococcus	uncultured bacterium; 1622; FR853746	0.99	GATGAACGCTGGCGGCGTGCCTAATACATGCAAGTCGAGCGAACAGACGAGGAGCTTGCTCCTCTAACGTTAGCGGCGGACGGGGGAGTAACACGTGGATAACCTACCTATAAGACTGGGATAACTTCGGGAAACCGGAGCTAATACCGGATAATATATTGAACCGCATGGTTCAATAGTGAAAGACGGTTTTGCTGTCACTTATAGATGGATCCGCGCCGCATTAGCTAGTTGGTAAGGTAACAGCTTACCAAGGCAACGATGCGTAGCCGACCTGAGAGGGTGATCGGCCACACTGGAACTGAGACACGGTCCAG
292	Aggregatibacter	Proteobacteria	Gammaproteobacteria	Pasteurellales	Pasteurellaceae	Aggregatibacter	uncultured bacterium; ncd2292d01c1; JF197143	1,0	ATTGAACGCTGGCGGCAGGCTTAACACATGCAAGTCGAACGGTAACAGGAGAAAGCTTGCTTTCTTGCTGACGAGTGGCGGACGGGTGAGTAATGCTTGGGAATCTGGCTTATGGAGGGGGATAACGACGGGAAACTGTCGCTAATACCGCGTAGAGTCGAGAGACGAAAGTGCGGGACCGCAAGGCCGCATGCCATAGGATGAGCCCAAGTGGGATTAGGTAGTTGGTGGGGTAAAGGCCTACCAAGCCGACGATCTCTAGCTGGTCTGAGAGGATGACCAGCCACACCGGGACTGAGACACGGCCCGG
293	Streptococcus	Firmicutes	Bacilli	Lactobacillales	Streptococcaceae	Streptococcus	uncultured bacterium; nbu191g07c1; GQ018869	1,0	GACGAACGCTGGCGGCGTGCCTAATACATGCAAGTAGAACGCTGAAGGAGGAGCTTGCTTCTCTGGATGAGTTGCGAACGGGTGAGTAACGCGTAGGTAACCTGCCTGGTAGCGGGGGATAACTATTGGAAACGATAGCTAATACCGCATAACAGCAAATGTTGCATGACATTTGCTTAAAAGATGCAATTGCATCACTACCAGATGGACCTGCGTTGTATTAGCTAGTTGGTGGGGTAACGGCTCACCAAGGCGACGATACATAGCCGACCTGAGAGGGTGATCGGCCACACTGGGACTGAGACACGGCCCAG
294	Escherichia/Shigella	Proteobacteria	Gammaproteobacteria	Enterobacteriales	Enterobacteriaceae	Escherichia/Shigella			ATTGAACGCTGGCGGCAGGCCTAACACATGCAAGTCGAACGGTAACAGGAATCAGCTTGCTGATTTGCTGACGAGTGGCGGACGGGTGAGTAATGTCTGGGAAACTGCCTGATGGAGGGGGATAACTACTGGAAACGGTAGCTAATACCGCATAACGTCGCAAGACCAAAGAGGGGGACCTTCGGGCCTCTTGCCATCGGATGTGCCCAGATGGGATTAGCTAGTAGGTGGGGTAAAGGCTCACCTAGGCGACGATCCCTAGCTGGTCTGAGAGGATGACCAGCCACACTGGAACTGAGACACGGTCCAG
295	Streptococcus anginosus	Firmicutes	Bacilli	Lactobacillales	Streptococcaceae	Streptococcus	Streptococcus anginosus subsp. null C238; CP003861	1,0	GACGAACGCTGGCGGCGTGCCTAATACATGCAAGTAGGACGCACAGTTTATACCGTAGCTTGCTACACCATAGACTGTGAGTTGCGAACGGGTGAGTAACGCGTAGGTAACCTGCCTATTAGAGGGGGATAACTATTGGAAACGATAGCTAATACCGCATAACAGTATGTAACACATGTTAGATGCTTGAAAGATGCAATTGCATCGCTAGTAGATGGACCTGCGTTGTATTAGCTAGTAGGTAGGGTAAAGGCCTACCTAGGCAACGATACATAGCCGACCTGAGAGGGTGATCGGCCACACTGGGACTGAGACACGGCCCAG
296	Leptotrichia	Fusobacteria	Fusobacteriia	Fusobacteriales	Leptotrichiaceae	Leptotrichia			GATGAACGCTGACAGAATGCTTAACACATGCAAGTCTTTGGCGAAGCTGTGCTTGCACAGCCTAGCCAAGGCGGACGGGTGAGTAACGCGTAAGGAACTTGCCCTGCAGTCAGGGATAACAGACGGAAACGACTGATAAAACCTGATAAAGTCAGACGGACTCATGTCCAGCCTGATGAAAAGAAATGCTGCAGGAGAGCCTTGCGTCCTATTAGCTTGTTGGTGGGGTAACGGCCCACCAAGGCGATGATAGGTAGCCGGCCTGAGAGGGTGGACGGCCACAAGGGGACTGAGATACGGCCCTT
297	Prevotellaceae	Bacteroidetes	Bacteroidia	Bacteroidales	Prevotellaceae	-	uncultured bacterium; 070054_103; JQ460210	1,0	GATGAACGCTAGCTACAGGCTTAACACATGCAAGTCGAGGGGCAGCATGGAAGAAGCTTGCTTCTTCTGATGGCGACCGGCGCACGGGTGCGTAACGCGTATCAAACCTGCCTCATACTCGGGGATAGCCTTGCGAAAGTAAGATTAATACCCGATGTTGTTGCTTTCTCGCATGGGAGAGTAACCAAAGATTTATCGGTATGAGATGGTGATGCGTCCGATTAGGTAGTAGGCGGGGTAACGGCCCACCTAGCCTTCGATCGGTAGGGGTTCTGAGAGGAAGGTCCCCCACACTGGAACTGAGACACGGTCCAG
298	Alloprevotella rava	Bacteroidetes	Bacteroidia	Bacteroidales	Prevotellaceae	Alloprevotella	uncultured bacterium; 071058_335; JQ472954	1,0	GATGAACGCTAGCTACAGGCTTAACACATGCAAGTCGAGGGGAAACGACATTGAAAGCTTGCTTTTAATGGGCGTCGACCGGCGCACGGGTGCGTAACGCGTATCGAACCTGCCCTTTACTCAGGGATAGCCTTGCGAAAGTAAGATTAATACCTGATAGTGTTGTGATGAGGCATCTTGTTGCAACTAAAGATTTATTGGTAAAGGATGGCGATGCGTCTGATTAGGTAGTAGGCGGGGTAATGGCCCACCTAGCCTTCGATCAGTAGGGGTTCTGAGAGGAAGGTCCCCCACATTGGAACTGAGACACGGTCCAA
299	Haemophilus	Proteobacteria	Gammaproteobacteria	Pasteurellales	Pasteurellaceae	Haemophilus	uncultured bacterium; ncd1531f02c1; JF133685	1,0	ATTGAACGCTGGCGGCAGGCTTAACACATGCAAGTCGAACGGTAGCAGGAAGAAGCTTGCTTCTTTGCTGACGAGTGGCGGACGGGTGAGTAATGCTTGGGAATCTAGCTTATGGAGGGGGATAACTACGGGAAACTGTAGCTAATACCGCGTAATATCGAAAGATTAAAGTGTGGGACCTTCGGGCCACATGCCATAGGATGAGCCCAAGTGGGATTAGGTAGTTGGTGAGGTAAAGGCTCACCAAGCCGACGATCTCTAGCTGGTCTGAGAGGATGACCAGCCACACTGGGACTGAGACACGGCCCAG
300	Pasteurellaceae	Proteobacteria	Gammaproteobacteria	Pasteurellales	Pasteurellaceae	-			ATTGAACGCTGGCGGCAGGCTTAACACATGCAAGTCGAACGGTAACATGAAGAAGCTTGCTTCTTTGATGACGAGTGGCGGACGGGTGAGTAATGCTTGGGAATCTGGCTTATGGAGGGGGATAACGACGGGAAACTGTCGCTAATACCGCGTAGAATCGAGAGATGAAAGTGTGGGACCTTCGGGCCACATGCCATAGGATGAGCCCAAGTGGGATTAGGTAGTTGGTGGGGTAAAGGCCTACCAAGCCGACGATCTCTAGCTGGTCTGAGAGGATGGCCAGCCACACCGGGACTGAGACACGGCCCGG
301	Neisseria oralis	Proteobacteria	Betaproteobacteria	Neisseriales	Neisseriaceae	Neisseria	Neisseria oralis; 8261; JN104030	1,0	ATTGAACGCTGGCGGCATGCTTTACACATGCAAGTCGGACGGCAGCGGGGTAGTGCTTGCACTACTGCCGGCGAGTGGCGAACGGGTGAGTAACATATCGGAACGTACCGAGCAGTGGGGGATAACTAATCGAAAGATTAGCTAATACCGCATATATTCTGAGGAAGAAAGCAGGGGACCTTTGGGCCTTGCGCTGTTTGAGCGGCCGATATCTGATTAGCTGGTTGGTGGGGTAAAGGCCTACCAAGGCGACGATCAGTAGCGGGTCTGAGAGGATGATCCGCCACACTGGGACTGAGACACGGCCCAG
302	Peptoniphilus	Firmicutes	Clostridia	Clostridiales	Incertae Sedis XI	Peptoniphilus			GACGAACGCTGGCGGCGCGCCTAACACATGCAAGTCGAGCGATGAACATTGAATGATCCCTTCGGGGTGATTTCGATCGGATTAGCGGCGAACGGGTGAGTAACGCGTGAGGAACCTGCCTCTTACAACGGGATAGCCTCGGGAAACCGGGATTAATACCGTATAAGACTCCGACACCTCCTGGTGATGAAGTCAAAGCGTTAGCGGTAAGAGATGGCCTCGCGTCTGATTAGCTTGTTGGCGGGGTAACGGCCCACCAAGGCGACGATCAGTAACCGGCCTGAGAGGGTGAACGGTCACATTGGAACTGAGACACGGTCCAA
303	Lactococcus lactis	Firmicutes	Bacilli	Lactobacillales	Streptococcaceae	Lactococcus	Lactococcus lactis; JCM7638; AB118037	1,0	GACGAACGCTGGCGGCGTGCCTAATACATGCAAGTTGAGCGCTGAAGGTTGGTACTTGTACCAACTGGATGAGCAGCGAACGGGTGAGTAACGCGTGGGGAATCTGCCTTTGAGCGGGGGACAACATTTGGAAACGAATGCTAATACCGCATAAAAACTTTAAACACAAGTTTTAAGTTTGAAAGATGCAATTGCATCACTCAAAGATGATCCCGCGTTGTATTAGCTAGTTGGTGAGGTAAAGGCTCACCAAGGCGATGATACATAGCCGACCTGAGAGGGTGATCGGCCACATTGGGACTGAGACACGGCCCAA
304	Lachnoanaerobaculum	Firmicutes	Clostridia	Clostridiales	Lachnospiraceae	Lachnoanaerobaculum	Lachnoanaerobaculum orale; N1; HQ877677	0.96	GATGAACGCTGGCGGCGTGCTTAACACATGCAAGTCGAACGAAGCTACTAAAAGGAAGTCTTCGGACAGAATTTTAGTAGACTTAGTGGCGGACGGGTGAGTAACGCGTGGATAACCTGCCTTATACAGGGGGATAACGGAGAGAAATTTCCGCTAAGACCGCATAAGACCACAGCACCGCATGGTGCAGGGGTAAAATATTTATAGGTATAAGATGGATCCGCGTCCGATTAGCTAGTTGGTGAGGTAGAGGCTCACCAAGGCGACGATCGGTAGCCGGCCTGAGAGGGTGAACGGCCACATTGGGACTGAGACACGGCCCAA
305	Streptococcus	Firmicutes	Bacilli	Lactobacillales	Streptococcaceae	Streptococcus	uncultured bacterium; ncd2792b06c1; JF223660	1,0	GACGAACGCTGGCGGCGTGCCTAATACATGCAAGTAGAACGCTGAAGGAGGAGCTTGCTCTTCTGGATGAGTTGCGAACGGGTGAGTAACGCGTAGGTAACCTGCCTGGTAGCGGGGGATAACTATTGGAAACGATAGCTAATACCGCATAATAGTAGATGTTGCATGACATTTGCTTAAAAGGTGCAAATGCATCACTACCAGATGGACCTGCGTTGTATTAGCTAGTTGGTGGGGTAACGGCTCACCAAGGCGACGATACATAGCCGACCTGAGAGGGTGATCGGCCACACTGGGACTGAGACACGGCCCAG
306	Streptococcus	Firmicutes	Bacilli	Lactobacillales	Streptococcaceae	Streptococcus	uncultured bacterium; 071061_065; JQ473850	1,0	GACGAACGCTGGCGGCGTGCCTAATACATGCAAGTAGAACGCTGAAGGAGGAGCTTGCTTCTCTGGATGAGTTGCGAACGGGTGAGTAACGCGTAGGTAACCTGCCTGGTAGCGGGGGATAACTATTGGAAACGATAGCTAATACCGCATAACAGTAGATATCGCATGATGACTGCTTAAAAGGTGCAACTGCACCACTACCAGATGGACCTGCGTTGTATTAGCTAGTTGGTGAGGTAACGGCTCACCAAGGCAACGATACATAGCCGACCTGAGAGGGTGATCGGCCACACTGGGACTGAGACACGGCCCAG
307	Streptococcus dentisani	Firmicutes	Bacilli	Lactobacillales	Streptococcaceae	Streptococcus	Streptococcus dentisani; DSM 27089; 7746; HG315102	1,0	GACGAACGCTGGCGGCGTGCCTAATACATGCAAGTAGAACGCTGAAGGAGGAGCTTGCTTCTCCGGATGAGTTGCGAACGGGTGAGTAACGCGTAGGTAACCTGCCTGGTAGCGGGGGATAACTATTGGAAACGATAGCTAATACCGCATAATAGCAGTTATTGCATGATAACTGTTTGAAAGGTGCAATTGCACCACTACCAGATGGACCTGCGTTGTATTAGCTAGTTGGTGGGGTAACGGCTCACCAAGGCGACGATACATAGCCGACCTGAGAGGGTGATCGGCCACACTGGGACTGAGACACGGCCCAG
308	Vibrio	Proteobacteria	Gammaproteobacteria	Vibrionales	Vibrionaceae	Vibrio			ATTGAACGCTGGCGGCAGGCCTAACACATGCAAGTCGAGCGGAAACGAGAAGGTGCTTGCACCTTCGGCGTCGAGCGGCGGACGGGTGAGTAATGCATAGGAAGTTGCCCTAACGAGGGGGATACCAGTTGGAAACGACTGTTAATACCGCATAATCTCCTTTCTGTTAAAGGAAAGAAGCAAAGCGGGGGACCTTCGGGCCTCGCGCGTTAGGATACGCCTATGTGGGATTAGCTAGTTGGTGAGGTAATGGCTCACCAAGGCGACGATCCCTAGCTGGTCTGAGAGGATGATCAGCCACACTGGGACTGAGACACGGCCCAG
309	Streptococcus	Firmicutes	Bacilli	Lactobacillales	Streptococcaceae	Streptococcus	uncultured bacterium; B22; JN882062	1,0	GACGAACGCTGGCGGCGTGCCTAATACATGCAAGTAGAACGCTGAAGGGAGAGCTTGCTCTTCTGGATGAGTTGCGAACGGGTGAGTAACGCGTAGGTAACCTGCCTGGTAGCGGGGGATAACTATTGGAAACGATAGCTAATACCGCATAATAGTAGATGTTGCATGACATTTGCTTGAAAGGTGCAATTGCATCACTACCAGATGGACCTGCGTTGTATTAGCTAGTTGGTGGGGTAACGGCTCACCAAGGCGACGATACATAGCCGACCTGAGAGGGTGATCGGCCACACTGGGACTGAGACACGGCCCAG
310	Veillonella tobetsuensis	Firmicutes	Negativicutes	Selenomonadales	Veillonellaceae	Veillonella	Veillonella tobetsuensis; Y6; AB679112	1,0	GACGAACGCTGGCGGCGTGCTTAACACATGCAAGTCGAACGAAGAGACTTGGAAGCTTGCTTCTAAGAATCTTAGTGGCGAACGGGTGAGTAACGCGTAATCAACCTGCCCTTCAGAGGGGGACAACAGTTGGAAACGACTGCTAATACCGCATACGATCCAATCTCGGCATCGAGGATGGATGAAAGGTGGCCTCTATTTATAAGCTATCACTGAAGGAGGGGATTGCGTCTGATTAGCTAGTTGGAGGGGTAACGGCCCACCAAGGCGATGATCAGTAGCCGGTCTGAGAGGATGAACGGCCACATTGGGACTGAGACACGGCCCAG
311	Streptococcus	Firmicutes	Bacilli	Lactobacillales	Streptococcaceae	Streptococcus			GACGAACGCTGGCGGCGTGCCTAATACATGCAAGTAGAACGCTGAAGCTTGGTGCTTGCACCGAGCGGAAGAGTTGCGAACGGGTGAGTAACGCGTAGGTAACCTGCCTGGTAGCGGGGGATAACTATTGGAAACGATAGCTAATACCGCATAAAATGGATTATCGCATGATAATCCATTGAAAGGTGCAAATGCATCACTACCAGATGGACCTGCGTTGTATTAGCTAGTTGGTGGGGTAACGGCTCACCAAGGCGACGATACATAGCCGACCTGAGAGGGTGATCGGCCACACTGGGACTGAGACACGGCCCAG
312	Actinomyces	Actinobacteria	Actinobacteria	Actinomycetales	Actinomycetaceae	Actinomyces	uncultured bacterium; ncd1099c10c1; HM337416	0.98	GACGAACGCTGGCGGCGTGCTTAACACATGCAAGTCGAACGCTGAAGCCTGGCTTTTGTTGGGTGGATGAGTGGCGAACGGGTGAGTAACACGTGAGTAACCTGCCCTCTTCTTTGGGATAACGCCCGGAAACGGGTGCTAATACTGGATATTCACTGGCCTTCGCATGGGGGTTGGTGGAAAGGTTTTTTCTGGTGGGGGATGGGCTCGCGGCCTATCAGCTTGTTGGTGGGGTGATGGCCTACCAAGGCTTTGACGGGTAGCCGGCCTGAGAGGGTGACCGGTCACATTGGGACTGAGATACGGCCCAG
313	Bacteria	-	-	-	-	-			GATGAACGCTGGCGGCGTGCCTAACACATGCAAGTCGAACGAACGATATTGAGTAGAGACTTCGGTTGAAATTTAATAAAGTTAGTGGCGGACGGGTGAGTAACACGTAAGTAATCAACCCATGACAGAAGAATAACTAAGAGAAATCCTAGCTAAAACTTCATATAATGTAATTGCGGGAGCAGATACATGGAAAACTGAGGTGGTCATGGACGAGCTTGCGACTGATTAGTTAGTTGGCAGGGTAAGAGCCTACCAAGGCGACGATCAGTAGCCGACCTGAGAGGGTGATCGGCCACATTGGAACTGAGAACGGTCCAA
314	Prevotella melaninogenica	Bacteroidetes	Bacteroidia	Bacteroidales	Prevotellaceae	Prevotella	uncultured bacterium; nck163c07c1; KF092436	1,0	GATGAACGCTAGCTACAGGCTTAACACATGCAAGTCGAGGGGAAACGGCATTGAGTGCTTGCACTCTTTGGACGTCGACCGGCGCACGGGTGAGTAACGCGTATCCAACCTACCCATTACTGTGGGATAACCTGCCGAAAGGCAGACTAATACCGCATAGTCTTCGATGACGGCATCAGATTTGAAGTAAAGATTTATCGGTAATGGATGGGGATGCGTCTGATTAGCTTGTTGGCGGGGTAACGGCCCACCAAGGCAACGATCAGTAGGGGTTCTGAGAGGAAGGTCCCCCACATTGGAACTGAGACACGGTCCAA
315	Streptococcus	Firmicutes	Bacilli	Lactobacillales	Streptococcaceae	Streptococcus	uncultured bacterium; nbw228b09c1; GQ069054	1,0	GACGAACGCTGGCGGCGTGCCTAATACATGCAAGTAGAACGCTGAAGGAGGAGCTTGCTCTTCTGGATGAGTTGCGAACGGGTGAGTAACGCGTAGGTAACCTGCCTGGTAGCGGGGGATAACTATTGGAAACGATAGCTAATACCGCATAATAGCAGTTGTTGCATGACAACTGTTTAAAAGGTGCAATTGCACCACTACCAGATGGACCTGCGTTGTATTAGCTAGTTGGTGGGGTAACGGCTCACCAAGGCGACGATACATAGCCGACCTGAGAGGGTGATCGGCCACACTGGGACTGAGACACGGCCCAG
316	Actinomyces	Actinobacteria	Actinobacteria	Actinomycetales	Actinomycetaceae	Actinomyces	uncultured bacterium; ncd724f03c1; HM293397	1,0	GACGAACGCTGGCGGCGTGCTTAACACATGCAAGTCGAACGCTGAAGGCCCAGCTTGCTGGGTTGGATGAGTGGCGAACGGGTGAGTAACACGTGAGTAACCTGCCCCCTTCTTTGGGATAACGGTCGGAAACGGCTGCTAATACCGGGTATTCACTGTCCTTCGCATGGGGGGTGGTGGAAAGGTTTTTTCTGGTGGGGGATGGGCTCGCGGCCTATCAGCTTGTTGGTGGGGTGATGGCTTACCAAGGCTTTGACGGGTAACCGGCCTGAGAGGGTGACCGGTCACATTGGGACTGAGATACGGCCCAG
317	Actinomyces	Actinobacteria	Actinobacteria	Actinomycetales	Actinomycetaceae	Actinomyces			GACGAACGCTGGCGGCGTGCTTAACACATGCAAGTCGAACGGTGAAGGGGCCTGCTTTTGTGGGTCCTGGATGAGTGGCGAACGGGTGAGTAACACGTGAGTAACCTGCCCCCTTCTTCTGGATAACCGCATGAAAGTGTGGCTAATACGGGATATTCTGTGCCTGCTGCATGGTGGGTGTGGGAAAGATTGTGCCTTTGGGTGTTTTCGGTGGGGGATGGGCTCGCGGCCTATCAGCTTGTTGGTGGGGTGATGGCCTACCAAGGCGGTGACGGGTAGCCGGCCTGAGAGGGTGGACGGTCACACTGGGACTGAGACACGGCCCAG
318	Fusobacterium periodonticum	Fusobacteria	Fusobacteriia	Fusobacteriales	Fusobacteriaceae	Fusobacterium	Fusobacterium periodonticum; ChDC F267; FJ471668	0.99	GATGAACGCTGACAGAATGCTTAACACATGCAAGTCTACTTGAACTTCGGTTTGGGTGGCGGACGGGTGAGTAACGCGTAAAGAACTTGCCTCACAGTTAGGGACAACATTTGGAAACGAATGCTAATACCTGATATTATGATTTTAGGGCATCCTAAGATTATGAAAGCTATATGTGCTGTGAGAGAGCTTTGCGTCCCATTAGCTAGTTGGAGAGGTAACGGCTCACCAAGGCGATGATGGGTAGCCGGCCTGAGAGGGTGAACGGCCACAAGGGGACTGAGACACGGCCCAG
319	Enhydrobacter	Proteobacteria	Gammaproteobacteria	Pseudomonadales	Moraxellaceae	Enhydrobacter			ATTGAACGCTGGCGGCAGGCTTAACACATGCAAGTCGAACGATGAAACTCTAGCTTGCTAGAGATGATTAGTGGCGGACGGGTGAGTAACATTTAGGAATCTGCCTAGTAGTGGGGGATAGCTCGGGGAAACTCGAATTAATACCGCATACGACCTACGGGTGAAAGGGGGCGCAAGCTCTTGCTATTAGATGAGCCTAAATCAGATTAGCTAGTTGGTGGGGTAAAGGCCCACCAAGGCGACGATCTGTAACTGGTCTGAGAGGATGATCAGTCACACCGGAACTGAGACACGGTCCGG
320	Brevundimonas	Proteobacteria	Alphaproteobacteria	Caulobacterales	Caulobacteraceae	Brevundimonas	Brevundimonas vesicularis (T); LMG 2350 (T); AJ227780	1,0	AGCGAACGCTGGCGGCAGGCCTAACACATGCAAGTCGAACGAACTCTTCGGAGTTAGTGGCGGACGGGTGAGTAACACGTGGGAACGTGCCTTTAGGTTCGGAATAACTCAGGGAAACTTGTGCTAATACCGAATGTGCCCTTCGGGGGAAAGATTTATCGCCTTTAGAGCGGCCCGCGTCTGATTAGCTAGTTGGTGAGGTAAAGGCTCACCAAGGCGACGATCAGTAGCTGGTCTGAGAGGATGATCAGCCACATTGGGACTGAGACACGGCCCAA
321	Actinomyces	Actinobacteria	Actinobacteria	Actinomycetales	Actinomycetaceae	Actinomyces			GACGAACGCTGGCGGCGTGCTTAACACATGCAAGTCGAACGCTGAAGCCCAGCTTGCTGGGTGGATGAGTGGCGAACGGGTGAGTAACACGTGAGTAACCTGCCCCCTTCTTTGGGATAACGCCCGGAAACGGGTGCTAATACTGGATATTCACTGATCTTCGCATGGGGGTTGGTGGAAAGGTTTTTCTGGTGGGGGATGGGCTCGCGGCCTATCAGCTTGTTGGTGGGGTGATGGCCTACCAAGGCTTTGACGGGTAGCCGGCCTGAGAGGGTGACCGGTCACATTGGGACTGAGATACGGCCCAG
322	Corynebacterium	Actinobacteria	Actinobacteria	Actinomycetales	Corynebacteriaceae	Corynebacterium			GATGAACGCTGGCGGCGTGCTTAACACATGCAAGTCGAACGGAAAGGCCAGTGCTTGCACTGGTACTCGAGTGGCGAACGGGTGAGTAACACGTGGGTGATCTGCCCTGTACTTCGGGATAAGCTTGGGAAACTGGGTCTAATACCGGATAGGACAACTTTTTGGATATTGTTGTGGAAAGCTTTTGCGGTATGGGATGAGCTCGCGGCCTATCAGCTTGTTGGTGGGGTAATGGCCTACCAAGGCGTCGACGGGTAGCCGGCCTGAGAGGGTGTACGGCCACATTGGGACTGAGATACGGCCCAG
323	Selenomonas	Firmicutes	Negativicutes	Selenomonadales	Veillonellaceae	Selenomonas	uncultured bacterium; 070036_060; JQ462682	0.93	GACGAACGCTGGCGGCGTGCTTAACACATGCAAGTCGAACGGAGCGAATGAAAGCTTGCTTTTATGAGCTTAGTGGCAAACGGGTGAGTAACACGTAGACAACCTGCCGACAGGATGGGGACAACATTCCGAAAGGAATGCTAATACCGAATGAAGTCAGAGGAGGGCATCCTCCTCTGATGAAAGATGGCCTCTATTTATAAGCTATCACCTGTTGATGGGTCTGCGTCTGATTAGCTAGTTGGTGAGGTAACGGCTCACCAAGGCGACGATCAGTAGCCGGTCTGAGAGGATGAACGGCCACATTGGGACTGAGACACGGCCCAG
324	Actinomyces	Actinobacteria	Actinobacteria	Actinomycetales	Actinomycetaceae	Actinomyces			GACGAACGCTGGCGGCGTGCTTAACACATGCAAGTCGAACGGTGAAGGGACCAGCTTGCTGGTTCTGGATGAGTGGCGAACGGGTGAGTAACACGTGAGTAACCTGCCCCCTTCTTCTGGATAACCGCATGAAAGTGTGGCTAATACGGGATATTCTGGGTCTGTCGCATGACGGGCCCGGGAAAGATATTGCTTCGGTGGGGGATGGGCTCGCGGCCTATCAGCTTGTTGGTGGGGTGATGGCCTACCAAGGCGGTGACGGGTAGCCGGCCTGAGAGGGTGGACGGTCACACTGGGACTGAGACACGGCCCAG
325	Finegoldia	Firmicutes	Clostridia	Clostridiales	Clostridiales_Incertae Sedis XI	Finegoldia			GACGAACGCTGGCGGCGTGCTTAACACATGCAAGTCGAACGGGATTTAGTAGACAGAAGCCTCGGCTAAAGATTACTAATGAGAGTGGCGAACGGGTGAGTAACGCGTGAGCAACCTGCCTATGACAGTGGGATAGCCTCGGGAAACCGGGATTAATACCGCATAAAATCGTAGAAACACATGTTTCAACGGTCAAAGATTTATCGGTCATAGATGGGCTCGCGTCTGATTAGCTAGTTGGTGAGATAACAGCCCACCAAGGCGACGATCAGTAGCCGGTCTGAGAGGATGAACGGTCACATTGGAACTGAGACACGGTCCAA
326	Streptococcus	Firmicutes	Bacilli	Lactobacillales	Streptococcaceae	Streptococcus			GACGAACGCTGGCGGCGTGCCTAATACATGCAAGTAGAACGCTGAAGGAGGAGCTTGCTCTTCTGGATGAGTTGCGAACGGGTGAGTAACGCGTAGGTAACCTGCCTGGTAGCGGGGGATAACTATTGGAAACGATAGCTAATACCGCATAACAGTAGATGTCGCATGACATTTGCTTAAAAGGTGCAATTGCATCACTACCAGATGGACCTGCGTTGTATTAGCTAGTTGGTGAGGTAACGGCTCACCAAGGCAACGATACATAGCCGACCTGAGAGGGTGATCGGCCACACTGGGACTGAGACACGGCCCAG
327	Propionibacterium	Actinobacteria	Actinobacteria	Actinomycetales	Propionibacteriaceae	Propionibacterium			GACGAACGCTGGCGGCGTGCTTAACACATGCAAGTCGAACGGAAAGGCCCTGCTTTTGTGGGGTGCTCGAGTGGCGAACGGGTGAGTAACACGTGAGTAACCTGCCCTTGACTTTGGGATAACTTCAGGAAACTGGGGCTAATACCGGATAGGAGCTCCTGCTGCATGGTGGGGGTTGGAAAGTTTCGGCGGTTGGGGATGGACTCGCGGCTTATCAGCTTGTTGGTGGGGTAATGGCCTACCAAGGCGGCGACGGGTAGCCGGCCTGAGAGGGTGTACGGCCACATTGGGACTGAGATACGGCCCAG
328	Saccharibacteria_genera_incertae_sedis	Candidatus Saccharibacteria	Saccharibacteria_genera_incertae_sedis	Saccharibacteria_genera_incertae_sedis	Saccharibacteria_genera_incertae_sedis	Saccharibacteria_genera_incertae_sedis	uncultured bacterium; 070055_320; JQ460475	0.98	GATGAATGCTGGCGGCGTGCCTAACACATGCAAGTCGAGCGGCAGCGAGTTTTACACTGAATTCTGGAAGCTTCTGGGTAATATAGAAGATTTATTCAAGGATTTTGTGTAAAATGTCGGCGAGCGGCGGACGGCTGAGTAACGCGTAGGAATTTGCCCCAAAGTGAGGAATAACTGCCCGAAAGGGTAGCTAATGCCGCATATGGTCTTCGGATTAAAGCCTTCGGGCGCTTTGGGAGAAGCCTGCGTTGGATTAGGTAGTTGGTAGGGTAATGGCCTACCAAGCCGACGATCCATAGCTGGTCTGAGAGGATGATCAGCCAGACTGGAACTGAGACACGGTCCAG
329	Abiotrophia	Firmicutes	Bacilli	Lactobacillales	Aerococcaceae	Abiotrophia			GACGAACGCTGGCGGCGTGCCTAATACATGCAAGTCGAACGAACCGCGACTAGGTGCTTGCACTTGGTCAAGGTGAGTGGCGAACGGGTGAGTAACACGTGGGTAACCTACCTCATAGTGGGGGATAACAGTCGGAAACGACTGCTAATACCGCATAGGACATGGGATCACATGATTCTGTGAGGAAAGGTGGCGCAAGCTATCGCTAAGAGATGGACCCGCGGTGCATTAGCTAGTTGGTAGGGTAACGGCCTACCAAGGCAATGATGCATAGCCGACCTGAGAGGGTGATCGGCCACATTGGGACTGAGACACGGCCCAA
330	Capnocytophaga	Bacteroidetes	Flavobacteriia	Flavobacteriales	Flavobacteriaceae	Capnocytophaga	uncultured bacterium; ncd647h09c1; HM282385	0.98	GATGAACGCTAGCGGCAGGCCTAACACATGCAAGTCGAGGGAGGAGCTTTCGGGCTTCGACCGGCGTACGGGTGCGTAACGCGTATACAATCTGCCTTTCACATAGGGATAGCCCGAAGAAATTTGGATTAATACCTAATGGTATATAAGGATGGCATCATTTTTATATTAAAGCTGAGGCGGTGAAAGATGAGTATGCGTTCTATTAGCTAGTTGGAGAGGTAACGGCTCCCCAAGGCGACGATAGATAGGGGTTCTGAGAGGGATATCCCCCACACTGGTACTGAGATACGGACCAG
331	Anaerococcus	Firmicutes	Clostridia	Clostridiales	Clostridiales_Incertae Sedis XI	Anaerococcus	uncultured bacterium; nbu375d06c1; GQ035683	1,0	GATTAACGCTGGCGGCGTGCATAACACATGCAAGTCGAACGATGAAGATTATTAGACTTCTTCGGAATGAAAATAATTGGATTAGTGGCGGACGGGTGAGTAACGCGTGAGTAACCTGCCTTACACAAGGGGATAGCCGTTGGAAACGACGAATAATACCCTATGAAGTTACTATCTCGCATGAGATAATAACCAAAGTGTTAGCGGTGTAAGATGGACTTGCGTCTGATTAGCTAGTTGGTGAGAAAAAAGCCCACCAAGGCAACGATCAGTAGCCGGCTTGAGAGAGTGTACGGCCACATTGGGACTGAGACACGGCCCAG
332	Anaerococcus	Firmicutes	Clostridia	Clostridiales	Clostridiales_Incertae Sedis XI	Anaerococcus			GATTAACGCTGGCGGCGTGCATAACACATGCAAGTCGAACGATGAAACTTTACTGACTTCTTCGGAAAGATTTAAAGCGGATTAGTGGCGGACGGGTGAGTAACACGTGAGTAACCTGCCTTACACAAGGGGATAGCCGTTGGAAACGACGAATAATACCCTATGAAACTATCACCTCGCATGAAGCGATAGTCAAAGTGTTAGCGGTGTAAGATGGACTTGCGTCTGATTAGCTAGTTGGTGAGAAAAAAGCCCACCAAGGCAACGATCAGTAGCCGGCTTGAGAGAGTGTACGGCCACATTGGGACTGAGACACGGCCCAG
333	Veillonella	Firmicutes	Negativicutes	Selenomonadales	Veillonellaceae	Veillonella			GACGAACGCTGGCGGCGTGCTTAACACATGCAAGTCGAACGGACAGACAGAGAGCTTGCTCTCTTGAAGTTAGTGGCGAACGGGTGAGTAACGCGTAATCAACCTGCCCTTCAGAGGGGGATAACAACGGGAAACCGTTGCTAATACCGCGTACGATTCACAGGCGGCATCGCTTGTGAATGAAAGGTGGCCTCTATATATAAGCTATCGCTGAAGGAGGGGATTGCGTCTGATTAGCTAGTTGGAGGGGTAACGGCCCACCAAGGCAATGATCAGTAGCCGGTCTGAGAGGATGAACGGCCACATTGGGACTGAGACACGGCCCAA
334	Rothia	Actinobacteria	Actinobacteria	Actinomycetales	Micrococcaceae	Rothia	Rothia sp. J03; DQ409139	1,0	GACGAACGCTGGCGGCGTGCTTAACACATGCAAGTCGAACGATGAAGCGGTGCTTGCACCGTGGATTAGTGGCGAACGGGTGAGTAATACGTGAGTGACCTACCTTTGACTCTGGGATAAGCCTGGGAAACTGGGTCTAATACCGGATACGACCAATCTCTGCATGGGGTGTTGGTGGAAAGCGTTATGGAGTGGTTTTAGATGGGCTCACGGCCTATCAGCTTGTTGGTGAGGTAATGGCTTACCAAGGCGACGACGGGTAGCCGGCCTGAGAGGGTGACCGGCCACACTGGGACTGAGACACGGCCCAG
335	Corynebacterium	Actinobacteria	Actinobacteria	Actinomycetales	Corynebacteriaceae	Corynebacterium			GACGAACGCTGGCGGCGTGCTTAACACATGCAAGTCGAACGGAAAGGCCCTGCTTGCAGGGTGCTCGAGTGGCGAACGGGTGAGTAACACGTGGGTGATCTGCCCTGCACTTCGGGATAAGCTTGGGAAACTGGGTCTAATACCGGATAGGAACCATCTTTAGTGTGGTGGTTGGAAAGTTTTTTCGGTGTAGGATGAGCTCGCGGCCTATCAGCTTGTTGGTGGGGTAATGGCCTACCAAGGCGGCGACGGGTAGCCGGCCTGAGAGGGTGGACGGCCACATTGGGACTGAGATACGGCCCAG
336	Solobacterium	Firmicutes	Erysipelotrichia	Erysipelotrichales	Erysipelotrichaceae	Solobacterium	uncultured Solobacterium sp.; 08_5_D11; GU227191	1,0	GATGAACGCTGGCGGCGTGCCTAATACATGCAAGTCGAACGCTGGAAATCTAGCTTGCTAGATTGAAGGAGTGGCGAACGGGTGAGTAATACATAAGCAACCTACCCACGAAGACTGGGATAATCTCTGGAAACGGGGACTAATACCGGATAGGTAATCGGAAGGCATCTTCTGATTATTAAAGGTTAAAAACACTGGTGGATGGGCTTATGGCGCATTAGTTAGTTGGTGAGGTAACGGCCCACCAAGACGATGATGCGTAGCCGGCCTGAGAGGGTGAACGGCCACATTGGGACTGAGACACGGCCCAG
337	Chryseobacterium anthropi	Bacteroidetes	Flavobacteriia	Flavobacteriales	Flavobacteriaceae	Chryseobacterium	uncultured bacterium; AerLab-73; EU499690	0.98	GATGAACGCTAGCGGGAGGCCTAACACATGCAAGCCGAGCGGTAGAGTTTCTTCGGAAACTTGAGAGCGGCGTACGGGTGCGTAACACGTGTGCAACCTACCTTTATCTGGGGGATAGCCTTTCGAAAGGAAGATTAATACCCCATAATATAATGATTGGCATCAATTATTATTGAAAACTCCGGTGGATAGAGATGGGCACGCGCAAGATTAGATAGTTGGTGAGGTAACGGCTCACCAAGTCAATGATCTTTAGGGGTCCTGAGAGGGAGATCCCCCACACTGGTACTGAGACACGGACCAG
338	Leuconostoc carnosum	Firmicutes	Bacilli	Lactobacillales	Leuconostocaceae	Leuconostoc	Leuconostoc carnosum JB16; CP003851	1,0	GATGAACGCTGGCGGCGTGCCTAATACATGCAAGTCGAACGCACAGCGAAAGGTGCTTGCACCTTTCAAGTGAGTGGCGAACGGGTGAGTAACACGTGGACAACCTGCCTCAAGGCTGGGGATAACATTTGGAAACAGATGCTAATACCGAATAAAACTTAGTATCGCATGATACCAGGTTAAAAGGCGCTACGGCGTCACCTAGAGATGGATCCGCGGTGCATTAGTTAGTTGGTGGGGTAAAGGCCTACCAAGACAATGATGCATAGCCGAGTTGAGAGACTGATCGGCCACATTGGGACTGAGACACGGCCCAA
339	Prevotella	Bacteroidetes	Bacteroidia	Bacteroidales	Prevotellaceae	Prevotella	uncultured bacterium; ncd1267c12c1; JF071995	0.97	GATGAACGCTAGCTACAGGCTTAACACATGCAAGTCGAGGGGAAACGGCATTGAGTGCTTGCACTCTTTGGACGTCGACCGGCGCACGGGTGAGTAACGCGTATCCAACCTTCCCATTACTGTGGGATAACCTGCCGAAAGGCAGACTAATACCTCATAGTCTTCGATGACGGCATCAGATTTGAAGTAAAGATTTATCGGTTATGGATGGGGATGCGTCTGATTAGCTTGTTGGCGGGGTAACGGCCCACCAAGGCAACGATCAGTAGGGGTTCTGAGAGGAAGGTCCCCCACATTGGAACTGAGACACGGTCCAA
340	Gemella morbillorum	Firmicutes	Bacilli	Bacillales	Bacillales_Incertae Sedis XI	Gemella	Gemella morbillorum (T); L14327	1,0	GACGAACGCTGGCGGCGTGCCTAATACATGCAAGTCGAGCGAAGTTTTTCTGGTGCTTGCACTAGAAAAACTTAGCGGCGAACGGGTGAGTAACACGTAAAGAACCTGCCTCATAGACTGGGACAACTATTGGAAACGATAGCTAATACCGGATAACAGTATTTCTCGCATGAGAGATATTTAAAAGTTGGTTATGCTAACACTATGAGATGGCTTTGCGGTGCATTAGCTAGTTGGTGGGGTAAAGGCCCACCAAGGCGACGATGCATAGCCGACCTGAGAGGGTGATCGGCCACACTGGGACTGAGACACGGCCCAG
341	Bacteroidesuniformis;	Bacteroidetes	Bacteroidia	Bacteroidales	Bacteroidaceae	Bacteroides	Bacteroidesuniformis;JCM5828;AB510711	1,0	GATGAACGCTAGCTACAGGCTTAACACATGCAAGTCGAGGGGCAGCATGAACTTAGCTTGCTAAGTTTGATGGCGACCGGCGCACGGGTGAGTAACACGTATCCAACCTGCCGATGACTCGGGGATAGCCTTTCGAAAGAAAGATTAATACCCGATGGCATAGTTCTTCCGCATGGTAGAACTATTAAAGAATTTCGGTCATCGATGGGGATGCGTTCCATTAGGTTGTTGGCGGGGTAACGGCCCACCAAGCCTTCGATGGATAGGGGTTCTGAGAGGAAGGTCCCCCACATTGGAACTGAGACACGGTCCAA
342	Veillonellaceae	Firmicutes	Negativicutes	Selenomonadales	Veillonellaceae	-			GACGAACGCTGGCGGCGTGCTTAACACATGCAAGTCGAACGGAGCGAATGAAAGCTTGCTTTTATGAGCTTAGTGGCAAACGGGTGAGTAACACGTAGACAACCTGCCGACAGGATGGGGACAACATTCCGAAAGGAATGCTAATACCGAATGAAGTCAGAGGAGGGCATCCTCCTCTGATGAAAGATGGCCTCTGAATATGCTATCACCTGTTGATGGGTCTGCGTCTGATTAGCTGGTTGGTGAGGTAACGGCTCACCAAGGCGACGATCAGTAGCCGGTCTGAGAGGATGAACGGCCACATTGGGACTGAGACACGGCCCAG
343	Leptotrichia	Fusobacteria	Fusobacteriia	Fusobacteriales	Leptotrichiaceae	Leptotrichia	uncultured Leptotrichia sp.; 302H02(oral); AM420095	0.91	GATGAACGCTGACAGAATGCTTAACACATGCAAGTCTTTGGCGAAGCTGTGCTTGCACAGCCTAGCCAAGGCGGACGGGTGAGTAACGCGTAAGGAACTTGCCCTGCAGTCAGGGATAACAGACGGAAACGACTGATAAAACCTGATAAAGTCAGACGGACTCATGTCCAGTCTGATGAAAAGAGATGCTGCAGGAGAGCCTTGCGTCCTATTAGCTTGTTGGTGGGGTAATGGCCCACCAAGGCAATGATAGGTAGCCGGCCTGAGAGGGTGGACGGCCACAAGGGGACTGAGATACGGCCCTT
344	Aggregatibacter	Proteobacteria	Gammaproteobacteria	Pasteurellales	Pasteurellaceae	Aggregatibacter			ATTGAACGCTGGCGGCAGGCTTAACACATGCAAGTCGAACGGTAGCAGGTAAGTACTTGTACTTATGCTGACGAGTGGCGGACGGGTGAGTAATGCTTGGGGATCTGGCTTATGGAGGGGGATAACGACGGGAAACTGTCGCTAATACCGCGTAGAATCGAGAGATGAAAGTGTGGGACCTTCGGGCCACATGCCATAGGATGAACCCAAGTGGGATTAGGTAGTTGGTGGGGTAATGGCCTACCAAGCCGACGATCTCTAGCTGGTCTGAGAGGATGACCAGCCACACCGGGACTGAGACACGGCCCGG
345	Neisseria	Proteobacteria	Betaproteobacteria	Neisseriales	Neisseriaceae	Neisseria			ATTGAACGCTGGCGGCATGCTTTACACATGCAAGTCGGACGGCAGCACAGAGAAGCTTGCTTCTTGGGTGGCGAGTGGCGAACGGGTGAGTAACATATCGGAACGTACCGAGTAGTGGGGGATAACTGATCGAAAGATCAGCTAATACCGCATACGTCTTGAGAGAGAAAGCAGGGGACCTTCGGGCCTTGCGCTATTCGAGCGGCCGATATCTGATTAGCTAGTTGGTGGGGTAAAGGCCCACCAAGGCGACGATCAGTAGCGGGTCTGAGAGGATGATCCGCCACACTGGGACTGAGACACGGCCCAG
346	Enhydrobacter aerosaccus	Proteobacteria	Gammaproteobacteria	Pseudomonadales	Moraxellaceae	Enhydrobacter	Enhydrobacter aerosaccus; Sco-C03; FN386747	1,0	ATTGAACGCTGGCGGCAGGCTTAACACATGCAAGTCGAACGATGATTATCTAGCTTGCTAGATATGATTAGTGGCGGACGGGTGAGTAACATTTAGGAATCTGCCTAGTAGTGGGGGATAGCTCGGGGAAACTCGAATTAATACCGCATACGACCTACGGGTGAAAGGGGGCGCAAGCTCTTGCTATTAGATGAGCCTAAATCAGATTAGCTAGTTGGTGGGGTAAAGGCCCACCAAGGCGACGATCTGTAACTGGTCTGAGAGGATGATCAGTCACACCGGAACTGAGACACGGTCCGG
347	Streptococcus intermedius	Firmicutes	Bacilli	Lactobacillales	Streptococcaceae	Streptococcus	Streptococcus intermedius (T); ATCC27335; AF104671	1,0	GACGAACGCTGGCGGCGTGCCTAATACATGCAAGTAGAACGCACAGGATGCACCGTAGTTTACTACACCGTATTCTGTGAGTTGCGAACGGGTGAGTAACGCGTAGGTAACCTGCCTGGTAGCGGGGGATAACTATTGGAAACGATAGCTAATACCGCATAAGAACATTTACTGCATGGTAGATGTTTAAAAGGTGCAAATGCATCACTACCAGATGGACCTGCGTTGTATTAGCTAGTAGGTGAGGTAACGGCTCACCTAGGCGACGATACATAGCCGACCTGAGAGGGTGATCGGCCACACTGGGACTGAGACACGGCCCAG
348	Prevotella	Bacteroidetes	Bacteroidia	Bacteroidales	Prevotellaceae	Prevotella	uncultured bacterium; B1; EU557020	0.98	GATGAACGCTAGCTACAGGCTTAACACATGCAAGTCGAGGGGCATCAAATTGGTTGCTTGCAACCGATGTTGGCGACCGGCGCACGGGTGAGTAACGCGTATCCAACCTTCCCTTTACTCTGGTATAGCCCAGCGAAAGTTGGATTAATACCGGATGTTATCGAAAGCTCTCATGAGACTTTGATCAAAGATTTTATCGGTAAAGGATGGGGATGCGTCTGATTAGGCAGTTGGCGGGGTAACGGCCCACCAAACCGACGATCAGTAGGGGTTCTGAGAGGAAGGTCCCCCACATTGGAACTGAGACACGGTCCAA
349	Staphylococcus	Firmicutes	Bacilli	Bacillales	Staphylococcaceae	Staphylococcus			GATGAACGCTGGCGGCGTGCCTAATACATGCAAGTCGAGCGAACAGATGAGGAGCTTGCTCCTTTGATGTTAGCGGCGGACGGGTGAGTAACACGTGGGTAACCTACCTATAAGACTGGGATAACTTCGGGAAACCGGAGCTAATACCGGATAATATTTCGAACCGCATGGTTCGATAGTGAAAGATGGCTCTGCTATCACTTATAGATGGACCTGCGCCGTATTAGCTAGTTGGTAAGGTAACGGCTTACCAAGGCAACGATACGTAGCCGACCTGAGAGGGTGATCGGCCACACTGGAACTGAGACACGGTCCAG
350	Prevotella	Bacteroidetes	Bacteroidia	Bacteroidales	Prevotellaceae	Prevotella			GATGAACGCTAGCTACAGGCTTAACACATGCAAGTCGAGGGGAAACGGCATTTAGTGCTTGCACCGAATGGACGTCGACCGGCGCACGGGTGAGTAACGCGTATCCAACCTTCCCACAACTAAGGGATAACCTGCCGAAAGGCAGACTAATACCTTATATAATCCTTTGATGGCATCAGATAAGGATAAAAGATTTATCGGTTATGGATGGGGATGCGTCTGATTAGCTTGTTGGCGGGGTAACGGCCCACCAAGGCAACGATCAGTAGGGGTTCTGAGAGGAAGGTCCCCCACATTGGAACTGAGACACGGTCCAA
351	Moraxella catarrhalis	Proteobacteria	Gammaproteobacteria	Pseudomonadales	Moraxellaceae	Moraxella	Moraxella catarrhalis; ATCC 25238; U10876	1,0	ATTGAACGCTGGCGGCAGGCTTAACACATGCAAGTCGAACGAAGTTAGGAAGCTTGCTTCTGATACTTAGTGGCGGACGGGTGAGTAATGCTTAGGAATCTGCCTAGTAGTGGGGGATAACTTGGGGAAACCCAAGCTAATACCGCATACGACCTACGGGTGAAAGGGGGCTTTTAGCTCTCGCTATTAGATGAGCCTAAGTCGGATTAGCTGGTTGGTGGGGTAAAGGCCTACCAAGGCGACGATCTGTAGCTGGTCTGAGAGGATGATCAGCCACACTGGGACTGAGACACGGCCCAG
352	Anaerococcus	Firmicutes	Clostridia	Clostridiales	Clostridiales_Incertae Sedis XI	Anaerococcus	uncultured bacterium; nbu71g02c1; GQ004350	1,0	GATTAACGCTGGCGGCGTGCATAACACATGCAAGTCGAACGATGAAACTTAAATGATTTCTTCGGAATGAACTTAAGTGGATTAGTGGCGGACGGGTGAGTAACGCGTGAGTAACCTGCCTTACACAAGGGGATAGCCGTTGGAAACGACGAATAATACCCTATGATGTTTCTATCTCGCATGAGATATTAACCAAAGTATTAGCGGTGTAAGATGGACTTGCGTCTGATTAGCTAGTTGGTGAGAAAAAAGCCCACCAAGGCAACGATCAGTAGCCGGCTTGAGAGAGTGTACGGCCACATTGGGACTGAGACACGGCCCAG
353	Veillonellaceae	Firmicutes	Negativicutes	Selenomonadales	Veillonellaceae	-	unidentified oral bacterium RP55-5; AB028414	1,0	GACGAACGCTGGCGGCGTGCTTAACACATGCAAGTCGAACGAGACAATTAAAAGCTTGCTTTTAAACGTCGAGTGGCAAACGGGTGAGTAACGCGTAGACAACCTGCCGCAAAGATGGGGACAACAGTTCGAAAGGACTGCTAATACCGAATGTGCTGGAAATCCCGCATGGAAATTCCAGCAAAGATGGCCTCTACTTGTAAGCTATTGCTTTGCGATGGGTCTGCGTCTGATTAGCTAGTTGGTAGGGCAACGGCCTACCAAGGCGACGATCAGTAGCCGGTCTGAGAGGATGAACGGCCACATTGGGACTGAGACACGGCCCAG
354	Lactobacillus	Firmicutes	Bacilli	Lactobacillales	Lactobacillaceae	Lactobacillus			GACGAACGCTGGCGGCGTGCCTAATACATGCAAGTCGAGCGAGCTGAACCAACAGATTCACTTCGGTGATGACGTTGGGAACGCGAGCGGCGGATGGGTGAGTAACACGTGGGGAACCTGCCCCATAGTCTGGGATACCACTTGGAAACAGGTGCTAATACCGGATAAGAAAGCAGATCGCATGATCAGCTTATAAAAGGCGGCGTAAGCTGTCGCTATGGGATGGCCCCGCGGTGCATTAGCTAGTTGGTAGGGTAACGGCCTACCAAGGCAATGATGCATAGCCGAGTTGAGAGACTGATCGGCCACATTGGGACTGAGACACGGCCCAA
355	Actinomyces	Actinobacteria	Actinobacteria	Actinomycetales	Actinomycetaceae	Actinomyces	Actinomyces sp. oral taxon 172; OCL086; GU407253	0.98	GACGAACGCTGGCGGCGTGCTTAACACATGCAAGTCGAACGCTGAAGCCTAGCTTGCTGGGTGGATGAGTGGCGAACGGGTGAGTAACACGTGAGTAACCTGCCCTCTTCTTTGGGATAACGCCCGGAAACGGGTGCTAATACTGGATATTCACTGGCCTTCGCATGGGGGTTGGTGGAAAGGTTTTTTCTGGTGGGGGATGGGCTCGCGGCCTATCAGCTTGTTGGTGGGGTGATGGCCTACCAAGGCGTTGACGGGTAGCCGGCCTGAGAGGGTGACCGGTCACATTGGGACTGAGATACGGCCCAG
356	Actinomyces	Actinobacteria	Actinobacteria	Actinomycetales	Actinomycetaceae	Actinomyces			GACGAACGCTGGCGGCGTGCTTAACACATGCAAGTCGAACGCTGAAGCTCAGCTTTTGTTGGGTGGATGAGTGGCGAACGGGTGAGTAACACGTGAGTAACCTGCCCCCTTCTTTGGGATAACGCCCGGAAACGGGTGCTAATACTGGATATTCACTGGTCTTCGCATGGGGGTTGGTGGAAAGGGTTTTTCTGGTGGGGGATGGGCTCGCGGCCTATCAGCTTGTTGGTGGGGTGATGGCCTACCAAGGCTTTGACGGGTAGCCGGCCTGAGAGGGTGACCGGTCACATTGGGACTGAGATACGGCCCAG
357	Prevotella	Bacteroidetes	Bacteroidia	Bacteroidales	Prevotellaceae	Prevotella			GATGAACGCTAGCTACAGGCTTAACACATGCAAGTCGCAGGGTAACATGAGGAAAGCTTGCTTTCCTTGATGACGACTGGCGCACGGGTGAGTAACGCGTATCCAACCTTCCCATAACTACGGAATAACCCGTTGAAAGACGGCCTAATACCGTATGACATCGTTTGCTGACATCAAATAACGATTAAAGGTTTAGCGGTTATGGATGGGGATGCGTCTGATTAGCTTGTTGGCGGGGTAACGGCCCACCAAGGCTACGATCAGTAGGGGTTCTGAGAGGAAGGTCCCCCACATTGGAACTGAGACACGGTCCAA
358	Fusobacterium	Fusobacteria	Fusobacteriia	Fusobacteriales	Fusobacteriaceae	Fusobacterium	Fusobacterium sp. oral clone BS011; AF432130	0.98	GATGAACGCTGACAGCATGCTTAACACATGCAAGTCTACTTGAACTTCGGTTTGGGTGGCGGACGGGTGAGTAACGCGTAAAGAACTTGCCTCACAGTTAGGGACAACATTTGGAAACGAATGCTAATACCTGATATTATGATTTTAGGGCATCCTAAGATTATGAAAGTTATATACGCTGTGAGAGAGCTTTGCGTCCCATTAGCTAGTTGGAGAGGTAACGGCTCACCAAGGCGATGATGGGTAGCCGGCCTGAGAGGGTGAACGGCCACAAGGGGACTGAGACACGGCCCTT
359	Fusobacterium	Fusobacteria	Fusobacteriia	Fusobacteriales	Fusobacteriaceae	Fusobacterium			GATGAACGCTGACAGAATGCTTAACACATGCAAGTCAACTTGAACTTCGGTTTGGGTGGCGGACGGGTGAGTAACGCGTAAAGAACTTGCCTCACAGATAGGGACAACATTTGGAAACGAATGCTAATACCTGATATTATGATTTTAGGGCATCCTAGAATTATGAAAGCTATATGCACTGTGAGAGAGCTTTGCGTCCCATTAGCTAGTTGGAGAGGTAACGGCTCACCAAGGCGATGATGGGTAGCCGGCCTGAGAGGGTGATCGGCCACAAGGGGACTGAGACACGGCCCTT
360	Streptococcus	Firmicutes	Bacilli	Lactobacillales	Streptococcaceae	Streptococcus	uncultured bacterium; ncd528b06c1; HM273818	1,0	GACGAACGCTGGCGGCGTGCCTAATACATGCAAGTAGAACGCTGAAGGAGGAGCTTGCTCTTCTGGATGAGTTGCGAACGGGTGAGTAACGCGTAGGTAACCTGCCTGGTAGCGGGGGATAACTATTGGAAACGATAGCTAATACCGCATAACAGTAGATATTGCATGATATCTGCTTGAAAGGTGCAATTGCATCACTACCAGATGGACCTGCGTTGTATTAGCTAGTTGGTGAGGTAACGGCTCACCAAGGCGACGATACATAGCCGACCTGAGAGGGTGATCGGCCACACTGGGACTGAGACACGGCCCAG
361	Ruminococcaceae	Firmicutes	Clostridia	Clostridiales	Ruminococcaceae	-	uncultured bacterium; 071045_142; JQ468998	1,0	GATAAACGCTGGCGGTGTACATAAGACATGCAAGTCGAACGGGAGAAGACAGGAAGATTTATCTACTTGTTGGACACCGTGGCGGACGGGTGAGTAACACGTAAGCAACCTGCCTATAAGAGGGGAATAACAGTGAGAAATTACTGATAATACCGCATAAGCTGGAGGTATCGCATGATACATTCAGAAAAGATTTATCGCTTATAGATGGGCTTGCGTCTGATTAGCTAGTTGGTGAGATAACAGCTCACCAAGGCGACGATCAGTAGCCGGATTGAGAGGTTGAACGGCCACATTGGGACTGAGACACGGCCCAG
362	Leptotrichia	Fusobacteria	Fusobacteriia	Fusobacteriales	Leptotrichiaceae	Leptotrichia	uncultured bacterium; ncd2628h08c1; JF220306	0.98	GATGAACGCTGACAGAATGCTTAACACATGCAAGTCTTTGGCAAAGCTGTGCTTGCACAGTCTAGCCAAGGCGGACGGGTGAGTAACGCGTAAGGAACTTACCCTGCAGTCAGGGATAACAGACGGAAACGACTGATAAGACCTGGTAAAGTCAGGCGGACTCATGTCCAGCCTGATGAAAAGAGATGCTGCAGGAGAGCCTTGCGTCCTATTAGCTTGTTGGTGGGGTAACGGCCCACCAAGGCGATGATAGGTAGCCGGCCTGAGAGGGTGGACGGCCACAAGGGGACTGAGATACGGCCCTT
363	Prevotella	Bacteroidetes	Bacteroidia	Bacteroidales	Prevotellaceae	Prevotella	uncultured bacterium; ncd1389d03c2; JF121352	1,0	GATGAACGCTAGCTACAGGCTTAACACATGCAAGTCGAGGGGAAACGGGAAAGCAGCTTGCTGCTTTTTGTCGTCGACCGGCGCACGGGTGAGTAACGCGTATCCAACCTTCCCATAACAAAGGGATACTCCGTAGAAATGCGGTCTAATACCTTATGTTCTCTTTATTAGGCATCTTTTATAGAGCAAAGAATTTCGGTTATGGATGGGGATGCGTCTGATTAGCTTGTTGGCGGGGTAACGGCCCACCAAGGCATCGATCAGTAGGGGTTCTGAGAGGAAGGTCCCCCACATTGGAACTGAGACACGGTCCAA
364	Capnocytophaga granulosa	Bacteroidetes	Flavobacteriia	Flavobacteriales	Flavobacteriaceae	Capnocytophaga	Capnocytophaga granulosa; 42HP1301; AB649273	1,0	GATGAACGCTAGCGGCAGGCCTAACACATGCAAGTCGAGGGAGAAGCCCTTCGGGGCAGAAACCGGCGCACGGGTGCGTAACGCGTATGCAACCTACCTTTCACAGGGGGATAGCCCGAAGAAATTTGGATTAATACCCCATAATATTATTGGATGGCATCATTTGATAATTAAAATTACGATGGTGAAAGATGGGCATGCGTCCTATTAGCTAGTTGGAGTGGTAACGGCACCCCAAGGCTACGATAGGTAGGGGTCCTGAGAGGGAGATCCCCCACACTGGTACTGAGACAGGGACCAG
365	Facklamia	Firmicutes	Bacilli	Lactobacillales	Aerococcaceae	Facklamia			GACGAACGCTGGCGGCGTGCCTAATACATGCAAGTCGAACGAACGGAGCTAGGAACTTGTTCCCGGCAAAGTTAGTGGCGCACGGGTGAGTAACACGTGGAGAACCTACCCTTTTGCGGGGGATAACCATTGGAAACGATGACTAATACCGCATAGAATCGCAGATCGCATGATCAACGAAGGAAAGACGGCTTCGGCTGTCACAAAAGGATGGCTCCGCGGTGCATTAGCTAGATGGTGGGGTAACGGCCTACCATGGCAATGATGCATAGCCGACCTGAGAGGGTGATCGGCCACATTGGGACTGAGACACGGCCCAA
366	Capnocytophaga	Bacteroidetes	Flavobacteriia	Flavobacteriales	Flavobacteriaceae	Capnocytophaga			GATGAACGCTAGCGGCAGGCCTAACACATGCAAGTCGAGGGAGAAGCCCTTCGGGGCAGAAACCGGCGCACGGGTGCGTAACGCGTATGCAACCTACCTTTCACAGGGGGATAGCCCGAAGAAATTTGGATTAATACCCCATAACATTGCGAGATGGCATCATTTAGCAATTAAAACTGCGGTGGTGAGAGATGGGCATGCGTCCTATTAGCTAGTTGGAGTGGTAACGGCACCCCAAGGCTACGATAGGTAGGGGTCCTGAGAGGGAGATCCCCCACACTGGTACTGAGACAGGGACCAG
367	Saccharibacteria_genera_incertae_sedis	Candidatus Saccharibacteria	Saccharibacteria_genera_incertae_sedis	Saccharibacteria_genera_incertae_sedis	Saccharibacteria_genera_incertae_sedis	Saccharibacteria_genera_incertae_sedis	uncultured bacterium; HDB_SIOU427; HM186704	0.99	GATGAATGCTGGCGGCGTGCCTAACACATGCAAGTCGAGCGGCAGCGAGTTTTACACTGAATTCTGGAAGCTTCTGGGTAATGTAGAAGATTTATTCAAGAATTTTGTGTAAAATGTCGGCGAGCGGCGGACGGCTGAGTAACGCGTAGGAATTTGCCCCAAAGTGAGGAATAACTGCCCGAAAGGGTAGCTAATGCCGCATATGGTCTTCGGATTAAAGCCTTCGGGCGCTTTGGGAGAAGCCTGCGTTGGATTAGGTAGTTGGTAGGGTAATGGCCTACCAAGCCGACGATCCATAGCTGGTCTGAGAGGATGATCAGCCAGACTGGAACTGAGACACGGTCCAG
368	Dialister	Firmicutes	Negativicutes	Selenomonadales	Veillonellaceae	Dialister			GACGAACGCTGGCGGCGTGCTTAACACATGCAAGTCGAACGAGAGGACATGAAAAGCTTGCTTTTTATGAAATCTAGTGGCAAACGGGTGAGTAACACGTAAACAACCTGCCTTCAAGATGGGGACAACAGACGGAAACGACTGCTAATACCGAATACGATCCGAAAGTCGCATGACATTTGGATGAAAGGGTGGCCTATCGAAGAAGCTATCGCTTGAAGAGGGGTTTGCGTCCGATTAGGTAGTTGGTGAGGTAACGGCCCACCAAGCCGACGATCGGTAGCCGGTCTGAGAGGATGAACGGCCACACTGGAACTGAGACACGGTCCAG
369	Campylobacter	Proteobacteria	Epsilonproteobacteria	Campylobacterales	Campylobacteraceae	Campylobacter	uncultured bacterium; 070047_015; JQ465999	0.98	AGTGAACGCTGGCGGCGTGCCTAATACATGCAAGTCGAACGGACGAGTAAGAGCTTGCTCTTATGAGTTAGTGGCGCACGGGTGAGTAATGTATAGCTAATCTGCCCTACACTAGAGGACAACAGTTGGAAACGACTGCTAATACTCTATACACCTCTCTAGCATAAGTTAGATAGGGAAAGTTTTTCGGTGTAGGATGAGGCTATATTGTATCAGCTAGTTGGTGAGGTAATGGCTCACCAAGGCGATGACGCATAACTGGTCTGAGAGGATGATCAGTCACACTGGAACTGAGACACGGTCCAG
370	Staphylococcus	Firmicutes	Bacilli	Bacillales	Staphylococcaceae	Staphylococcus			GATGAACGCTGGCGGCGTGCCTAATACATGCAAGTCGAGCGAACAGATGAGGAGCGTGCTCCTCTGACGTTAGCGGCGAACGGGTGAGTAACACGTGGATAACCTACCTATAAGACTGGGATAACTTCGGGAAACCGGAGCTAATACCGGATAATATATTGAACCGCATGGTTCAATAGTGAAAGACGGTTTTGCTGTCACTTATAGATGGATCCGCGCCGCATTAGCTAGTTGGTAAGGTAACGGCTTACCAAGGCAACGATGCGTAGCCGACCTGAGAGGGTGATCGGCCACACTGGAACTGAGACACGGTCCAG
371	Dolosigranulum	Firmicutes	Bacilli	Lactobacillales	Carnobacteriaceae	Dolosigranulum			GACGAACGCTGGCGGCATGCCTAATACATGCAAGTCGAACGATGATATCACTGCTTGCAGTGATTGATTAGTGGCGAACGGGTGAGTAACACGTGAGGAACTTGCCCATGAGCGGGGGACAACATTCGGAAACGGATGCTAATACCCCATAGGTGGATTGGTCGCATGACGAATTCATTAAAGGTGGCTCTGCTACCACTCATGGATAGCCTCGCGGCGTATTAGCTAGTTGGTAAGGTAATGGCTTACCAAGGCAGTGATACGTAGCCGACTTGAGAGGGTGATCGGCCACATTGGGACTGAGATACGGCCCAG
372	Veillonellaceae	Firmicutes	Negativicutes	Selenomonadales	Veillonellaceae	-	unidentified oral bacterium RP55-5; AB028414	0.95	GACGAACGCTGGCGGCGTGCTTAACACATGCAAGTCGAACGAGACAATTAAAAGCTTGCTTTTAAACGTCGAGTGGCAAACGGGTGAGTAACGCGTAGACAACCTGCCGCAAAGATGGGGACAACAGTTCGAAAGGACTGCTAATACCGAATGTTCTGGAAGTTCCGCATGGAAATTCCAGCAAAGATGGCCTCTACTTGTAAGCTATTGCTTTGCGATGGGTCTGCGTCTGATTAGCTAGTTGGTAGGGCAACGGCCTACCAAGGCGACGATCAGTAGCCGGTCTGAGAGGATGAACGGCCACATTGGGACTGAGACACGGCCCAG
373	Streptococcus	Firmicutes	Bacilli	Lactobacillales	Streptococcaceae	Streptococcus			GACGAACGCTGGCGGCGTGCCTAATACATGCAAGTAGAACGCTGAAGAGAGGAGCTTGCTCTTCTTGGATGAGTTGCGAACGGGTGAGTAACGCGTAGGTAACCTGCCTGGTAGCGGGGGATAACTATTGGAAACGATAGCTAATACCGCATAAAATGGATTATCGCATGATAATCCATTGAAAGGTGCAAATGCATCACTACCAGATGGACCTGCGTTGTATTAGCTAGTTGGTGGGGTAACGGCTCACCAAGGCGACGATACATAGCCGACCTGAGAGGGTGATCGGCCACACTGGGACTGAGACACGGCCCAG
374	Dolosigranulum	Firmicutes	Bacilli	Lactobacillales	Carnobacteriaceae	Dolosigranulum			GACGAACGCTGGCGGCGTGCTTAACACATGCAAGTCGAACGATGATATCACTGCTTGCAGTGATTGATTAGTGGCGAACGGGTGAGTAACACGTGAGGAACTTGCCCATGAGCGGGGGACAACATTCGGAAACGGATGCTAATACCCCATAGGTGGATTGGTCGCATGACGAATTCATTAAAGGTGGCTTTGCTACCACTCATGGATAGCCTCGCGGCGTATTAGCTAGTTGGTAAGGTAATGGCTTACCAAGGCAGTGATACGTAGCCGACTTGAGAGGGTGATCGGCCACACTGGGACTGAGACACGGCCCAG
375	Leptotrichia	Fusobacteria	Fusobacteriia	Fusobacteriales	Leptotrichiaceae	Leptotrichia	Leptotrichia sp. oral clone GT018; AY349384	0.97	GATGAACGCTGACAGAATGCTTAACACATGCAAGTCTTTGGCGAAGCTGTGCTTGCACAGCCTAGCCAAGGCGGACGGGTGAGTAACGCGTAAGGAACTTGCCCTGCAGTCAGGGATAACAGACGGAAACGACTGATAAGACCTGGTAAAGTCAGGCGGACTCATGTCCAGCCTGATGAAAAGAGATGCTGCAGGAGAGCCTTGCGTCCTATTAGCTTGTTGGTGGGGTAACGGCCCACCAAGGCGATGATAGGTAGCCGGCCTGAGAGGGTGGACGGCCACAAGGGGACTGAGACACGGCCCAG
376	Abiotrophia	Firmicutes	Bacilli	Lactobacillales	Aerococcaceae	Abiotrophia			GACGAACGCTGGCGGCGTGCCTAATACATGCAAGTCGAACGAACCGCGACTAGGTGCTTGCACTAAGTCAAGGTGAGTGGCGAACGGGTGAGTAACACGTGGGTAACCTACCTCATAGTGGGGGATAACAGTCGGAAACGACTGCTAATACCGCATAGGACATAGGATCACATGATCCAGTGAGGAAAGGTGGCGCAAGCTATCGCTAAGAGATGGACCCGCGGTGCATTAGCTAGTTGGTAGGGTAACGGCCTACCAAGGCGATGATGCATAGCCGACCTGAGAGGGTGATCGGCCACATTGGGACTGAGACACGGCCCAA
377	Prevotella	Bacteroidetes	Bacteroidia	Bacteroidales	Prevotellaceae	Prevotella			GATGAACGCTAGCTACAGGCTTAACACATGCAAGTCGAGGGGAAACGGCATTTAGTGCTTGCACTGAATGGACGTCGACCGGCGCACGGGTGAGTAACGCGTATCCAATCTTCCCATTACTGTGGGATAACCTGCCGAAAGGCAGACTAATACCGCATAGTCTTCGATGACGGCATCAGATTTGAAGTAAAGATTTATCGGTAATGGATGGGGATGCGTCTGATTAGCTTGTTGGCGGGGTAACGGCCCACCAAGGCGACGATCAGTAGGGGTTCTGAGAGGAAGGTCCCCCACATTGGAACTGAGACACGGTCCAA
378	Leptotrichiaceae	Fusobacteria	Fusobacteriia	Fusobacteriales	Leptotrichiaceae	-			GATGAACGCTGACAGAATGCTTAACACATGCAAGTCAATGGGGAAACGGTGCTTGCACCGTGATAACCATGGCGGACGGGTGAGTAACGCGTAAAGAACTTGCCTCTTAGTCTGGGATAACAGATGGAAACGACTGATAAAACTAGATATTATTAAAACTTCGCATGAAGCTTTAATGAAAAGAGATGCTAAGAGAGAGCTTTGCGTCCTATTAGTTAGTTGGTGAGGTAACGGCTCACCAAGACGAAGATAGGTAGCCGGTCTGAGAGGATGAACGGCCACAAGGGGACTGAGATACGGCCCTT
379	Turicella	Actinobacteria	Actinobacteria	Actinomycetales	Corynebacteriaceae	Turicella			GACGAACGCTGGCGGCGTGCTTAACACATGCAAGTCGAACGGAAAGGCCTGCTTTCCCTTGTGGATTGCGGGTGCTCGAGTGGCGAACGGGTGAGTAACACGTGAGTGATCTGCCCCCAACTTGGGTATAAGCCTGGGAAACTGGGTCTAATTCCCGATAGGACTGCAGGGTGGTGCCTGTGGTGGAAAACGATTTTCTAGTGGTTGGGGATGAGCTCGCGGCCTATCAGCTTGTTGGTGGGGTAATGGCCTACCAAGGCGGCGACGGGTAGCCGGCCTGAGAGGGTGGACGGCCACATTGGGACTGAGATACGGCCCAG
380	Streptococcus	Firmicutes	Bacilli	Lactobacillales	Streptococcaceae	Streptococcus	uncultured bacterium; ncd535d07c1; HM277189	1,0	GACGAACGCTGGCGGCGTGCCTAATACATGCAAGTAGAACGCTGAAGGAGGAGCTTGCTCTTTCCGGATGAGTTGCGAACGGGTGAGTAACGCGTAGGTAACCTGCCTGGTAGCGGGGGATAACTATTGGAAACGATAGCTAATACCGCATAAGAGTAGATATCGCATGATAGCTGCTTGAAAGGTGCAATTGCACCACTACCAGATGGACCTGCGTTGTATTAGCTAGTTGGTGAGGTAACGGCTCACCAAGGCAACGATACATAGCCGACCTGAGAGGGTGATCGGCCACACTGGGACTGAGACACGGCCCAG
381	Anaerococcus	Firmicutes	Clostridia	Clostridiales	Clostridiales_Incertae Sedis XI	Anaerococcus			GATTAACGCTGGCGGCGTGCATAACACATGCAAGTCGAACGATGAAACTTTAATGAACCCTTCGGGGAGAATTAAAGCGGATTAGTGGCGAACGGGTGAGTAACGCGTGAGTAACCTGCCTTACACAAGGGGATAGCCTTTGGAAACGAAGAATAATACCCTATAAAACCATAAAGGCACATGCAATTATGGTCAAAGTATTAGCGGTGTAAGATGGACTTGCGTCTGATTAGCTAGTTGGTGAGATAAAAGCCCACCAAGGCAACGATCAGTAGCCGGCTTGAGAGAGTGTACGGCCACATTGGGACTGAGACACGGCCCAG
382	Streptococcus	Firmicutes	Bacilli	Lactobacillales	Streptococcaceae	Streptococcus			GACGAACGCTGGCGGCGTGCCTAATACATGCAAGTAGAACGCTGAAGGAGGAGCTTGCTTCTCTGGATGAGTTGCGAACGGGTGAGTAACGCGTAGGTAACCTGCCTGGTAGTGGGGGATAACTATTGGAAACGATAGCTAATACCGCATAATAGCAGTTGTTGCATGACAACTGTTTAAAAGGTGCAATTGCACCACTACCAGATGGACCTGCGTTGTATTAGCTAGTTGGTGGGGTAACGGCTCACCAAGGCGACGATACATAGCCGACCTGAGAGGGTGATCGGCCACACTGGGACTGAGACACGGCCCAG
383	Campylobacter ureolyticus	Proteobacteria	Epsilonproteobacteria	Campylobacterales	Campylobacteraceae	Campylobacter	Campylobacter ureolyticus; LMG 24746; FN401323	0.99	AGTGAACGCTGGCGGCGTGCCTAATACATGCAAGTCGAACGATGAAGTCCTAGCTTGCTAGGATGATTAGTGGCGCACGGGTGAGTAATATATAGTTAATCTGCCCTACACAGAGGAACAACAGTTGGAAACGGCTGCTAATACCTCATACTCCTATTTGACATAAGTTAAATAGGGAAAGTCTTTTCGGTGTAGGATGAGACTATATCGTATCAGCTAGTTGGTAAGGTAATGGCTTACCAAGGCTATGACGCGTAACTGGTCTGAGAGGATGATCAGTCACATTGGAACTGAGACACGGTCCAA
384	Haemophilus influenzae	Proteobacteria	Gammaproteobacteria	Pasteurellales	Pasteurellaceae	Haemophilus	Haemophilus influenzae; M9187; AY613473	1,0	ATTGAACGCTGGCGGCAGGCTTAACACATGCAAGTCGAACGGTAGCAGGAGAAAGCTTGCTTTCTTGCTGACGAGTGGCGGACGGGTGAGTAATGCTTGGGAATCTGGCTTATGGAGGGGGATAACGACGGGAAACTGTCGCTAATACCGCGTATTATCGGAAGATGAAAGTGCGGGACTGAGAGGCCGCATGCCATAGGATGAGCCCAAGTGGGATTAGGTAGTTGGTGGGGTAAAGGCCTACCAAGCCTGCGATCTCTAGCTGGTCTGAGAGGATGACCAGCCACACTGGAACTGAGACACGGTCCAG
385	Corynebacterium	Actinobacteria	Actinobacteria	Actinomycetales	Corynebacteriaceae	Corynebacterium			GACGAACGCTGGCGGCGTGCTTAACACATGCAAGTCGAACGGTAAGGCTCCAGCTTGCTGGGGTACACGAGTGGCGAACGGGTGAGTAACACGTGGGTGACCTGCCCTGCACTTCGGGATAAGCCTGGGAAACTGGGTCTAATACCGGATAGGACCGCACCGTGAGGGTGTGGTGGAAAGTTTTTTCGGTGTGGGATGGGCCCGCGGCCTATCAGCTTGTTGGTGGGGTAATGGCCTACCAAGGCGGCGACGGGTAGCCGGCCTGAGAGGGTGGACGGCCACATTGGGACTGAGACACGGCCCAG
386	Propionibacterium	Actinobacteria	Actinobacteria	Actinomycetales	Propionibacteriaceae	Propionibacterium			GACGAACGCTGGCGGCGTGCTTAACACATGCAAGTCGAACGGAAAGGCCCTGCTTGCAGGGTACTCGAGTGGCGAACGGGTGAGTAACACGTGAGTAACCTGCCCTTGACTTTGGGATAACTTCAGGAAACTGGGGCTAATACCGGATAGGAGCTCCTGCTGCATGGTGGGGGTTGGAAAGTTTCGGCGGTTGGGGATGGACTCGCGGCTTATCAGCTTGTTGGTGGGGTAGTGGCTTACCAAGGCTTTGACGGGTAGCCGGCCTGAGAGGGTGACCGGCCACATTGGGACTGAGATACGGCCCAG
387	Streptococcus	Firmicutes	Bacilli	Lactobacillales	Streptococcaceae	Streptococcus	uncultured bacterium; ET_D_4b01; FJ558463	1,0	GATGAACGCTGGCGGCGTGCCTAATACATGCAAGTAGAACGCTGAAGCTTGGTGCTTGCACCGAGCGGATGAGTTGCGAACGGGTGAGTAACGCGTAGGTAACCTGCCTCTTAGCGGGGGATAACTATTGGAAACGATAGCTAATACCGCATAAAAGTTGACATTGCATGATGTTGATTTGAAAGATGCAATTGCATCACTAAGAGATGGACCTGCGTTGTATTAGCTAGTTGGTGAAGTAACGGCTCACCAAGGCGACGATACATAGCCGACCTGAGAGGGTGATCGGCCACACTGGGACTGAGACACGGCCCAG
388	Lactococcus lactis	Firmicutes	Bacilli	Lactobacillales	Streptococcaceae	Lactococcus	Lactococcus lactis (T); NCDO 607T; AB100802	1,0	GACGAACGCTGGCGGCGTGCCTAATACATGCAAGTTGAGCGATGAAGATTGGTGCTTGCACCAATTTGAAGAGCAGCGAACGGGTGAGTAACGCGTGGGGAATCTGCCTTTGAGCGGGGGACAACATTTGGAAACGAATGCTAATACCGCATAACAACTTTAAACATAAGTTTTAAGTTTGAAAGATGCAATTGCATCACTCAAAGATGATCCCGCGTTGTATTAGCTAGTTGGTGAGGTAAAGGCTCACCAAGGCGATGATACATAGCCGACCTGAGAGGGTGATCGGCCACATTGGGACTGAGACACGGCCCAA
389	Porphyromonas endodontalis	Bacteroidetes	Bacteroidia	Bacteroidales	Porphyromonadaceae	Porphyromonas	Porphyromonas endodontalis; JCM 8526; AB547659	0.95	GATGAACGCTAGCGATAGGCTTAACACATGCAAGTCGAGGGGCAGCATTATTTTAGCTTGCTAAGATAGATGGCGACCGGCGCACGGGTGCGTAACGCGTATGCAACCTGCCTGTAATTAGGGAATAACCCGGTGAAAGTCGGACTAATACCCTATATTCATCTTTCTCCGCATGGGGATAGACGGAAAGATTTATTGATTACAGATGGGCATGCGTCCCATTAGCTGGTTGGTAAGGTAACGGCTTACCAAGGCAACGATGGGTAGGGGGACTGAGAGGTTGACCCCCCACACTGGTACTGAGACACGGACCAG
390	Prevotella	Bacteroidetes	Bacteroidia	Bacteroidales	Prevotellaceae	Prevotella	uncultured bacterium; 069104_022; JQ449273	1,0	GATGAACGCTAGCTATAGGCTTAACACATGCAAGTCGAGGGGAAACGGCATTATGTGCTTGCACATTTTGGACGTCGACCGGCGCACGGGTGAGTATCGCGTATCCAACCTGCCCTTTACTTGGGGATACCCCGTTGAAAGACGGCCTAATACCCGATGTAGTTCATTGATGGCATCAGATATGAATAAAAGATTTATCGGTAAAGGATGGGGATGCGTCTGATTAGCTTGTTGGTGAGGTAACGGCTCACCAAGGCGACGATCAGTAGGGGTTCTGAGAGGAAGGTCCCCCACATTGGAACTGAGACACGGTCCAA
391	Staphylococcus	Firmicutes	Bacilli	Bacillales	Staphylococcaceae	Staphylococcus			GACGAACGCTGGCGGCGTGCTTAACACATGCAAGTCGAGCGAACAGACGAGGAGCTTGCTCCTCTGACGTTAGCGGCGGACGGGTGAGTAACACGTGGATAACCTACCTATAAGACTGGGATAACTTCGGGAAACCGGAGCTAATACCGGATAATATATTGAACCGCATGGTTCAATAGTGAAAGACGGTTTTGCTGTCACTTATAGATGGATCCGCGCCGCATTAGCTAGTTGGTAAGGTAACGGCTTACCAAGGCAACGATGCGTAGCCGACCTGAGAGGGTGATCGGCCACACTGGAACTGAGACACGGTCCAG
392	Streptococcus	Firmicutes	Bacilli	Lactobacillales	Streptococcaceae	Streptococcus			GACGAACGCTGGCGGCGTGCCTAATACATGCAAGTAGAACGCTGAAGCTTGGTGCTTGCACCGAGCGGATGAGTTGCGAACGGGTGAGTAACGCGTAGGTAACCTGCCTGGTAGCGGGGGATAACTATTGGAAACGATAGCTAATACCGCATAAGAGTAGATATCGCATGATATGTGCTTAAAAGGTGCAATTGCACCACTACCAGATGGACCTGCGTTGTATTAGCTAGTTGGTGAGGTAACGGCTCACCAAGGCGACGATACATAGCCGACCTGAGAGGGTGATCGGCCACACTGGGACTGAGACACGGCCCAG
393	Paracoccus	Proteobacteria	Alphaproteobacteria	Rhodobacterales	Rhodobacteraceae	Paracoccus			AACGAACGCTGGCGGCAGGCCTAACACATGCAAGTCGAGCGAGGACTTCGGTTCTAGCGGCGGACGGGTGAGTAACGCGTGGGAATGTGCCCTTCTCTACGGAATAGCCCTGGGAAACTGGGAGTAATACCGTATACGCCCTATTGGGGAAAGATTTATCGGAGAAGGATCAGCCCGCGTTGGATTAGGTAGTTGGTGGGGTAATGGCCTACCAAGCCGACGATCCATAGCTGGTTTGAGAGGATGATCAGCCACACTGGGACTGAGACACGGCCCAG
394	Streptococcus constellatus	Firmicutes	Bacilli	Lactobacillales	Streptococcaceae	Streptococcus	Streptococcus constellatus subsp. pharyngis C1050; CP003859	1,0	GACGAACGCTGGCGGCGTGCCTAATACATGCAAGTAGAACGCACAGGATGCACCGTAGTTTACTACACCGTATTCTGTGAGTTGCGAACGGGTGAGTAACGCGTAGGTAACCTGCCTGGTAGCGGGGGATAACTATTGGAAACGATAGCTAATACCGTATAAGAACATTTACTGCATGGTAGATGTTTAAAAGGTGCAAGAGCATCACTACCAGATGGACCTGCGTTGTATTAGCTAGTTGGTGAGGTAACGGCTCACCAAGGCAACGATACATAGCCGACCTGAGAGGGTGATCGGCCACACTGGGACTGAGACACGGCCCAG
395	Vibrio	Proteobacteria	Gammaproteobacteria	Vibrionales	Vibrionaceae	Vibrio	Vibrio sp. OM02; AB038029	1,0	ATTGAACGCTGGCGGCAGGCCTAACACATGCAAGTCGAGCGGTAACAGAGATTAGCTTGCTAATCTGCTGACGAGCGGCGGACGGGTGAGTAATGCATAGGAAGTTGCCCAGTAGAGGGGGATACCAGTTGGAAACGACTGTTAATACCGCATAATCTCTTTGGAGCAAAGCAGGGGACCTTCGGGCCTTGCGCTACTGGATACGCCTATGTGGGATTAGCTAGTTGGTGAGGTAATGGCTCACCAAGGCGACGATCCCTAGCTGGTCTGAGAGGATGATCAGCCACACTGGGACTGAGACACGGCCCAG
396	Actinomycetales	Actinobacteria	Actinobacteria	Actinomycetales	-	-			GACGAACGCTGGCGGCGTGCTTAACACATGCAAGTCGAACGGAAAGGCCCTGCTTGCAGGGTACTCGAGTGGCGAACGGGTGAGTAACACGTGGGTGATCTGCCCTGCACTTCGGGATAAGCTTGGGAAACTGGGTCTAATACCGGATAGGAGCTCCTGCTGCATGGTGGGGGTTGGAAAGTTTCGGCGGTTGGGGATGGACTCGCGGCTTATCAGCTTGTTGGTGGGGTAGTGGCTTACCAAGGCTTTGACGGGTAGCCGGCCTGAGAGGGTGACCGGCCACATTGGGACTGAGATACGGCCCAG
397	Streptococcus	Firmicutes	Bacilli	Lactobacillales	Streptococcaceae	Streptococcus	Streptococcus sp. oral clone AG008; AY134909	1,0	GATGAACGCTGGCGGCGTGCCTAATACATGCAAGTAGAACGCTGAAGCTTGGTGCTTGCACCGAGCGGATGAGTTGCGAACGGGTGAGTAACGCGTAGGTAACCTGCCTCTTAGCGGGGGATAACTATTGGAAACGATAGCTAATACCGCATAAAAGACGATATCGCATGATATTGATTTGAAAGGTGCAAATGCATCACTAAGAGATGGACCTGCGTTGTATTAGCTAGTTGGTGAGGTAACGGCTCACCAAGGCAACGATACATAGCCGACCTGAGAGGGTGATCGGCCACACTGGGACTGAGACACGGCCCAG
398	Corynebacterium	Actinobacteria	Actinobacteria	Actinomycetales	Corynebacteriaceae	Corynebacterium			GACGAACGCTGGCGGCATGCCTAATACATGCAAGTCGAACGGAAAGGCCCTGCTTGCAGGGTACTCGAGTGGCGAACGGGTGAGTAACACGTGGGTGATCTGCCCTGCACTTCGGGATAAGCTTGGGAAACTGGGTCTAATACCGGATAGGAGCCATCTTTAGTGTGGTGGTTGGAAAGTTTTTTCGGTGTAGGATGAGCTCGCGGCCTATCAGCTTGTTGGTGGGGTAATGGCCTACCAAGGCGGCGACGGGTAGCCGGCCTGAGAGGGTGTACGGCCACATTGGGACTGAGATACGGCCCAG
399	Staphylococcus saprophyticus	Firmicutes	Bacilli	Bacillales	Staphylococcaceae	Staphylococcus	Staphylococcus saprophyticus (T); ATCC 15305; AP008934	1,0	GATGAACGCTGGCGGCGTGCCTAATACATGCAAGTCGAGCGAACAGATAAGGAGCTTGCTCCTTTGACGTTAGCGGCGGACGGGTGAGTAACACGTGGGTAACCTACCTATAAGACTGGGATAACTTCGGGAAACCGGAGCTAATACCGGATAACATTTGGAACCGCATGGTTCTAAAGTGAAAGATGGTTTTGCTATCACTTATAGATGGACCCGCGCCGTATTAGCTAGTTGGTAAGGTAACGGCTTACCAAGGCGACGATACGTAGCCGACCTGAGAGGGTGATCGGCCACACTGGAACTGAGACACGGTCCAG
400	Actinomyces	Actinobacteria	Actinobacteria	Actinomycetales	Actinomycetaceae	Actinomyces	uncultured bacterium; ncd1344b05c1; JF115864	1	GACGAACGCTGGCGGCGTGCTTAACACATGCAAGTCGAACGAAAATACCAAGCTTGCTTGGTTGATTAGTGGCGAACGGGTGAGTAACACGTGAGTAACCTGCCCCTTACTTTCTGGATAACTGCTCGAAAGGGTAGCTAATACGGGATATTCTGGCCTTCCTGCATGGGTTGGTTTGGAAAGGTTGTTTTTCTGGTGAGGGATGGGCTCGCGGCCTATCAGCTTGTTGGTGGGGTGATGGCCTACCAAGGCTTTGACGGGTAGCCGGCCTGAGAGGGTGGACGGTCACACTGGGACTGAGATACGGCCCAG
401	Paludibacter	Bacteroidetes	Bacteroidia	Bacteroidales	Porphyromonadaceae	Paludibacter			GATGAACGCTAGCGATAGGCTTAACACATGCAAGTCGAGGGGCATCACGAATTAGCAATAGTTTGGTGGCGACCGGCGCACGGGTGCGTAACACGTATACAACCTACCTTCAATTGGGGAATAACCTGGAGAAATTTGGACTAATACCCCATAGTAAGCAGAGGAGGCATCTTTTTTGTTTTAAAGATTTATTGATTGGAGATGGGTATGCGTAGGATTAGCTAGTTGGTAAGGTAACGGCTTACCAAGGCAACGATCCTTAGGGGTTCTGAGAGGAAGGTCCCCCACACTGGTACTGAGACACGGACCAG
402	Citrobacter	Proteobacteria	Gammaproteobacteria	Enterobacteriales	Enterobacteriaceae	Citrobacter	Citrobacter freundii (T); DSM 30039; AJ233408	1,0	ATTGAACGCTGGCGGCAGGCCTAACACATGCAAGTCGAACGGTAGCACAGAGGAGCTTGCTCCTTGGGTGACGAGTGGCGGACGGGTGAGTAATGTCTGGGAAACTGCCCGATGGAGGGGGATAACTACTGGAAACGGTAGCTAATACCGCATAACGTCGCAAGACCAAAGAGGGGGACCTTCGGGCCTCTTGCCATCGGATGTGCCCAGATGGGATTAGCTAGTAGGTGGGGTAACGGCTCACCTAGGCGACGATCCCTAGCTGGTCTGAGAGGATGACCAGCCACACTGGAACTGAGACACGGTCCAG
403	Eubacterium	Firmicutes	Clostridia	Clostridiales	Eubacteriaceae	Eubacterium			GATGAACGCTGGCGGCGTGCTTAACACATGCAAGTCGAGCGAGAAGTTTTGAAAAGATTCTTCGGATGAAATTTAAAATGGAAAGCGGCGGACGGGTGAGTAACGCGTAGGCAACCTGCCCCATACAAAGGGATAGCATTTGGAAACGAATATTAATACCTTATGAAACTTAACTAGTGCATGCTAGGTAGGTCAAAGATTTATCGGTATGGGATGGGCCTGCGTCTGATTAGCTAGTTGGTGAGGTAACGGCTCACCAAGGCGACGATCAGTAGCCGACCTGAGAGGGTGAACGGCCACATTGGAACTGAGACACGGTCCAA
404	Vibrio	Proteobacteria	Gammaproteobacteria	Vibrionales	Vibrionaceae	Vibrio			ATTGAACGCTGGCGGCAGGCCTAACACATGCAAGTCGAGCGGAAACGAGAAGTAGCTTGCTACTTCGGCGTCGAGCGGCGGACGGGTGAGTAATGCATAGGAAGTTGCCCTAACGAGGGGGATACCAGTTGGAAACGACTGTTAATACCGCATAATCTCCTTTCTGTTAAAGGAAAGAAGCAAAGCGGGGGACCTTCGGGCCTCGCGCGTTAGGATACGCCTATGTGGGATTAGCTAGTTGGTGAGGTAATGGCTCACCAAGGCGACGATCCCTAGCTGGTCTGAGAGGATGATCAGCCACACTGGGACTGAGACACGGCCCAG
405	Anaerococcus	Firmicutes	Clostridia	Clostridiales	Clostridiales_Incertae Sedis XI	Anaerococcus			GATTAACGCTGGCGGCGTGCATAACACATGCAAGTCGAACGATGAAACTTAAAAGATTTCTTCGGAATGACCTTAAGTGGATTAGTGGCGAACGGGTGAGTAACGCGTGAGTAACCTGCCTTACACAAGGGGATAGCCTCTGGAAACGGAGAATAATACCCTATGACATTACAATCTCGCATGAGGAAGTAATCAAAGTGTTTTAGCGGTGTAAGATGGACTTGCGTCTGATTAGCTAGTTGGTGAGATAACAGCCCACCAAGGCAACGATCAGTAGCCGGCTTGAGAGAGTGTACGGCCACATTGGGACTGAGACACGGCCCAG
406	Leptotrichia	Fusobacteria	Fusobacteriia	Fusobacteriales	Leptotrichiaceae	Leptotrichia	Leptotrichia sp.; AF189244	1,0	GATGAACGCTGACAGAATGCTTAACACATGCAAGTCATTGGCGAAGCTGCGCTTGCGCAGTCTAGCCAAGGCGGACGGGTGAGTAACGCGTAAGGAACTTGCCCTGCAGACAGGGATAACAGACGGAAACGACTGATAACACCTGGTATTGTCAGGCTGGCGCATGCCGGCCTGATGAAAGGAGACGCTGCAGGAGAGCCTTGCGTCCTATTAGCTAGTTGGTGGGGTAACGGCCCACCAAGGCGATGATAGGTAGCCGGCCTGAGAGGGTGAACGGCCACAAGGGGACTGAGATACGGCCCTT
407	Lactobacillus	Firmicutes	Bacilli	Lactobacillales	Lactobacillaceae	Lactobacillus			GACGAACGCTGGCGGCGTGCCTAATACATGCAAGTCGAGCGAACAGAAGCAGCAGAATTACTTCGGTAAGGACGCTGTGGAAGTTAGCGGCGGATGGGTGAGTAACACGTGGGTAACCTACCCTTAAGACTGGGATACCACTTGGAAACAGGTGCTAATACCGGATAGGAGTATGAGCTGCATGGCTTATACTTTAAAGGCGGCGAAAGCTGTCACTAAAGGATGGACCCGCGGTGCATTAGCTAGTTGGTAAGGTAACGGCTTACCAAGGCGACGATGCATAGCCGAGTTGAGAGACTGATCGGCCACATTGGGACTGAGACACGGCCCAA
408	Kocuria palustris	Actinobacteria	Actinobacteria	Actinomycetales	Micrococcaceae	Kocuria	Kocuria palustris; SCH0404; AY881237	1,0	GACGAACGCTGGCGGCGTGCTTAACACATGCAAGTCGAACGCTGAAGCACCAGCTTGCTGGTGTGGATGAGTGGCGAACGGGTGAGTAATACGTGAGTAACCTGCCCTTGACTCTGGGATAAGCCCGGGAAACTGGGTCTAATACTGGATGCTACATGTCACCGCATGGTGGTGTGTGGAAAGGGTTTACTGGTCTTGGATGGGCTCACGGCCTATCAGCTTGTTGGTGAGGTAATGGCTCACCAAGGCGACGACGGGTAGCCGGCCTGAGAGGGTGACCGGCCACACTGGGACTGAGACACGGCCCAG
409	Veillonella	Firmicutes	Negativicutes	Selenomonadales	Veillonellaceae	Veillonella			GACGAACGCTGGCGGCGTGCTTAACACATGCAAGTCGAACGAAGAGCGATGGAAGCTTGCTTCTATCAATCTTAGTGGCGAACGGGTGAGTAACGCGTAATCAACCTGCCCTTCAGAGGGGGACAACAGTTGGAAACGACTGCTAATACCGCATACGATCCAATCTCGGCATCGGGACTGGATGAAAGGTGGCCTCTATTTATAAGCTATCGCTGGAGGAGGGGATTGCGTCTGATTAGCTAGTTGGAGGGGTAACGGCCCACCAAGGCAATGATCAGTAGCCGGTCTGAGAGGATGAACGGCCACATTGGGACTGAGACACGGCCCAG
410	Dolosigranulum	Firmicutes	Bacilli	Lactobacillales	Carnobacteriaceae	Dolosigranulum			GACGAACGCTGGCGGCATGCCTAATACATGCAAGTCGAACGATGACGTCACTGCTTGCAGTGACTGATTAGTGGCGAACGGGTGAGTAACACGTGAGGAACTTGCCCATGAGCGGGGGACAACATTCGGAAACGGATGCTAATACCCCATAGGTGGATTGGTCGCATGACTAATTCATTAAAGGTGGCTCTGCTACCACTCATGGATAGCCTCGCGGCGTATTAGCTAGTTGGTAAGGTAATGGCTTACCAAGGCAGTGATACGTAGCCGACTTGAGAGGGTGATCGGCCACACTGGGACTGAGACACGGCCCAG
411	Leptotrichia	Fusobacteria	Fusobacteriia	Fusobacteriales	Leptotrichiaceae	Leptotrichia			GATGAACGCTGACAGAATGCTTAACACATGCAAGTCTTTGGCGAAGCTGTGCTTGCACAGCCTAGCCAAGGCGGACGGGTGAGTAACGCGTAAGGAACTTGCCCTGCAGTCAGGGATAACAGACGGAAACGACTGATAAGACCTGGTGAAGTCAGGCGGACTCATGTCCAGCCTGATGAAAAGTGATGCTGCAGGAGAGCCTTGCGTCCTATTAGCTTGTTGGTGGGGTAACGGCCCACCAAGGCAATGATAGGTAGCCGGCCTGAGAGGGTGGACGGCCACAAGGGGACTGAGATACGGCCCTT
412	Lachnoanaerobaculum	Firmicutes	Clostridia	Clostridiales	Lachnospiraceae	Lachnoanaerobaculum			GATGAACGCTGGCGGCGTGCTTAACACATGCAAGTCGAACGAAGCTGCTAAAAGGAAGCCTTCGGGTGGAATTTTGGTAGACTTAGTGGCGGACGGGTGAGTAACGCGTGGATAACCTGCCTTATACAGGGGGATAACGGAGAGAAATTTCCGCTAAGACCGCATAAGACCACAGCACCGCATGGTGCAGGGGTAAAATATTTATAGGTATAAGATGGATCCGCGTCCGATTAGCTAGTTGGTGAGGTAGAGGCTCACCAAGGCGACGATCGGTAGCCGGCCTGAGAGGGTGAACGGCCACATTGGGACTGAGACACGGCCCAA
413	Lactobacillus gasseri	Firmicutes	Bacilli	Lactobacillales	Lactobacillaceae	Lactobacillus	Lactobacillus gasseri;IMAUFB014;XZ45-6;JQ805634	1,0	GACGAACGCTGGCGGCGTGCCTAATACATGCAAGTCGAGCGAGCTTGCCTAGATGAATTTGGTGCTTGCACCAAATGAAACTAGATACAAGCGAGCGGCGGACGGGTGAGTAACACGTGGGTAACCTGCCCAAGAGACTGGGATAACACCTGGAAACAGATGCTAATACCGGATAACAACACTAGACGCATGTCTAGAGTTTAAAAGATGGTTCTGCTATCACTCTTGGATGGACCTGCGGTGCATTAGCTAGTTGGTAAGGTAACGGCTTACCAAGGCAATGATGCATAGCCGAGTTGAGAGACTGATCGGCCACATTGGGACTGAGACACGGCCCAA
414	Streptococcus	Firmicutes	Bacilli	Lactobacillales	Streptococcaceae	Streptococcus	uncultured bacterium; ncd548d06c1; HM274276	1,0	GACGAACGCTGGCGGCGTGCCTAATACATGCAAGTAGAACGCTGAAGGAGGAGCTTGCTCTTCTGGATGAGTTGCGAACGGGTGAGTAACGCGTAGGTAACCTGCCTGGTAGCGGGGGATAACTATTGGAAACGATAGCTAATACCGCATAACATTGACTATTGCATGATAGTCAATTGAAAGGTGCAAATGCACCACTACCAGATGGACCTGCGTTGTATTAGCTAGTTGGTGGGGTAACGGCTCACCAAGGCGACGATACATAGCCGACCTGAGAGGGTGATCGGCCACACTGGGACTGAGACACGGCCCAG
415	Corynebacterium jeikeium	Actinobacteria	Actinobacteria	Actinomycetales	Corynebacteriaceae	Corynebacterium	uncultured bacterium; nbw827b06c1; GQ009098	1,0	GACGAACGCTGGCGGCGTGCTTAACACATGCAAGTCGAACGGAAAGGCCCTTTGCTTGCAAGGGGTACTCGAGTGGCGAACGGGTGAGTAACACGTGGGTGATCTGCCTTGCACTTCGGGATAAGCCTGGGAAACTGGGTCTAATACCGGATAGGACCATGCTTTAGTGTGTGTGGTGGAAAGTTTTTCGGTGCAAGATGAGCCCGCGGCCTATCAGCTTGTTGGTGGGGTAATGGCCTACCAAGGCGACGACGGGTAGCCGGCCTGAGAGGGTGTACGGCCACATTGGGACTGAGACACGGCCCAG
416	Corynebacterium	Actinobacteria	Actinobacteria	Actinomycetales	Corynebacteriaceae	Corynebacterium			GATGAACGCTGGCGGCGTGCTTAACACATGCAAGTCGAACGGAAAGGCTCCAGCTTGCTGGGGTGCTCGAGTGGCGAACGGGTGAGTAACACGTAAGTGATCTGCCCTGCACTGGGGGATAAGCTTGGGAAACTGGGTCTAATACCCTATAGGACCGCATCGTGGTTGGTGTGGTGGAAAGGTTTTTCTGGTGTGGGATGAGCTTGCGGCCTATCAGCTTGTTGGTGGGGTAATGGCCTACCAAGGCGGCGACGGGTAGCCGGCCTGAGAGGGTGTGCGGCCACATTGGGACTGAGATACGGCCCAG
417	Leptotrichia hofstadii	Fusobacteria	Fusobacteriia	Fusobacteriales	Leptotrichiaceae	Leptotrichia	Leptotrichia hofstadii F0254; FJ577251	1,0	GATGAACGCTGACAGAATGCTTAACACATGCAAGTCTTTGGCGAATCTGTGCTTGCACAGGCTAGCCAAGGCGGACGGGTGAGTAACGCGTAAAGAACTTGCCCTGCAGACAGGGATAACAGACGGAAACGACTGACAACACCTGATACAGTTGCCGGCACGCATGTGCCTGGCAATGAAAAGAGATGCTGCGGGAGAGCTTTGCGTCCTATTAGCTTGTTGGCGGGGTAACGGCCCACCAAGGCGATGATAGGTAGCCGGCCTGAGAGGGTGAACGGCCACAAGGGGACTGAGATACGGCCCTT
418	Oribacterium	Firmicutes	Clostridia	Clostridiales	Lachnospiraceae	Oribacterium			GATGAACGCTGGCGGCGTGCCTAACACATGCAAGTCGAACGAGATGCTTATCGGAAAGCTTCGGCCGGAAGATAAGTTATCTAGTGGCGGACGGGTGAGTAACACGTGGGTAACCTGCCTTATGGAGGGGGATAACAGAGAGAAATCACTGCTAATACCGCATAAGCACACAGTACCGCATGGTACAGGGTGAAAAGATTTATCGCCATAAGATGGACCCGCGTCTGATTAGCCAGTTGGCAGGGTAAAAGCCTACCAAAGCAACGATCAGTAGCCGATCTGAGAGGATGACCGGCCACATTGGGACTGAGACACGGCCCAA
419	Anaerococcus	Firmicutes	Clostridia	Clostridiales	Clostridiales_Incertae Sedis XI	Anaerococcus			GATTAACGCTGGCGGCGTGCATAACACATGCAAGTCGAACGATGAAACTTAACTGATCTCTTCGGAGTGATTTTAAGTGGATTAGTGGCGGACGGGTGAGTAACGCGTGAGTAACCTGCCTTAGAGAAGGGGATAGCCTTTGGAAACGAAGAATAATACCCTATGATATGACATTATCGCATGATAATATCATCAAAGATTTATCGCTCTGAGATGGACTTGCGTCTGATTAGTTAGTTGGTGAGGTAACGGCTCACCAAGACAGCGATCAGTAGCCGGCTTGAGAGAGTGTACGGCCACATTGGGACTGAGACACGGCCCAG
420	Lactobacillus	Firmicutes	Bacilli	Lactobacillales	Lactobacillaceae	Lactobacillus			GATGAACGCCGGCGGTGTGCCTAATACATGCAAGTCGAACGCGTTGGCCCAACTGATTGAACGTGCTTGCACGGACTTGACGTTGGTTTACCAGCGAGTGGCGGACGGGTGAGTAACACGTAGGTAACCTGCCCCAAAGCGGGGGATAACATTTGGAAACAGATGCTAATACCGCATAACAATTTGAATCGCATGATTCAAATTTAAAAGATGGTTTCGGCTATCACTTTGGGATGGACCTGCGGCGCATTAGCTTGTTGGTAGGGTAACGGCCTACCAAGGCTGTGATGCGTAGCCGAGTTGAGAGACTGATCGGCCACAATGGAACTGAGACACGGTCCAT
421	Staphylococcus pasteuri	Firmicutes	Bacilli	Bacillales	Staphylococcaceae	Staphylococcus	Staphylococcus pasteuri; M-S-MRS_7; JQ795861	1,0	GATGAACGCTGGCGGCGTGCCTAATACATGCAAGTCGAGCGAACAGATAAGGAGCTTGCTCCTTTGACGTTAGCGGCGGACGGGTGAGTAACACGTGGATAACCTACCTATAAGACTGGGATAACTTCGGGAAACCGGAGCTAATACCGGATAAGATTTTGAACCGCATGGTTCAATAGTGAAAGACGGCCTTGCTGTCACTTATAGATGGATCCGCGCCGTATTAGCTAGTTGGTAAGGTAACGGCTTACCAAGGCAACGATACGTAGCCGACCTGAGAGGGTGATCGGCCACACTGGAACTGAGACACGGTCCAG
422	Streptococcus	Firmicutes	Bacilli	Lactobacillales	Streptococcaceae	Streptococcus	Streptococcus genomosp. C5; C4AKM023; AY278633	0.98	GACGAACGCTGGCGGCGTGCCTAATACATGCAAGTAGAACGCTGAAGGAGGAGCTTGCTTCTCCGGATGAGTTGCGAACGGGTGAGTAACGCGTAGGTAACCTGCCTGGTAGCGGGGGATAACTATTGGAAACGATAGCTAATACCGCATAACAGTGGATATTGCATGATATCTGCTTGAAAGGTGCAATTGCATCACTACCAGATGGACCTGCGTTGTATTAGCTAGTTGGTGGGGTAACGGCTCACCAAGGCGACGATACATAGCCGACCTGAGAGGGTGATCGGCCACACTGGGACTGAGACACGGCCCAG
423	Corynebacterium	Actinobacteria	Actinobacteria	Actinomycetales	Corynebacteriaceae	Corynebacterium			GACGAACGCTGGCGGCGTGCTTAACACATGCAAGTCGAACGGAAAGGCCCTGCTTGCAGGGTACTCGAGTGGCGAACGGGTGAGTAACACGTGGGTGATCTGCCCTGCACTTCGGGATAAGCTTGGGAAACTGGGTCTAATACCGGATAGGACCATGCTTTAGTGTGTGTGGTGGAAAGTTTTTTCGGTGTAGGATGAGCCCGCGGCCTATCAGCTTGTTGGTGGGGTAATGGCCTACCAAGGCGGCGACGGGTAGCCGGACTGAGAGGTTGGTCGGCCACATTGGGACTGAGATACGGCCCAG
424	Actinomycetales	Actinobacteria	Actinobacteria	Actinomycetales	-	-			GACGAACGCTGGCGGCGTGCTTAACACATGCAAGTCGAACGGAAAGGCTCCAGCTTGCTGGAGTACTCGAGTGGCGAACGGGTGAGTAACACGTGGGTAATCTGCCCTGCACTCTGGGATAAGCCTGGGAAACTGGGTCTAATACTGGATATGACCTTTCTCCTTATGGGGTTTGGTGGAAAGTTTTTCGGTGTAGGATGAGCCCGCGGCCTATCAGCTTGTTGGTGGGGTGATGGCCTACCAAGGCGACGACGGGTAGCCGGCCTGAGAGGGTGTACGGCCACATTGGGACTGAGATACGGCCCAG
425	Anaerococcus	Firmicutes	Clostridia	Clostridiales	Clostridiales_Incertae Sedis XI	Anaerococcus			GATTAACGCTGGCGGCGTGCATAACACATGCAAGTCGAACGATGAAACTTAAAAGATTTCTTCGGAATGACCTTAAGTGGATTAGTGGCGAACGGGTGAGTAACGCGTGAGTAACCTGCCTTACATAAGGGGATAGCCTCTGGAAACGGAGAATAATACCCTATGAAACTATCTTATCGCATGAATAGATAGTCAAAGTGTTTTAGCGGTGTAAGATGGACTTGCGTCTGATTAGCTAGTTGGTGAGATAACAGCCCACCAAGGCAACGATCAGTAGCCGGCTTGAGAGAGTGTACGGCCACATTGGGACTGAGACACGGCCCAG
426	Streptococcus	Firmicutes	Bacilli	Lactobacillales	Streptococcaceae	Streptococcus			GATGAACGCTGGCGGCGTGCCTAATACATGCAAGTAGAACGCTGAAGGAGGAGCTTGCTCTTCTGGAAGAGTTGCGAACGGGTGAGTAACGCGTAGGTAACCTGCCTCTTAGCGGGGGATAACTATTGGAAACGATAGCTAATACCGCATAAAAGTCAATATCGCATGATATTGATTTGAAAGGTGCAAATGCATCACTAAGAGATGGACCTGCGTTGTATTAGCTAGTTGGTGAGGTAACGGCTCACCAAGGCGACGATACATAGCCGACCTGAGAGGGTGATCGGCCACACTGGGACTGAGACACGGCCCAG
427	Actinomyces	Actinobacteria	Actinobacteria	Actinomycetales	Actinomycetaceae	Actinomyces			GACGAACGCTGGCGGCGTGCTTAACACATGCAAGTCGAACGAAAATACCAAGCTTGCTTGGTTGATTAGTGGCGAACGGGTGAGTAACACGTGAGTAACCTGCCCCTTACTTTCTGGATAACTGCTCGAAAGGGTAGCTAATACGGGATATTCTGGCCTTCCTGCATGGGTTGGTTTGGAAAGGTTTTTTTTCTGGTGAGGGATGGGCTCGCGGCCTATCAGCTTGTTGGTGGGGTGATGGCCTACCAAGGCGTTGACGGGTAGCCGGCCTGAGAGGGTGGACGGTCACACTGGGACTGAGATACGGCCCAG
428	Prevotellaceae	Bacteroidetes	Bacteroidia	Bacteroidales	Prevotellaceae	-			GATGAACGCTAGCTACAGGCTTAACACATGCAAGTCGAGGGGCAGCATGGAAGAAGCTTGCTTCTTCTGATGGCGACCGGCGCACGGGTGCGTAACGCGTATCAAACCTGCCTCATACTCGGGGATAGCCTTGCGAAAGTAAGATTAATACCCGATGTTATTAGTTCTCCGCATGGTGGACTAATCAAAGATTTATCGGTATGAGATGGTGATGCGTCCGATTAGGTAGTAGGCGGGGTAACGGCCCACCTAGCCTTCGATCGGTAGGGGTTCTGAGAGGAAGGTCCCCCACACTGGAACTGAGACACGGTCCAG
429	Streptococcus sanguinis	Firmicutes	Bacilli	Lactobacillales	Streptococcaceae	Streptococcus	Streptococcus sanguinis; SK1284_K2-1; AB821291	1,0	GACGAACGCTGGCGGCGTGCCTAATACATGCAAGTAGAACGCTGAAGAGAGGAGCTTGCTCTTCTTGGATGAGTTGCGAACGGGTGAGTAACGCGTAGGTAACCTGCCTGGTAGCGGGGGATAACTATTGGAAACGATAGCTAATACCGCATGAAATTGCTTATCGCATGATAATTAATTGAAAGATGCAATTGCATCACTACCAGATGGACCTGCGTTGTATTAGCTAGTTGGTGAGGTAACGGCTCACCAAGGCGACGATACATAGCCGACCTGAGAGGGTGATCGGCCACACTGGGACTGAGACACGGCCCAG
430	Streptococcus	Firmicutes	Bacilli	Lactobacillales	Streptococcaceae	Streptococcus			GATGAACGCTGGCGGCGTGCCTAATACATGCAAGTAGAACGCTGAAGGAGGAGCTTGCTTCTCTGGATGAGTTGCGAACGGGTGAGTAACGCGTAGGTAACCTGCCTGGTAGCGGGGGATAACTATTGGAAACGATAGCTAATACCGCATAAGAGTAGATGTTGCATGACATTTGCTTAAAAGGTGCAAATGCATCACTACCAGATGGACCTGCGTTGTATTAGCTAGTTGGTGAGGTAACGGCTCACCAAGGCGACGATACATAGCCGACCTGAGAGGGTGATCGGCCACACTGGGACTGAGACACGGCCCAG
431	Actinobacillus	Proteobacteria	Gammaproteobacteria	Pasteurellales	Pasteurellaceae	Actinobacillus			ATTGAACGCTGGCGGCAGGCTTAACACATGCAAGTCGAACGGTAACAGGAAGAAAGCTTGCTTTCTTTGCTGACGAGTGGCGGACGGGTGAGTAATGCTTGGGAATCTGGCTTATGGAGGGGGATAACTACGGGAAACTGTAGCTAATACCGCGTAATATCGAGAGATTAAAGGGTGGGACCGCAAGGCCACCTGCCATGAGATGAGCCCAAGTGGGATTAGGTAGTTGGTAAGGTAAAGGCTTACCAAGCCGACGATCTCTAGCTGGTCTGAGAGGATGACCAGCCACACTGGAACTGAGACACGGTCCAG
432	Lachnoanaerobaculum	Firmicutes	Clostridia	Clostridiales	Lachnospiraceae	Lachnoanaerobaculum			GATGAACGCTGGCGGCGTGCTTAACACATGCAAGTCGAACGAAGCTGCTAAAAGGAAGTTTTCGGACGGAATTTTGGTAGACTTAGTGGCGGACGGGTGAGTAACGCGTGGATAACCTGCCTTATACAGGGGGATAACGGAGAGAAATTTCCGCTAAGACCGCATAAGACCACAGCACCGCATGGTGCAGGGGTAAAATATTTATAGGTATAAGATGGATCCGCGTCCGATTAGCTGGTTGGTGAGGTAGAGGCTCACCAAGGCGACGATCGGTAGCCGGCCTGAGAGGGTGAACGGCCACATTGGGACTGAGACACGGCCCAA
433	Streptococcus	Firmicutes	Bacilli	Lactobacillales	Streptococcaceae	Streptococcus			GATGAACGCTGGCGGCGTGCCTAATACATGCAAGTAGAACGCTGAAGCTTGGTGCTTGCACCGAGCGGAAGAGTTGCGAACGGGTGAGTAACGCGTAGGTAACCTGCCTCTTAGCGGGGGATAACTATTGGAAACGATAGCTAATACCGCATAAAAGTCGGCATTGCAAGATGTTGACTTGAAAGGTGCAACTGCATCACTAAGAGATGGACCTGCGTTGTATTAGCTAGTTGGTGAGGTAACGGCTCACCAAGGCGACGATACATAGCCGACCTGAGAGGGTGATCGGCCACACTGGGACTGAGACACGGCCCAG
434	Capnocytophaga	Bacteroidetes	Flavobacteriia	Flavobacteriales	Flavobacteriaceae	Capnocytophaga	uncultured bacterium; ncd375c03c1; HM320941	1,0	GATGAACGCTAGCGGCAGGCCTAACACATGCAAGTCGAGGGAGAAGCCTTCGGGCTGAAACCGGCGCACGGGTGCGTAACGCGTATACAATCTGCCTTTCACATAGGGATAGCCCGAAGAAATTTGGATTAATACCTAATGGTATATAAGAGCGGCATCGTTTTTATATTAAAGCTACGGTGGTGAAAGATGAGTATGCGTTCTATTAGCTAGTTGGAGAGGTAACGGCTCCCCAAGGCGACGATAGATAGGGGTTCTGAGAGGGATGTCCCCCACACTGGTACTGAGATACGGACCAG
435	Streptococcus	Firmicutes	Bacilli	Lactobacillales	Streptococcaceae	Streptococcus	uncultured bacterium; nby241h09c1; HM811988	1,0	GATGAACGCTGGCGGCGTGCCTAATACATGCAAGTAGAACGCTGAAGCTTGGTGCTTGCACCGAGCGGATGAGTTGCGAACGGGTGAGTAACGCGTAGGTAACCTGCCTGGTAGCGGGGGATAACTATTGGAAACGATAGCTAATACCGCATAACAGTAGATGTTGCATGACAACTATTTGAAAGGGGCAATTGCTCCACTACCAGATGGACCTGCGTTGTATTAGCTAGTTGGTGAGGTAACGGCTCACCAAGGCGACGATACATAGCCGACCTGAGAGGGTGATCGGCCACACTGGGACTGAGACACGGCCCAG
436	Psychromonas arctica	Proteobacteria	Gammaproteobacteria	Alteromonadales	Psychromonadaceae	Psychromonas	Psychromonas arctica; KOPRI24930; EF101548	1,0	ATTGAACGCTGGCGGCAGGCTTAACACATGCAAGTCGAACGGTAACAGAAAGTAGCTTGCTACTTTGCTGACGAGTGGCGGACGGGTGAGTAATGCTTGGGAATATGCCTTATGGTGGGGGACAACAGTTGGAAACGACTGCTAATACCGCATAACATCTCCGGATCAAAGTGGGGGACCTTCGGGCCTCACGCCATAAGAGTAGCCCAAGTGGGATTAGCTAGTTGGTAAGGTAATGGCTTACCAAGGCGACGATCCCTAGTTGGTCTTAGAGGATGACCAGCCACACTGGAACTGAGACACGGTCCAG
437	Anaerococcus	Firmicutes	Clostridia	Clostridiales	Clostridiales_Incertae Sedis XI	Anaerococcus			GATTAACGCTGGCGGCGTGCATAACACATGCAAGTCGAACGATGAAACTCATTAGACTTCTTCGGAATGACAATGAATGGATTAGTGGCGAACGGGTGAGTAACGCGTGAGTAACCTGCCTTACACAAGGGGATAGCCTCTGGAAACGGAGAATAATACCCTATGACATTACAACTTCGCATGAAGCAGTAATCAAAGTGTTAGCGGTGTAAGATGGACTTGCGTCTGATTAGCTAGTTGGTGAGATAACAGCCCACCAAGGCAACGATCAGTAGCCGGCTTGAGAGAGTGTACGGCCACATTGGGACTGAGACACGGCCCAG
438	Paracoccus marinus	Proteobacteria	Alphaproteobacteria	Rhodobacterales	Rhodobacteraceae	Paracoccus	uncultured bacterium; ncd485g10c1; HM315929	1,0	AACGAACGCTGGCGGCAGGCCTAACACATGCAAGTCGAGCGCCCTTTCGGGGGAGCGGCGGACGGGTGAGTAACGCGTGGGAATATGCCCTTCTCTACGGAATAGCCTCGGGAAACTGAGAGTAATACCGTATACGCCCTGTGGGGGAAAGATTTATCGGGGAAGGATTAGCCCGCGTTGGATTAGGTAGTTGGTGGGGTAATGGCCTACCAAGCCGACGATCCATAGCTGGTTTGAGAGGATGATCAGCCACACTGGGACTGAGACACGGCCCAG
439	Paracoccus	Proteobacteria	Alphaproteobacteria	Rhodobacterales	Rhodobacteraceae	Paracoccus			AACGAACGCTGGCGGCAGGCCTAACACATGCAAGTCGAGCGAGACCTTCGGGTCTAGCGGCGGACGGGTGAGTAACGCGTGGGAATATGCCCTTTGGTACGGAATAGCCTCGGGAAACTGAGAGTAATACCGTATGTGCCCTTCGGGGGAAAGATTTATCGCCAAAGGATTAGCCCGCGTTGGATTAGGTAGTTGGTGGGGTAATGGCCTACCAAGCCTACGATCCATAGCTGGTTTGAGAGGATGATCAGCCACACTGGGACTGAGACACGGCCCAG
440	Lactobacillus	Firmicutes	Bacilli	Lactobacillales	Lactobacillaceae	Lactobacillus	Lactobacillus kitasatonis (T); JCM 1039; AB107638	0.9	GACGAACGCTGGCGGCGTGCCTAATACATGCAAGTCGAGCGAGCGGAACCAACAGATTTACTTCGGTAATGACGTTGGGAAAGTGAGCGGCGGATGGGTGAGTAACACGTGGGGAACCTGCCCCGTAGTCTGGGATACCATTTGGAAACAGGTGCTAATACCGGATAAGAAAGCAGATCGCATGATCAGCTTTTAAAAGGCGGCGTAAGCTGTCGCTATGGGATGGCCCCGCGGTGCATTAGTTAGTTGGTAAGGTAACGGCTTACCAAGGCAATGATGCATAGCCGAGTTGAGAGACTGATCGGCCACATTGGGACTGAGACACGGCCCAA
441	Streptococcus	Firmicutes	Bacilli	Lactobacillales	Streptococcaceae	Streptococcus			GACGAACGCTGGCGGCGTGCCTAATACATGCAAGTAGAACGCTGAAGGAGAAGCTTGCTTCTCTGGATGAGTTGCGAACGGGTGAGTAACGCGTAGGCAACCTGCCTGGTAGCGGGGGATAACTATTGGAAACGATAGCTAATACCGCATAATAGTAGATGTTGCATGACATTTGCTTAAAAGGTGCAATTGCATCACTACCAGATGGACCTGCGTTGTATTAGCTAGTTGGTGGGGTAACGGCTCACCAAGGCGACGATACATAGCCGACCTGAGAGGGTGATCGGCCACACTGGGACTGAGACACGGCCCAG
442	Peptoniphilus	Firmicutes	Clostridia	Clostridiales	Clostridiales_Incertae Sedis XI	Peptoniphilus			GACGAACGCTGGCGGCGCGCTTAACACATGCAAGTCGAGCGATGAAATCTTGACAGAACCCTTCGGGGTGAAGATAAGATGGATTAGCGGCGGACGGGTGAGTAACACGTGAGTAACCTGCCTTAGACATTGGGATAGCCTTGGGAAACCGGGATTAATACCAAATGAAATCACATATGCACATGCATAAATGATCAAAGCTCCGGCGGTCTAAGATGGACTCGCGTCCCATTAGCTAGTTGGTGAGGTAACGGCCCACCAAGGCGACGATGGGTAGCCGGCCTGAGAGGGTGAACGGCCACATTGGAACTGAGAAACGGTCCAA
443	Saccharibacteria_genera_incertae_sedis	Candidatus Saccharibacteria	Saccharibacteria_genera_incertae_sedis	Saccharibacteria_genera_incertae_sedis	Saccharibacteria_genera_incertae_sedis	Saccharibacteria_genera_incertae_sedis	uncultured bacterium; ncd05c03c1; HM247041	1,0	GATGAATGCTGGCGGCATGCCTAATACATGCAAGTCGAGCGGTAGCATGGCTTCACCGTTCTCTTGACACACTTGGCTTTATGCGAGTGGTAAGATTCGAGGGAACTGTGAAGCTGATGACGAGCGGCGGACGGCTGAGTAACGCGTGAGAACATACCCCAAAGTGAGGGATAACTAGTCGAAAGATTAGCTAATACCGCATGTGATCTTTGGATTAAAGCATTTATGCGCTTTGGGAATGGCTTGCGTACGATTAGATAGTTGGTGAGGTAAAGGCTCACCAAGTCGACGATCGTTAGATGGTTTGAGAGGATGATCATCCAGACTGGGACTGAGACACGGCCCAG
444	Saccharibacteria_genera_incertae_sedis	Candidatus Saccharibacteria	Saccharibacteria_genera_incertae_sedis	Saccharibacteria_genera_incertae_sedis	Saccharibacteria_genera_incertae_sedis	Saccharibacteria_genera_incertae_sedis			GATTAACGCTGGCGGCGTGCCTAACACATGCAAGTCGAGCGGCAGCGAGTTTTACACTGAATTCTGGAAGCTTCTAGTTGAAAGAGAAGATTTATTCAAGAATTTTGTGTAAAATGTCGGCGAGCGGCGGACGGCTGAGTAACGCGTGGGAACGTACCCCAAAGTGAGGGATAACGCATCGAAAGGTGTGCTAATACCGCATATGGTCTTCGGATTAAAGCCTTCGGGCGCTTTGGGAACGGCCTGCGTAAGATTAGATAGTTGGTGGGGTAATGGCCTACCAAGTCGACGATCTTTAACTGGTTTGAGAGGATGATCAGTCAGACTGGAACTGAGACACGGTCCAG
445	Bradyrhizobium	Proteobacteria	Alphaproteobacteria	Rhizobiales	Bradyrhizobiaceae	Bradyrhizobium	Bradyrhizobium elkanii; SEMIA 6101; AY904749	1,0	AGCGAACGCTGGCGGCAGGCTTAACACATGCAAGTCGAGCGGGCATAGCAATATGTCAGCGGCAGACGGGTGAGTAACGCGTGGGAACGTACCTTTTGGTTCGGAACAACACAGGGAAACTTGTGCTAATACCGGATAAGCCCTTACGGGGAAAGATTTATCGCCGAAAGATCGGCCCGCGTCTGATTAGCTAGTTGGTGAGGTAATGGCTCACCAAGGCGACGATCAGTAGCTGGTCTGAGAGGATGATCAGCCACATTGGGACTGAGACACGGCCCAA
446	Streptococcus	Firmicutes	Bacilli	Lactobacillales	Streptococcaceae	Streptococcus			GATGAACGCTGGCGGCGTGCCTAATACATGCAAGTAGAACGCTGAAGCTTGGTGCTTGCACCGAGCGGATGAGTTGCGAACGGGTGAGTAACGCGTAGGTAACCTGCCTCTTAGCGGGGGATAACTATTGGAAACGATAGCTAATACCGCATAAAAGTCGACATTGCATGATGTTGATTTGAAAGGTGCAAATGCATCACTAAGAGATGGACCTGCGTTGTATTAGCTAGTTGGTGAGGTAACGGCTCACCAAGGCGACGATACATAGCCGACCTGAGAGGGTGATCGGCCACACTGGGACTGAGACACGGCCCAG
447	Treponema	Spirochaetes	Spirochaetia	Spirochaetales	Spirochaetaceae	Treponema			AACGAACGCTGGCGGCGCGTCTTAAGCATGCAAGTCGAACGGTAAGGGAGAGCTTGCTCTCCCCTAGAGTGGCGGACTGGTGAGTAACGCGTGGGTGACCTGCCCTGAAGATGGGGATAGCTAGTAGAAATATTAGATAATACCGAATGTGCTCATTTACATAAAGGTAAATGAGGAAAGGAGCTACGGCTCCGCTTCAGGATGGGCCCGCGTCCCATTAGCTGGTTGGTGAGGTAAAGGCCCACCAAGGCAACGATGGGTATCCGGCCTGAGAGGGTGAACGGACACATTGGGACTGAGATACGGCCCAA
448	Streptococcus mutans	Firmicutes	Bacilli	Lactobacillales	Streptococcaceae	Streptococcus	Streptococcus mutans; ChDC YM97; AY691532	1,0	GACGAACGCTGGCGGCGTGCCTAATACATGCAAGTGGGACGCAAGGAAACACACTGTGCTTGCACACCGTGTTTTCTTGAGTCGCGAACGGGTGAGTAACGCGTAGGTAACCTGCCTATTAGCGGGGGATAACTATTGGAAACGATAGCTAATACCGCATAATATTAATTATTGCATGATAATTGATTGAAAGATGCAAGCGCATCACTAGTAGATGGACCTGCGTTGTATTAGCTAGTTGGTAAGGTAAGAGCTTACCAAGGCGACGATACATAGCCGACCTGAGAGGGTGATCGGCCACACTGGGACTGAGACACGGCCCAG
449	Acinetobacter	Proteobacteria	Gammaproteobacteria	Pseudomonadales	Moraxellaceae	Acinetobacter			ATTGAACGCTGGCGGCAGGCTTAACACATGCAAGTCGAGCGGGGAAGAGTAGCTTGCTACTTTACCTAGCGGCGGACGGGTGAGTAATGCTTAGGAATCTGCCTATTAGTGGGGGACAACATCTCGAAAGGGATGCTAATACCGCATACGTCCTACGGGAGAAAGCAGGGGACCTTCGGGCCTTGCGCTAATAGATGAGCCTAAGTCGGATTAGCTAGTTGGTGGGGTAAAGGCCTACCAAGGCGACGATCTGTAGCGGGTCTGAGAGGATGATCCGCCACACTGGGACTGAGACACGGCCCAG
450	Enterobacteriaceae	Proteobacteria	Gammaproteobacteria	Enterobacteriales	Enterobacteriaceae	-			ATTGAACGCTGGCGGCAGGCCTAACACATGCAAGTCGAACGGTAACAGGAAGCAGCTTGCTGCTTTGCTGACGAGTGGCGGACGGGTGAGTAATGTCTGGGAAACTGCCTGATGGAGGGGGATAACTACTGGAAACGGTAGCTAATACCGCATAACGTCGCAAGACCAAAGAGGGGGACCTTCGGGCCTCTTGCCATCAGATGTGCCCAGATGGGATTAGCTAGTTGGTGGGGTAACGGCTCACCAAGGCGACGATCCCTAGCTGGTCTGAGAGGATGACCAGCCACACTGGAACTGAGACACGGTCCAG
451	Campylobacter gracilis	Proteobacteria	Epsilonproteobacteria	Campylobacterales	Campylobacteraceae	Campylobacter	uncultured bacterium; 069072_140; JQ447953	1,0	AGTGAACGCTGGCGGCGTGCCTAATACATGCAAGTCGAACGGAATTTAAAAGAGCTTGCTCTTTTAAATTTAGTGGCGCACGGGTGAGTAATATATAGCTAATCTGCCCCTTGCTGGAGGACAACAGTTAGAAATGACTGCTAATACTCCATACTCCTTTTTACCATAAGATAAATCGGGAAAGAATTTCGGCAAGGGATGAGACTATATCGTATCAGCTAGTCGGTGGGGTAACGGCCTACCGAGGCTATGACGCGTAACTGGTCTGAGAGGATGATCAGTCACATTGGAACTGAGACACGGTCCAA
452	SR1_genera_incertae_sedis	SR1	SR1_genera_incertae_sedis	SR1_genera_incertae_sedis	SR1_genera_incertae_sedis	SR1_genera_incertae_sedis			GATGAACGCTAGCGAAATGCCTAACACATGCAAGTCGAACGGATCTTGCGTCGTAGCAATACGTAGTAAGATTAGTGGCAAACGAGCGAGTAACGCGTGCTTAACTTGCCCCGAAGATGGGTATAACTGCAGAGATGTAGCTAATTCCCAATATGCTCACGATGGTGAAATTCCAATGTGAGGAAAGATTTATCGCTTCGGGAGAGTGGTGCGTCCTATCAGGTAGTTGGTAAGGTAACGGCTTACCAAGCCTATGACGGGTAACCGGTCTGAGATGATGTCCGGTCGCGATGGGACTGAGATACGGCCCAT
453	Corynebacterium	Actinobacteria	Actinobacteria	Actinomycetales	Corynebacteriaceae	Corynebacterium			GACGAACGCTGGCGGCGTGCTTAACACATGCAAGTCGAACGGAAAGGCCCTGCTTGCAGGGTACTCGAGTGGCGAACGGGTGAGTAACACGTGGGTGATCTGCCCTGCACTTCGGGATAAGCTTGGGAAACTGGGTCTAATACCGGATAGGAGCCATCTTTAGTGTGGTGGTTGGAAAGTTTTTTCGGTGTAGGATGAGCTCGCGGCCTATCAGCTTGTTGGTGGGGTAATGGCCTACCAAGGCGGCGACGGGTAGCCGGCCTGAGAGGGTGATCGGCCACACTGGGACTGAGACACGGCCCAG
454	Bacteroides	Bacteroidetes	Bacteroidia	Bacteroidales	Bacteroidaceae	Bacteroides			GATGAACGCTAGCTACAGGCTTAACACATGCAAGTCGAGGGGCAGCATGGTCTTAGCTTGCTAAGACTGATGGCGACCGGCGCACGGGTGAGTAACACGTATCCAACCTGCCGTCTACTCTTGGACAGCCTTCTGAAAGGAAGATTAATACAAGATGGCATCATGAGTCCACATGTTCACATGATTAAAGGTATTCCGGTAGACGATGGGGATGCGTTCCATTAGATAGTAGGCGGGGTAACGGCCCACCTAGTCTTCGATGGATAGGGGTTCTGAGAGGAAGGTCCCCCACATTGGAACTGAGACACGGTCCAA
455	Streptococcus	Firmicutes	Bacilli	Lactobacillales	Streptococcaceae	Streptococcus	uncultured bacterium; ncd205e10c1; HM262002	1,0	GACGAACGCTGGCGGCGTGCCTAATACATGCAAGTAGAACGCTGAAGAGAGGAGCTTGCTCTTCTTGGATGAGTTGCGAACGGGTGAGTAACGCGTAGGTAACCTGCCTGGTAGCGGGGGATAACTATTGGAAACGATAGCTAATACCGCATGATATTAATTGTCGCATGATAATTAATTGAAAGATGCAATTGCATCACTACCAGATGGACCTGCGTTGTATTAGCTAGTTGGTGAGGTAACGGCTCACCAAGGCGACGATACATAGCCGACCTGAGAGGGTGATCGGCCACACTGGGACTGAGACACGGCCCAG
456	Streptococcus	Firmicutes	Bacilli	Lactobacillales	Streptococcaceae	Streptococcus			GACGAACGCTGGCGGCGTGCCTAATACATGCAAGTAGAACGCTGAAGGAGGAGCTTGCTTCTCTGGATGAGTTGCGAACGGGTGAGTAACGCGTAGGTAACCTGCCTGGTAGCGGGGGATAACTATTGGAAACGATAGCTAATACCGCATAATAGTAGATGTTGCATGACATTTGCTTAAAAGATGCAATTGCATCACTACCAGATGGACCTGCGTTGTATTAGCTAGTTGGTGGGGTAACGGCTCACCAAGGCGACGATACATAGCCGACCTGAGAGGGTGAGCGGCCACACTGGGACTGAGACACGGCCCAG
457	Neisseriaceae	Proteobacteria	Betaproteobacteria	Neisseriales	Neisseriaceae	-			ATTGAACGCTGGCGGCATGCTTTACACATGCAAGTCGAACGGCAGCGAAGAGAAGCTTGCTTCTCTGTCGGCGAGTGGCGAACGGGTGAGTATAGCATCGGAACGTGCCAAGTAGTGGGGGATAACCAAGCGAAAGTTTGGCTAATACCGCATAAGCTCTAAGGAGGAAAGTAGGGGACCGTAAGGCCTTACGCTATTTGATCGGCCGATGTCGGATTAGCTAGTTGGTGAGGTAATGGCTCACCAAGGCGATGATCCGTAGCGGGTCTGAGAGGACGATCCGCCACACTGGGACTGAGACACGGCCCAG
458	Tannerella	Bacteroidetes	Bacteroidia	Bacteroidales	Porphyromonadaceae	Tannerella			GATGAACGCTAGCGACAGGCTTAACACATGCAAGTCGAGGGGCAGCAATTTGTAGCAATACAAAGTTGGCGACCGGCGCACGGGTGAGTAACGCGTATGCAACCTACCTACAACAGAAGAATAATCCGGCGAAAGTCGGTCTAATACTTCATAAAACAGGGACACCGCATGGTGTTATTTGTTAAAGATTTATCGGTTGTAGATGGGCATGCGTACCATTAGGTAGTTGGTGAGGTAACGGCCCACCAAGCCTACGATGGTTAGGGGTTCTGAGAGGAAAGTCCCCCACACTGGTACTGAGACACGGACCAG
459	Catonella morbi	Firmicutes	Clostridia	Clostridiales	Lachnospiraceae	Catonella	uncultured bacterium; ncd392c09c1; HM322076	1,0	GATGAACGCTGGCGGCGTGCCTAACACATGCAAGTCGAACGGAGATTACGGACGGAAGTTTTCGGATGGAAGACTGTAATTCTTAGTGGCGGACGGGTGAGTAACGCGTGGGCAACCTGCCCTATACAGGGGGATAGCAGCTGGAAACGGCTGGTAAGACCGCATAAGTCGGTTAAATCGCATGATTTGATCGGGAAATGAGCAATCAGGTATAGGATGGGCCCGCGTCCGATTAGCCAGTTGGCAGGGTAAAAGCCTACCAAAGCAACGATCGGTAGCCGGACTGAGAGGTCGGACGGCCACATTGGGACTGAGACACGGCCCAA
460	Microbacterium lacticum	Actinobacteria	Actinobacteria	Actinomycetales	Microbacteriaceae	Microbacterium	Microbacterium lacticum (T); DSM 20427; X77441	1,0	GATGAACGCTGGCGGCGTGCTTAACACATGCAAGTCGAACGGTGAAGGCGGAGCTTGCTCTGCTGGATCAGTGGCGAACGGGTGAGTAACACGTGAGCAATCTGCCCCTGACTCTGGGATAAGCGCTGGAAACGGCGTCTAATACTGGATACGAGCTGCGAAGGCATCTTCAGCAGCTGGAAAGAACTTCGGTCAGGGATGAGCTCGCGGCCTATCAGCTTGTTGGTGAGGTAACGGCTCACCAAGGCGTCGACGGGTAGCCGGCCTGAGAGGGTGACCGGCCACACTGGGACTGAGACACGGCCCAG
461	Actinomyces	Actinobacteria	Actinobacteria	Actinomycetales	Actinomycetaceae	Actinomyces			GACGAACGCTGGCGGCGTGCTTAACACATGCAAGTCGAACGAAAATACCAAGCTTGCTTGGTTGATTAGTGGCGAACGGGTGAGTAACACGTGAGTAACCTGCCCCTTACTTTCCTGGATAACTGCTCGAAAGGGTAGCTAATACGGGATATTCTGACCATCCTGCATGGGTTGGTTTGGAAAGGTTGTTTTTCTGGTAAGGGATGGGCTCGCGGCCTATCAGCTTGTTGGTGGGGTGATGGCCTACCAAGGCGTTGACGGGTAGCCGGCCTGAGAGGGTGGACGGTCACACTGGGACTGAGATACGGCCCAG
462	Actinomycetales	Actinobacteria	Actinobacteria	Actinomycetales	-	-			GACGAACGCTGGCGGCGTGCTTAACACATGCAAGTCGAACGGAAAGGCCCTGCTTTTGTGGGGTGCTCGAGTGGCGAACGGGTGAGTAACACGTGAGTAACCTGCCCTTGACTTTGGGATAACTTCAGGAAACTGGGTCTAATACCGGATAGGAGCCATCTTTAGTGTGGTGGTTGGAAAGTTTTTTCGGTGTAGGATGAGCTCGCGGCCTATCAGCTTGTTGGTGGGGTAATGGCCTACCAAGGCGGCGACGGGTAGCCGGCCTGAGAGGGTGTACGGCCACATTGGGACTGAGATACGGCCCAG
463	Streptococcus	Firmicutes	Bacilli	Lactobacillales	Streptococcaceae	Streptococcus			GACGAACGCTGGCGGCGTGCCTAATACATGCAAGTGGAACGCATTGATATCACCGGAGCTTGCTCCACCGATATAAATGAGTCGCGAACGGGTGAGTAACGCGTAGGTAACCTGCCTGATAGCGGGGGATAACTATTGGAAACGATAGCTAATACCGCATGAGAGTGTTTAACACATGTTAGAGACTTAAAAGATACAATTGTATCACTATCAGATGGACCTGCGTTGTATTAGCTAGTTGGTAGGGTAGCGGCCTACCAAGGCACCGATACATAGCCGACCTGAGAGGGTGATCGGCCACACTGGGACTGAGACACGGCCCAG
464	Pseudomonas aeruginosa	Proteobacteria	Gammaproteobacteria	Pseudomonadales	Pseudomonadaceae	Pseudomonas	Pseudomonas aeruginosa; CP-1; AB037558	1,0	ATTGAACGCTGGCGGCAGGCCTAACACATGCAAGTCGAGCGGATGAAGGGAGCTTGCTCCTGGATTCAGCGGCGGACGGGTGAGTAATGCCTAGGAATCTGCCTGGTAGTGGGGGATAACGTCCGGAAACGGGCGCTAATACCGCATACGTCCTGAGGGAGAAAGTGGGGGATCTTCGGACCTCACGCTATCAGATGAGCCTAGGTCGGATTAGCTAGTTGGTGGGGTAAAGGCCTACCAAGGCGACGATCCGTAACTGGTCTGAGAGGATGATCAGTCACACTGGAACTGAGACACGGTCCAG
465	Corynebacterium	Actinobacteria	Actinobacteria	Actinomycetales	Corynebacteriaceae	Corynebacterium			GATGAACGCTGGCGGCGTGCTTAACACATGCAAGTCGAACGGAAAGGCCCAAGCTTGCTTGGGTACTCGAGTGGCGAACGGGTGAGTAACACGTGGGTGATCTGCCCTGCACTTCGGGATAAGCCTGGGAAACTGGGTCTAATACCGGATAGGACCACATTTTGGATGGTGTGGTGGAAAGTTTTTCGGTGTGGGATGAGCTCGCGGCCTATCAGCTTGTTGGTGGGGTAATGGCCTACCAAGGCGTCGACGGGTAGCCGGCCTGAGAGGGTGTACGGCCACATTGGGACTGAGATACGGCCCAG
466	Streptococcus	Firmicutes	Bacilli	Lactobacillales	Streptococcaceae	Streptococcus			GACGAACGCTGGCGGCGTGCCTAATACATGCAAGTAGGACGCTGAAGGAGGAGCTTGCTTCTCTGGATGAGTTGCGAACGGGTGAGTAACGCGTAGGTAACCTGCCTGGTAGCGGGGGATAACTATTGGAAACGATAGCTAATACCGCATAAGAGTGGATGTTGCATGACATTTGCTTAAAAGGTGCACTTGCATCACTACCAGATGGACCTGCGTTGTATTAGCTAGTTGGTGGGGTAACGGCTCACCAAGGCGACGATACATAGCCGACCTGAGAGGGTGATCGGCCACACTGGGACTGAGACACGGCCCAG
467	Actinomyces	Actinobacteria	Actinobacteria	Actinomycetales	Actinomycetaceae	Actinomyces			GACGAACGCTGGCGGCGTGCTTAACACATGCAAGTCGAACGGTGAAGCACCTTCCTTTTGGTGGGTGTGGATGAGTGGCGAACGGGTGAGTAACACGTGAGTAACCTGCCCCCTTCTTCTGGATAACCGCATGAAAGTGTGGCTAATACGGGATATTCTGCGCCTGCTGCATGGTGGGTGTGGGAAAGATATTGTTTCGGTGGGGGATGGGCTCGCGGCCTATCAGCTTGTTGGTGGGGTGATGGCCTACCAAGGCGGTGACGGGTAGCCGGCCTGAGAGGGTGGACGGTCACACTGGGACTGAGACACGGCCCAG
468	Propionibacterium	Actinobacteria	Actinobacteria	Actinomycetales	Propionibacteriaceae	Propionibacterium			GACGAACGCTGGCGGCGTGCTTAACACATGCAAGTCGAACGGAAAGGCCCTGCTTTTGTGGGGTGCTCGAGTGGCGAACGGGTGAGTAACACGTGAGTAACCTGCCCTTGACTTTGGGATAACTTCAGGAAACTGGGGCTAATACCGGATAGGAGCTCCTGCTGCATGGTGGGGGTTGGAAAGTTTCGGCGGTTGGGGATGGACTCGCGGCTTATCAGCTTGTTGGTGGGGTAGTGGCTTACCAAGGCTTTGACGGGTAGCCGGCCTGAGAGGGTGATCGGCCACACTGGAACTGAGACACGGTCCAG
469	Enterobacter	Proteobacteria	Gammaproteobacteria	Enterobacteriales	Enterobacteriaceae	Enterobacter			ATTGAACGCTGGCGGCAGGCCTAACACATGCAAGTCGAACGGTAGCACAGAGAGCTTGCTCTCGGGTGACGAGTGGCGGACGGGTGAGTAATGTCTGGGAAACTGCCTGATGGAGGGGGATAACTACTGGAAACGGTAGCTAATACCGCATAACGTCGCAAGACCAAAGAGGGGGACCTTCGGGCCTCTTGCCATCAGATGTGCCCAGATGGGATTAGCTAGTAGGTGGGGTAACGGCTCACCTAGGCGACGATCCCTAGCTGGTCTGAGAGGATGACCAGCCACACTGGAACTGAGACACGGTCCAG
470	Moraxella	Proteobacteria	Gammaproteobacteria	Pseudomonadales	Moraxellaceae	Moraxella			ATTGAACGCTGGCGGCGGGCTTAACACATGCAAGTCGAACGATGAAGTCTAGCTTGCTAGACGGATTAGTGGCGAACGGGTGAGTAATGCTTAGGAATCTGCCTATTAGTGGGGGATAACGTAGGGAAACTTACGCTAATACCGCATACGACCTACGGGTGAAAGGGGGCTTTTAGCTCTCGCTAATAGATGAGCCTAAGTCGGATTAGCTGGTTGGTGGGGTAAAGGCCTACCAAGGCGACGATCTGTAGCTGGTCTGAGAGGATGATCAGCCACACTGGGACTGAGACACGGCCCAG
471	Fusobacterium	Fusobacteria	Fusobacteriia	Fusobacteriales	Fusobacteriaceae	Fusobacterium			GATGAACGCTGACAGAATGCTTAACACATGCAAGTCTACTTGAACTTCGGTTTGGGTGGCGGACGGGTGATTAACGCGTAAAGAACTTGCCTTACAGTTAGGGACAACATTTGGAAACGAATGCTAATACCTGATATTATGATTTTAGGGCATCCTAAGATTATGAAAGCTATATGCACTGTGAGAGAGCTTTGCGTCCCATTAGCTAGTTGGAGAGGTAACGGCTCACCAAGGCGATGATGGGTAGCCGGCCTGAGAGGGTGAACGGCCACAAGGGGACTGAGACACGGCCCTT
472	Oribacterium	Firmicutes	Clostridia	Clostridiales	Lachnospiraceae	Oribacterium			GATGAACGCTGGCGGCGTGCCTAACACATGCAAGTCGAACGGGATGCGTATCGGAAAGCTTCGGCCGGAAGATACGTTATCTAGTGGCGGACGGGTGAGTAACACGTGGGTAACCTGCCTTATGGAGGGGGATAACAGAGAGAAATCACTGCTAATACCGCATAAGCACACAGTACCGCATGGTACAGGGTGAAAAGATTTATCACCATAAGATGGACCCGCGTCTGATTAGCCAGTTGGCAGGGTAAAAGCCTACCAAAGCAACGATCAGTAGCCGATCTGAGAGGATGACCGGCCACATTGGGACTGAGACACGGCCCAA
473	Actinomyces	Actinobacteria	Actinobacteria	Actinomycetales	Actinomycetaceae	Actinomyces			GACGAACGCTGGCGGCGTGCTTAACACATGCAAGTCGAACGCTGAAGCCTGGCTTTTGTTGGGTGGATGAGTGGCGAACGGGTGAGTAACACGTGAGTAACCTGCCCTCTTCTTTGGGATAACGCCCGGAAACGGGTGCTAATACTGGATATTCACTGATCTTCGCATGGGGGTTGGTGGAAAGGTTTGTTCTGGTGGGGGATGGGCTCGCGGCCTATCAGCTTGTTGGTGGGGTGATGGCCTACCAAGGCTTTGACGGGTAGCCGGCCTGAGAGGGTGACCGGTCACATTGGGACTGAGATACGGCCCAG
474	Leptotrichia	Fusobacteria	Fusobacteriia	Fusobacteriales	Leptotrichiaceae	Leptotrichia			GATGAACGCTGACAGAATGCTTAACACATGCAAGTCTTTGGCAAATCTGTGCTTGCACAGCCTAGCCAAGGCGGACGGGTGAGTAACGCGTAAAGAACTTGCCCTGCAGACAGGGATAACAGACGGAAACGACTGATAATACCTGATACAATTGCCAGCACGCATGTGCCCGGCAATGAAAAGTGATGCTGCAGGAGAGCTTTGCGTCCTATTAGCTTGTTGGTGAGGTAACGGCTCACCAAGGCGATGATAGGTAGCCGGCCTGAGAGGGTGAACGGCCACAAGGGGACTGAGATACGGCCCTT
475	Butyrivibrio	Firmicutes	Clostridia	Clostridiales	Lachnospiraceae	Butyrivibrio	uncultured bacterium; ncd747a04c1; HM294868	1,0	GATGAACGCTGGCGGCGTGCCTAACACATGCAAGTCGAACGAAGCTATGAGACGGAAGCCTTCGGGTGGAAGACTGATAGACTGAGTGGCGGACGGGTGAGTAACGCGTGGGCAACCTGCCCCATACCGGGGGATAGCAGTTGGAAACGACTGGTAAAACCGCATAAGCGCACGGTAAGGCATCTTACAGTGTGAAAAACTCCGGTGGTATGGGATGGGCCCGCGTCTGATTAGCCAGTTGGTGAGGTAACGGCTCACCAAAGCGACGATCAGTAGCCGGCCTGAGAGGGCGGACGGCCACATTGGGACTGAGACACGGCCCAG
476	Porphyromonas endodontalis	Bacteroidetes	Bacteroidia	Bacteroidales	Porphyromonadaceae	Porphyromonas	Porphyromonas endodontalis (T); ATCC 35406; AY253728	0.98	GATGAACGCTAGCGATAGGCTTAACACATGCAAGTCGAGGGGCAGCATTATTTTAGCTTGCTAAGATAGATGGCGACCGGCGCACGGGTGCGTAACGCGTATGCAACCTGCCTGTAATTAGGGAATAACCCGGTGAAAGTCGGACTAATACCCTATATTCTTCTTTCTCCGCATGGGGGAGGACGGAAAGATTTATTGATTACAGATGGGCATGCGTCCCATTAGCTGGTTGGTAAGGTAACGGCTTACCAAGGCAACGATGGGTAGGGGGACTGAGAGGTTGACCCCCCACACTGGTACTGAGACACGGACCAG
477	Fusobacterium	Fusobacteria	Fusobacteriia	Fusobacteriales	Fusobacteriaceae	Fusobacterium	uncultured bacterium; ncd1677f11c1; JF140461	1,0	GATGAACGCTGACAGAATGCTTAACACATGCAAGTCTACTTGAATTTGGGTTTTTTAACTTAGATTTGGGTGGCGGACGGGTGAGTAACGCGTAAAGAACTTGCCTCACAGCTAGGGACAACATTTGGAAACGAATGCTAATACCTGATATTATGATTATAAGGCATCTTAGAATTATGAAAGCTATATGCGCTGTGAGAGAGCTTTGCGTCCCATTAGCTAGTTGGAGAGGTAACGGCTCACCAAGGCGATGATGGGTAGCCGGCCTGAGAGGGTGAACGGCCACAAGGGGACTGAGACACGGCCCTT
478	Corynebacterium	Actinobacteria	Actinobacteria	Actinomycetales	Corynebacteriaceae	Corynebacterium			GATGAACGCTGGCGGCGTGCTTAACACATGCAAGTCGAACGGAAAGGCTCCTGCTTGCAGGGGTACTCGAGTGGCGAACGGGTGAGTAACACGTGGGTGATCTGCCCCGCACTTCGGGATAAGCCTGGGAAACTGGGTCTAATACCGGATAGGACCACTTCTTGGAGGTTGTGGTGGAAAGTTTTTTCGGTGTGGGATGAGCTCGCGGCCTATCAGCTTGTTGGTGGGGTAATGGCCTACCAAGGCGTCGACGGGTAGCCGGCCTGAGAGGGTGTACGGCCACATTGGGACTGAGATACGGCCCAG
479	Leptotrichia	Fusobacteria	Fusobacteriia	Fusobacteriales	Leptotrichiaceae	Leptotrichia			GATGAACGCTGACAGAATGCTTAACACATGCAAGTCGATGGGGAAGTGGTGCTTGCACCATGGTAACCATGGCGGACGGGTGAGTAACGCGTAAGGGACTTGCCCGCGGGACCGGGATAACAGCAGGAAACTGCTGACAAGACCGGATAAGGTCATGGAGCCGCATGGTTACATGATGAAAGGAGACGCCTGCGGAGAGCCTTGCGTCCTATTAGCTAGTTGGGGGGGTAACGGCCCACCAAGGCGAAGATAGGTAGCCGGCCTGAGAGGGTGGACGGCCACAAGGGGACTGAGATACGGCCCTT
480	Prevotella	Bacteroidetes	Bacteroidia	Bacteroidales	Prevotellaceae	Prevotella			GATGAACGCTAGCTATAGGCTTAACACATGCAAGTCGAGGGGAAACGGCATTATGTGCTTGCACATTTTGGACGTCGACCGGCGCACGGGTGAGTATCGCGTATCCAACCTGCCCTTTACTTGGGGATACCCCGTTGAAAGACGGCCTAATACCCGATGTTGTTCATTGATGGCATCTGATTTGAACCAAAGATTTATCGGTAAAGGATGGGGATGCGTCTGATTAGCTTGTTGGTGAGGTAACGGCTCACCAAGGCTACGATCAGTAGGGGTTCTGAGAGGAAGGTCCCCCACATTGGAACTGAGACACGGTCCAA
481	Campylobacter	Proteobacteria	Epsilonproteobacteria	Campylobacterales	Campylobacteraceae	Campylobacter	uncultured bacterium; nbw1067h02c1; KF068527	0.98	AGTGAACGCTGGCGGCGTGCCTAATACATGCAAGTCGAACGGACGAGTAAGAGCTTGCTCTTATGAGTTAGTGGCGCACGGGTGAGTAATGTATAGCTAATCTGCCCTACACTAGAGGACAACAGTTGGAAACGACTGCTAATACTCTATACTCCTCTTTAACATAAGTTAGATAGGGAAAGTTTTTCGGTGTAGGATGAGGCTATATTGTATCAGCTAGTTGGTGAGGTAATGGCTCACCAAGGCTATGACGCATAACTGGTCTGAGAGGATGATCAGTCACACTGGAACTGAGACACGGTCCAG
482	Leptotrichia	Fusobacteria	Fusobacteriia	Fusobacteriales	Leptotrichiaceae	Leptotrichia	uncultured bacterium; nbu528b09c1; GQ049034	0.94	GATGAACGCTGACAGAATGCTTAACACATGCAAGTCTTTGGTGAAGCTGTGCTTGCACAGCCTAGCCAAGGCGGACGGGTGAGTAACGCGTAAGGAACTTGCCCTGCAGTCAGGGATAACAGACGGAAACGACTGATAAGACCTGATAAAGTCAGACGGACTCATGTCCAGTCTGATGAAAAGAGATGCTGCAGGAGAGCCTTGCGTCCTATTAGCTTGTTGGTGGGGTAACGGCCCACCAAGGCGATGATAGGTAGCCGGCCTGAGAGGGTGGACGGCCACAAGGGGACTGAGATACGGCCCTT
483	Actinomyces	Actinobacteria	Actinobacteria	Actinomycetales	Actinomycetaceae	Actinomyces			GACGAACGCTGGCGGCGTGCTTAACACATGCAAGTCGAACGCTGAAGCCCAGCTTGCTGGGTGGATGAGTGGCGAACGGGTGAGTAACACGTGAGTAACCTGCCCCCTTCTTTGGGATAACGCCCGGAAACGGGTGCTAATACTGGATATTCACTTGCCTTCGCATGGGGGTTGGTGGAAAGGTTTTTCTGGTGGGGGATGGGCTCGCGGCCTATCAGCTTGTTGGTGGGGTGATGGCCTACCAAGGCGTTGACGGGTAGCCGGCCTGAGAGGGTGACCGGTCACATTGGGACTGAGATACGGCCCAG
484	Tannerella	Bacteroidetes	Bacteroidia	Bacteroidales	Porphyromonadaceae	Tannerella			GATGAACGCTAGCGATAGGCTTAACACATGCAAGTCGAGGGGCATCGAGGGTAGCAATACCTGTCGGCGACCGGCGCACGGGTGAGTAACGCGTATGTAACCTGCCCGCAACAGAGGGATAACCCGGCGAAAGTCGGACTAATACCTCATAAAACAGGGGTTCCGCATGGGGCTATTTGTTAAAGATTTATTGGTTGCGGATGGGCATGCGTACCATTAGGTAGTTGGTGAGGTAACGGCTCACCAAGCCATCGATGGTTAGGGGTTCTGAGAGGAAGGTCCCCCACACTGGTACTGAGACACGGACCAG
485	Pseudoalteromonas	Proteobacteria	Gammaproteobacteria	Alteromonadales	Pseudoalteromonadaceae	Pseudoalteromonas			ATTGAACGCTGGCGGCAGGCCTAACACATGCAAGTCGAGCGGTAACATTTCTAGCTTGCTAGAAGATGACGAGCGGCGGACGGGTGAGTAATGCTTGGGAACATGCCTTGAGGTGGGGGACAACAGTTGGAAACGACTGCTAATACCGCATAATGTCTACGGACCAAAGAGGGCTTCGGCTCTCGCCTTTAGATTGGCCCAAGTGGGATTAGCTAGTTGGTGAGGTAATGGCTCACCAAGGCAACGATCCCTAGCTGGTTTGAGAGGATGATCAGCCACACTGGGACTGAGACACGGCCCAG
486	Actinomyces odontolyticus	Actinobacteria	Actinobacteria	Actinomycetales	Actinomycetaceae	Actinomyces	uncultured bacterium; ncd891h05c1; HM308106	1,0	GACGAACGCTGGCGGCGTGCTTAACACATGCAAGTCGAACGCTGAAGCCCAGCTTTTGTTGGGTGGATGAGTGGCGAACGGGTGAGTAACACGTGAGTAACCTGCCCTCTTCTTTGGGATAACGCCCGGAAACGGGTGCTAATACTGGATATTCACTGGCCTTCGCATGGGGGTTGGTGGAAAGGTTTTTTCTGGTGGGGGATGGGCTCGCGGCCTATCAGCTTGTTGGTGGGGTGATGGCCTACCAAGGCTTTGACGGGTAGCCGGCCTGAGAGGGTGACCGGTCACATTGGGACTGAGATACGGCCCAG
487	Haemophilus pittmaniae	Proteobacteria	Gammaproteobacteria	Pasteurellales	Pasteurellaceae	Haemophilus	uncultured bacterium; nbw208h06c1; GQ073424	1,0	ATTGAACGCTGGCGGCAGGCTTAACACATGCAAGTCGAACGGTAACAGGAAGAAGCTTGCTTCTTTGCTGACGAGTGGCGGACGGGTGAGTAATGCTTGGGTATCTGGCTTATGGAGGGGGATAACTACGGGAAACTGTAGCTAATACCGCGTAGTATCGGAAGATGAAAGTGTGGGACCGTAAGGCCACATGCCATAGGATGAGCCCAAGTGGGATTAGGTAGTTGGTGAGGTAATGGCTCACCAAGCCGACGATCTCTAGCTGGTCTGAGAGGATGACCAGCCACACCGGGACTGAGACACGGCCCGG
488	Bacteria	-	-	-	-	-	uncultured bacterium; MY 45; JN245668	1,0	GACGAACGCTGGCGGCGTGCTTAACACATGCAAGTCGAACGGGGTCGCAAGACCCAGTGGCGGACGGGTGAGTAACGCGTAGGCAATCTGCCCCTCAGTGGGGGACACCCAGCCGAAAGGTTGGCTAATACCGCATACGCTGGTCGGTTGAAATACCGGTCAGGAAAGGTTTACTGCTGAGGGATGAGCCTGCGTCCGATTAGCTAGTTGGTAGGGTAACGGCCTACCAAGGCGACGATCGGTAGCTGGTCTGAGAGGACGATCAGCCACACTGGAACTGAGACACGGTCCAG
489	Anaerococcus	Firmicutes	Clostridia	Clostridiales	Clostridiales_Incertae Sedis XI	Anaerococcus			GATTAACGCTGGCGGCGTGCATAACACATGCAAGTCGAACGATGAAACTTTACTGACTTCTTCGGAAAGATTTAAAGCGGATTAGTGGCGGACGGGTGAGTAACACGTGAGTAACCTGCCTTACACAAGGGGATAGCCGTTGGAAACGACGAATAATACCCTATGAAACTATCACTTCGCATGAAGCGATAGTCAAAGTGTTAGCGGTGTAAGATGGACTTGCGTCTGATTAGCTAGTTGGTGAGAAAAAAAGCCCACCAAGGCAACGATCAGTAGCCGGCTTGAGAGAGTGTACGGCCACATTGGGACTGAGACACGGCCCAG
490	Streptococcus	Firmicutes	Bacilli	Lactobacillales	Streptococcaceae	Streptococcus			GACGAACGCTGGCGGCGTGCCTAATACATGCAAGTAGAACGCTGAAGGAGGAGCTTGCTTCTCTGGATGAGTTGCGAACGGGTGAGTAACGCGTAGGTAACCTGCCTGGTAGCGGGGGATAACTATTGGAAACGATAGCTAATACCGCATAATAGCAGTTGTTGCATGACAGCTGTTTGAAAGGTGCAATTGCACCACTACCAGATGGACCTGCGTTGTATTAGCTAGTTGGTGGGGTAACGGCTCACCAAGGCGACGATACATAGCCGACCTGAGAGGGTGATCGGCCACACTGGGACTGAGACACGGCCCAG
491	Veillonella	Firmicutes	Negativicutes	Selenomonadales	Veillonellaceae	Veillonella			GACGAACGCTGGCGGCGTGCTTAACACATGCAAGTCGAACGAAGAGCGATGGAAGCTTGCTTCTATCAATCTTAGTGGCGAACGGGTGAGTAACGCGTAATCAACCTGCCCTTCAGAGGGGGACAACAGTTGGAAACGACTGCTAATACCGCATACGATTCAATTCCGGCATCGGGACTGAATGAAAGGTGGCCTCTATTTATAAGCTATCACTGAAGGAGGGGATTGCGTCTGATTAGCTAGTTGGAGGGGTAACGGCCCACCAAGGCGATGATCAGTAGCCGGTCTGAGAGGATGAACGGCCACATTGGGACTGAGACACGGCCCAG
492	Leptotrichia	Fusobacteria	Fusobacteriia	Fusobacteriales	Leptotrichiaceae	Leptotrichia			GATGAACGCTGACAGAATGCTTAACACATGCAAGTCGATGGGGAAGCGGCGCTTGCGCCGTGGCAACCATGGCGGACGGGTGAGTAACGCGTAAAGAACTTGCCGGATGGACCGGGATAACAGCTGGAAACGGCTGGCAAGACCGGATACTGTGGGCTGGCCGCATGGCTGGCCCATGAAAAGGGATGCCGTCCGAGAGCTTTGCGTCCTATTAGCTGGTTGGTAAGGTGACGGCTTACCAAGGCGATGATAGGTAGCCGGCCTGAGAGGGTGGACGGCCACAAGGGGACTGAGATACGGCCCTT
493	Porphyromonas	Bacteroidetes	Bacteroidia	Bacteroidales	Porphyromonadaceae	Porphyromonas			GATGAACGCTAGCGATAGGCTTAACACATGCAAGTCGAGGGGCAGCATTATTTTAGCTTGCTAAGATAGATGGCGACCGGCGCACGGGTGCGTAACGCGTATGCAACCTGCCTGTAATTAGGGAATAACCCGGTGAAAGTCGGACTAATACCCTATATTCTTCTTTCTCCGCATGGGGGAGGACGGAAAGATTTATTGATTACAGATGGGCATGCGTCCCATTAGCTCGTTGGTAAGGTAACGGCTTACCAAGGCAACGATGGGTAGGGGGACTGAGAGGTTGACCCCCCACACTGGTACTGAGACACGGACCAG
494	Prevotella	Bacteroidetes	Bacteroidia	Bacteroidales	Prevotellaceae	Prevotella			GATGAACGCTAGCTACAGGCTTAACACATGCAAGTCGAGGGGAAACGACATTGAGTGCTTGCACTCTTTGGACGTCGACCGGCGCACGGGTGAGTAACGCGTATCCAACCTTCCCATTACTGTGGGATAACCTGCCGAAAGGCAGACTAATACCGCATGGTCTTCGATGACGGCATCAGATTTGAAGTAAAGATTTATCGGTAATGGATGGGGATGCGTCTGATTAGCTTGTTGGCGGGGTAACGGCCCACCAAGGCGACGATCAGTAGGGGTTCTGAGAGGAAGGTCCCCCACATTGGAACTGAGACACGGTCCAA
495	Corynebacterium	Actinobacteria	Actinobacteria	Actinomycetales	Corynebacteriaceae	Corynebacterium			GACGAACGCTGGCGGCGTGCTTAACACATGCAAGTCGAACGGAAAGGCCTTTTCGGAGGTACTCGAGTGGCGAACGGGTGAGTAACACGTGGGTGATCTGCCCTGCACTCTGGGATAAGCCTGGGAAACTGGGTCTAATACCGGATAGGACCGCACTTTAGTGTGTGTGGTGGAAAGTTTTTTCGGTGTAGGATGAGCTCGCGGCCTATCAGCTTGTTGGTGGGGTAATGGCCTACCAAGGCGGCGACGGGTAGCCGGCCTGAGAGGGTGTACGGCCACATTGGGACTGAGATACGGCCCAG
496	Corynebacterium	Actinobacteria	Actinobacteria	Actinomycetales	Corynebacteriaceae	Corynebacterium			GATGAACGCTGGCGGCGTGCTTAACACATGCAAGTCGAACGGAAAGGCCCTTGCTTGCAAGGGTGCTCGAGTGGCGAACGGGTGAGTAACACGTAAGTGATCTGCCCTGCACTGGGGGATAAGCTTGGGAAACTGGGTCTAATACCCTATAGGACCGCATCGTGGTTGGTGTGGTGGAAAGGTTTTTCTGGTGTGGGATGAGCTTGCGGCCTATCAGCTTGTTGGTGGGGTAATGGCCTACCAAGGCGGCGACGGGTAGCCGGCCTGAGAGGGTGTGCGGCCACATTGGGACTGAGATACGGCCCAG
497	Leptotrichia	Fusobacteria	Fusobacteriia	Fusobacteriales	Leptotrichiaceae	Leptotrichia			GATGAACGCTGACAGAATGCTTAACACATGCAAGTCTTTGGCGAATCTGTGCTTGCACAGGCTAGCCAAGGCGGACGGGTGAGTAACGCGTAAAGAACTTGCCCTGCAGACAGGGATAACAGACGGAAACGACTGATAACACCTGATACAATTGCCGGCACGCATGTGCCTGGCAATGAAAAGAGATGCTGCGGGAGAGCTTTGCGTCCTATTAGCTTGTTGGTGAGGTAACGGCTCACCAAGGCGATGATAGGTAGCCGGCCTGAGAGGGTGAACGGCCACAAGGGGACTGAGATACGGCCCTT
498	Corynebacterium	Actinobacteria	Actinobacteria	Actinomycetales	Corynebacteriaceae	Corynebacterium	Corynebacterium sp. 3301750; AY581884	1,0	GATGAACGCTGGCGGCGTGCTTAACACATGCAAGTCGAACGGAAAGGCTCCTGCTTGCAGGGGTACTCGAGTGGCGAACGGGTGAGTAACACGTGGGTGATCTGCCCTGCACTTCGGGATAAGCCTGGGAAACTGGGTCTAATACCGGATAGGACGATGGTTTGGATGCCATTGTGGAAAGTTTTTCGGTGTGGGATGAGCTCGCGGCCTATCAGCTTGTTGGTGGGGTAATGGCCTACCAAGGCGTCGACGGGTAGCCGGCCTGAGAGGGTGTACGGCCACATTGGGACTGAGATACGGCCCAG
499	Clostridiales_Incertae Sedis XI	Firmicutes	Clostridia	Clostridiales	Clostridiales_Incertae Sedis XI	-			GACGAACGCTGGCGGCGTGCTTAACACATGCAAGTCGAACGATGAAGAAAAGAATCGAAGCTTCGGCAGAAATTCATTTCGGATTAGTGGCAGACGGGTGAGTAACGCGTGAGCAACCTACCTCTTACAAAGGGATAGCCTCGGGAAACCGGGATTAATACCATATAACATTGCGACGAAGCATTTCGATGCAATCAAAGCTACGGCGGTAAGAGATGGGCTCGCGTCCCATTAACCGGATGGTGAGGTAACGGCTCACCATAGTGACGATGGGTAACCGGCCTGAGAGGGTGAACGGTCACACTGGAACTGAGACACGGTCCAG
500	Corynebacterium	Actinobacteria	Actinobacteria	Actinomycetales	Corynebacteriaceae	Corynebacterium			GATGAACGCTGGCGGCGTGCTTAACACATGCAAGTCGAACGGAAAGGCCAGTGCTTGCACTGGTACTCGAGTGGCGAACGGGTGAGTAACACGTGGGTGATCTGCCCTGCACTTCGGGATAAGCCTGGGAAACTGGGTCTAATACCGGATAGGACCACATTTTGGATGGTGTGGTGGAAAGTTTTTCGGTGTGGGATGAGCTCGCGGCCTATCAGCTTGTTGGTGGGGTAATGGCCTACCAAGGCGTCGACGGGTAGCCGGCCTGAGAGGGTGTACGGCCACATTGGGACTGAGATACGGCCCAG
501	Actinomycetales	Actinobacteria	Actinobacteria	Actinomycetales	-	-			GACGAACGCTGGCGGCGTGCTTAACACATGCAAGTCGAACGGAAAGGCTCCAGCTTGCTGGAGTACTCGAGTGGCGAACGGGTGAGTAACACGTGGGTAATCTGCCCTGCACTCTGGGATAAGCCTGGGAAACTGGGTCTAATACTGGATATGACCTTTCTCCTTATGGGGTTTGGTGGAAAGTTTTTCGGTGTAGGATGAGCCCGCGGCCTATCAGCTTGTTGGTGGGGTGATGGCCTACCAAGGCGACGACGGGTAGCCGGCCTGAGAGGGTGATCGGCCACATTGGGACTGAGACACGGCCCAG
502	Granulicatella	Firmicutes	Bacilli	Lactobacillales	Carnobacteriaceae	Granulicatella	uncultured bacterium; ncd418e10c1; HM316322	1,0	GACGAACGCTGGCGGCGTGCCTAATACATGCAAGTCGAACGAGAGCGACCGGTGCTTGCACTGGTCAATCTAGTGGCGAACGGGTGAGTAACACGTGGGTAACCTGCCCATCAGAGGGGGATAACATTCGGAAACGGATGCTAAAACCGCATAGGTTCTTTAGTCGCATGACTGAAGAAGGAAAAGAGGCTTCGGCTTCTGCTGATGGATGGACCCGCGGTGCATTAGCTAGTTGGTGAGGTAACGGCTCACCAAGGCGATGATGCATAGCCGACCTGAGAGGGTGATCGGCCACATTGGGACTGAGACACGGCCCAA
503	Kingella	Proteobacteria	Betaproteobacteria	Neisseriales	Neisseriaceae	Kingella			ATTGAACGCTGGCGGCATGCTTTACACATGCAAGTCGGACGGCAGCGGGGGTGCTTGCACCTGCCGGCGAGTGGCGAACGGGTGAGTAACATATTGGAATGTACCGAGTAGTGGGGGATAACCAATCGAAAGATTGGCTAATACCGCATACGTCCTGAGGGGGAAAGCAGGGGATCTTCGGACCTTGCGCTATTTGAGCAGCCAATATCTGATTAGCTAGTTGGTGGGGTAAAGGCCCACCAAGGCGACGATCAGTAGCGGGTCTGAGAGGATGATCCGCCACACTGGGACTGAGACACGGCCCAG
504	Corynebacterium	Actinobacteria	Actinobacteria	Actinomycetales	Corynebacteriaceae	Corynebacterium			GACGAACGCTGGCGGCGTGCTTAACACATGCAAGTCGAACGGAAAGGCCCTGCTTGCAGGGTACTCGAGTGGCGAACGGGTGAGTAACACGTGGGTGATCTGCCCTGCACTTCGGGATAAGCTTGGGAAACTGGGTCTAATACCGGATAGGAGCCATCTTTAGTGTGGTGGTTGGAAAGTTTTTTCGGTGTAGGATGAGCTCGCGGCCTATCAGCTTGTTGGTGGGGTAGTGGCTTACCAAGGCTTTGACGGGTAGCCGGCCTGAGAGGGTGACCGGCCACATTGGGACTGAGATACGGCCCAG
505	Staphylococcus	Firmicutes	Bacilli	Bacillales	Staphylococcaceae	Staphylococcus			GATGAACGCTGGCGGCGTGCCTAATACATGCAAGTCGAGCGAACAGATAAGGAGCTTGCTCCTTTGACGTTAGCGGCGGACGGGTGAGTAACACGTGGGTAACCTACCTATAAGACTGGAATAACTCCGGGAAACCGGGGCTAATGCCGGATAACATTTAGAACCGCATGGTTCTAAAGTGAAAGATGGTTTTGCTATCACTTATAGATGGACCCGCGCCGTATTAGCTAGTTGGTAAGGTAACGGCTTACCAAGGCAACGATACGTAGCCGACCTGAGAGGGTGATCGGCCACACTGGAACTGAGACACGGTCCAG
506	Campylobacter	Proteobacteria	Epsilonproteobacteria	Campylobacterales	Campylobacteraceae	Campylobacter			AGTGAACGCTGGCGGCGTGCTTAATACATGCAAGTCGAACGATGAAGTCCTAGCTTGCTAGGATGGATTAGTGGCGCACGGGTGAGTAATATATAGTTAATCTGCCTTGCACTGAGGAACAACAGTTGGAAACGATTGCTAATACCTCATACTCCAACTTTACATAAGTTAAGTTGGGAAAGTCTTTTCGGTGCAAGATGAGACTATATCGTATCAGCTAGTTGGTAAGGTAATGGCTTACCAAGGCTATGACGCGTAACTGGTCTGAGAGGATGATCAGTCACATTGGAACTGAGACACGGTCCAA
507	Saccharibacteria_genera_incertae_sedis	Candidatus Saccharibacteria	Saccharibacteria_genera_incertae_sedis	Saccharibacteria_genera_incertae_sedis	Saccharibacteria_genera_incertae_sedis	Saccharibacteria_genera_incertae_sedis	uncultured bacterium; ncd961c08c1; HM329309	1,0	GATGAATGCTGGCGGCGTGCCTAACACATGCAAGTCGAGCGGCAGCGAGTTTTACACTGAATTCTGGAAGCTTCTGGATAATATAGAAGATTTATTCAAGAATTTTGTGTAAAATGTCGGCGAGCGGCGGACGGCTGAGTAACGCGTAGGAATTTGCCCCAAAGTGAGGAATAACTGCCCGAAAGGGTAGCTAATGCCGCATATGGTCTTCGGATTAAAGCCTTCGGGCGCTTTGGGAGAAGCCTGCGTTGGATTAGGTAGTTGGTAGGGTAATGGCCTACCAAGCCGACGATCCATAGCTGGTCTGAGAGGATGATCAGCCAGACTGGAACTGAGACACGGTCCAG
508	Corynebacterium	Actinobacteria	Actinobacteria	Actinomycetales	Corynebacteriaceae	Corynebacterium			GACGAACGCTGGCGGCGTGCTTAACACATGCAAGTCGAACGGAAAGGCCCTGCTTGCAGGGTACTCGAGTGGCGAACGGGTGAGTAACACGTGGGTGATCTGCCCTGCACTTCGGGATAAGCTTGGGAAACTGGGTCTAATACCGGATAGGAACCATCTTTAGTGTGGTGGTTGGAAAGTTTTTTCGGTGTAGGATGAGCTCGCGGCCTATCAGCTTGTTGGTGGGGTAATGGCCTACCAAGGCGGCGACGGGTAGCCGGCCTGAGAGGGTGTACGGCCACACTGGGACTGAGACACGGCCCAG
509	Streptococcus	Firmicutes	Bacilli	Lactobacillales	Streptococcaceae	Streptococcus			GATGAACGCTGGCGGCGTGCCTAATACATGCAAGTAGAACGCTGAAGCTTGGTGCTTGCACCGAGCGGATGAGTTGCGAACGGGTGAGTAACGCGTAGGTAACCTACCTCTTAGCGGGGGATAACTATTGGAAACGATAGCTAATACCGCATAAAAGTCGGCATTGCATGATGTTGACTTGAAAGGTGCAACTGCATCACTAAGAGATGGACCTGCGTTGTATTAGCTAGTTGGTGAGGTAACGGCTCACCAAGGCGACGATACATAGCCGACCTGAGAGGGTGATCGGCCACACTGGGACTGAGACACGGCCCAG
510	Finegoldia	Firmicutes	Clostridia	Clostridiales	Clostridiales_Incertae Sedis XI	Finegoldia			GACGAACGCTGGCGGCGTGCTTAACACATGCAAGTCGAACGGGATTTAGTAGACAGAAGCTTAGGCGGAAGATTACTAATGAGAGTGGCGAACGGGTGAGTAACGCGTGAGCAACCTGCCTATGACAGTGGGATAGCCTCGGGAAACCGGGATTAATACCGCATAAAATCGTAGAAACACATGTTTTAACGGTCAAAGATTTATCGGTTATAGATGGGCTCGCGTCTGATTAGCTAGTTGGTGAGATAACAGCCCACCAAGGCGACGATCAGTAGCCGGTCTGAGAGGATGAACGGCCACATTGGAACTGAGACACGGTCCAA
511	Streptococcus	Firmicutes	Bacilli	Lactobacillales	Streptococcaceae	Streptococcus	uncultured Streptococcus sp.; GI7-5-I13; FJ193897	1,0	GACGAACGCTGGCGGCGTGCCTAATACATGCAAGTAGAACGCTGAAGCTTGGTGCTTGCACCGAGCGGATGAGTTGCGAACGGGTGAGTAACGCGTAGGTAACCTGCCTGGTAGCGGGGGATAACTATTGGAAACGATAGCTAATACCGCATAAGAGTAGATGTTGCATGACATTTGCTTAAAAGGTGCAATTGCATCACTACCAGATGGACCTGCGTTGTATTAGCTAGTTGGTGGGGTAACGGCTCACCAAGGCGACGATACATAGCCGACCTGAGAGGGTGATCGGCCACACTGGGACTGAGACACGGCCCAG
512	Corynebacterium	Actinobacteria	Actinobacteria	Actinomycetales	Corynebacteriaceae	Corynebacterium			GACGAACGCTGGCGGCGTGCTTAACACATGCAAGTCGAACGGAAAGGCCTCTTCGGAGGTACTCGAGTGGCGAACGGGTGAGTAACACGTGGGTGATCTGCCCTGCACTCTGGGATAAGCCTGGGAAACTGGGTCTAATACCGGATAGGAGCCATCTTTAGTGTGGTGGTTGGAAAGTTTTTTCGGTGTAGGATGAGCTCGCGGCCTATCAGCTTGTTGGTGGGGTAATGGCCTACCAAGGCGGCGACGGGTAGCCGGCCTGAGAGGGTGTACGGCCACATTGGGACTGAGATACGGCCCAG
513	Selenomonas	Firmicutes	Negativicutes	Selenomonadales	Veillonellaceae	Selenomonas	uncultured bacterium; 070055_307; JQ460613	0.98	GACGAACGCTGGCGGCGTGCTTAACACATGCAAGTCGAACGGAGCGAATGAAAGCTTGCTTTTATGAGCTTAGTGGCAAACGGGTGAGTAACACGTAGACAACCTGCCGACAGGATGGGGACAACATTCCGAAAGGAATGCTAATACCGAATGAAGTCAGAGGAGGGCATCCTCCTCTGATGAAAGATGGCCTCTGAATATGCTATCACCTGTTGATGGGTCTGCGTCTGATTAGCTAGTTGGTGAGGTAACGGCTCACCAAGGCGACGATCAGTAGCCGGTCTGAGAGGATGAACGGCCACATTGGGACTGAGACACGGCCCAG
514	Negativicoccus	Firmicutes	Negativicutes	Selenomonadales	Veillonellaceae	Negativicoccus			GACGAACGCTGGCGGCGTGCCTAACACATGCAAGTCGAACGGAGAGATATGAGAGCTTGCTCTTGTAGATCTTAGTGGCGAACGGGTGAGTAACGCGTAAACAACCTGCCCAACGGATGGGGACAACAGACGGAAACGACTGCTAATACCCAATAGACTCCGGTTTCGCATGAAACCGACAGGAAAGGTGGCCTCTCGAAGAAGCTACCGCCGCAGGAGGGGTTTGCGTTTGATTAGTTAGTTGGTGGGGTAACGGCCTACCAAGACGATGATCAATAGCCGGTCTGAGAGGATGAACGGCCACACTGGAACTGAGACACGGTCCAG
515	Dolosigranulum	Firmicutes	Bacilli	Lactobacillales	Carnobacteriaceae	Dolosigranulum			GACGAACGCTGGCGGCATGCCTAATACATGCAAGTCGAACGATGATATCACTGCTTGCAGTGATTGATTAGTGGCGAACGGGTGAGTAACACGTGAGGAACTTGCCCATGAGCGGGGGACAACATTCGGAAACGGATGCTAATACCCCATAGGTGGATTGGTCGCATGACGAATTCATTAAAGGTGGCTCTGCTACCACTCATGGATAGCCTCGCGGCGTATTAGCTAGTTGGTAAGGTAATGGCTTACCAAGGCAGTGATGCGTAGCCGACTTGAGAGGGTGATCGGCCACACTGGGACTGAGACACGGCCCAG
516	Streptococcus	Firmicutes	Bacilli	Lactobacillales	Streptococcaceae	Streptococcus			GACGAACGCTGGCGGCGTGCCTAATACATGCAAGTAGAACGCTGAAGGAAGGAGCTTGCTCTTTCCGGATGAGTTGCGAACGGGTGAGTAACGCGTAGGTAACCTGCCTGGTAGCGGGGGATAACTATTGGAAACGATAGCTAATACCGCATAATAGTAGATATCGCATGATAGCTGCTTGAAAGGTGCAACTGCACCACTACCAGATGGACCTGCGTTGTATTAGCTAGTTGGTGAGGTAACGGCTCACCAAGGCAACGATACATAGCCGACCTGAGAGGGTGATCGGCCACACTGGGACTGAGACACGGCCCAG
517	Actinomyces	Actinobacteria	Actinobacteria	Actinomycetales	Actinomycetaceae	Actinomyces			GACGAACGCTGGCGGCGTGCTTAACACATGCAAGTCGAACGGTGAAGCGCCTTCCTTTTTGGTGGGTGTGGATGAGTGGCGAACGGGTGAGTAACACGTGAGTAACCTGCCCCCTTCTTCTGGATAACCGCATGAAAGTGTGGCTAATACGGGATATTCTGTGCCTGCTGCATGGTGGGTGTGGGAAAGATTGTGCCTTTGGGTGTTTTTGGTGGGGGATGGGCTCGCGGCCTATCAGCTTGTTGGTGGGGTGATGGCCTACCAAGGCGGTGACGGGTAGCCGGCCTGAGAGGGTGGACGGTCACACTGGGACTGAGACACGGCCCAG
518	Alloprevotella	Bacteroidetes	Bacteroidia	Bacteroidales	Prevotellaceae	Alloprevotella			GATGAACGCTAGCTACAGGCTTAACACATGCAAGTCGAGGGGCAGCGGGTTGAAAGCTTGCTTTCAATGCCGGCGACCGGCGCACGGGTGCGTAACGCGTATCAAACCTGCCTCATACTCGGGGATAGCCTTGCGAAAGTAAGATTAATACCCGATGTTATTAGTTCTCCGCATGGTGGACTAATCAAAGATTTATCGGTATGAGATGGTGATGCGTCCGATTAGGTAGTAGGCGGGGTAACGGCCCACCTAGCCTTCGATCGGTAGGGGTTCTGAGAGGAAGGTCCCCCACACTGGAACTGAGACACGGTCCAG
519	Propionibacterium	Actinobacteria	Actinobacteria	Actinomycetales	Propionibacteriaceae	Propionibacterium			GACGAACGCTGGCGGCGTGCTTAACACATGCAAGTCGTACGGAAAGGCCTCTTTTTGGGGTACTCGAGTGGCGAACGGGTGAGTAACACGTGAGTAACCTGCCCACAACTTTGGGATAACGCTGGGAAACTGGTGCTAATACTGGATATGTGCTCCTGCTGCATGGTGGGGGTTGGAAAGCTTCGGTGGTTGTGGATGGGCTCGCGGCCTATCAGTTTGTTGGTGGGGTAGTGGCCTACCAAGGCGGTGACGGGTAGCCGGCCTGAGAGGGTGACCGGCCACATTGGGACTGAGATACGGCCCAG
520	Streptococcus	Firmicutes	Bacilli	Lactobacillales	Streptococcaceae	Streptococcus			GATGAACGCTGGCGGCGTGCCTAATACATGCAAGTAGAACGCTGAAGGAGGAGCTTGCTTCTCCGGATGAGTTGCGAACGGGTGAGTAACGCGTAGGTAACCTGCCTGGTAGCGGGGGATAACTATTGGAAACGATAGCTAATACCGCATAACAGTAGATATTGCATGATATCTGCTTGAAAGGTGCAAATGCATCACTACCAGATGGACCTGCGTTGTATTAGCTAGTTGGTGGGGTAACGGCTCACCAAGGCGACGATACATAGCCGACCTGAGAGGGTGATCGGCCACACTGGGACTGAGACACGGCCCAG
521	Anaerococcus	Firmicutes	Clostridia	Clostridiales	Clostridiales_Incertae Sedis XI	Anaerococcus			GATAAACGCTGGCGGCGTGCATAACACATGCAAGTCGAACGATGAAGCTTAAATGATCTCTTCGGAGTGATTTTAAGTGGATTAGTGGCGGACGGGTGAGTAACGCGTGAGTAACCTGCCTTGCACAAGGGGATAGCCGTTGGAAACGACGAATAATACCCTATGATATAAACTCTTCGCATGAAGAGCTTATCAAAGATTTATCGGTGTAAGATGGACTCGCGTCTGATTAGCTAGTTGGTGAGATAACAGCTTACCAAGGCAACGATCAGTAGCCGGCTTGAGAGAGTGTACGGCCACATTGGGACTGAGACACGGCCCAG
522	Corynebacterium	Actinobacteria	Actinobacteria	Actinomycetales	Corynebacteriaceae	Corynebacterium			GACGAACGCTGGCGGCGTGCTTAACACATGCAAGTCGAACGGAAAGGCCCTGCTTGCAGGGTACTCGAGTGGCGAACGGGTGAGTAACACGTGGGTGATCTGCCCTGCACTCTGGGATAAGCCTGGGAAACTGGGTCTAATACCGGATAGGACCATGCTTTAGTGTGTGTGGTGGAAAGTTTTTTCGGTGTAGGATGAGCCCGCGGCCTATCAGCTTGTTGGTGGGGTAATGGCCTACCAAGGCGGCGACGGGTAGCCGGACTGAGAGGTTGGTCGGCCACATTGGGACTGAGATACGGCCCAG
523	Veillonella	Firmicutes	Negativicutes	Selenomonadales	Veillonellaceae	Veillonella			GACGAACGCTGGCGGCGTGCTTAACACATGCAAGTCGAACGAAGAGCGATGGAAGCTTGCTTCTATCAATCTTAGTGGCGAACGGGTGAGTAACGCGTAATCAACCTGCCCTTCAGAGGGGGACAACAGTTGGAAACGACTGCTAATACCGCATACGATCCAATCCAGGCATCGGGACTGGATGAAAGGTGGCCTCTATTTATAAGCTATCACTGAAGGAGGGGATTGCGTCTGATTAGCTAGTTGGAGGGGTAACGGCCCACCAAGGCGATGATCAGTAGCCGGTCTGAGAGGATGAACGGCCACATTGGGACTGAGACACGGCCCAG
524	Peptoniphilus	Firmicutes	Clostridia	Clostridiales	Clostridiales_Incertae Sedis XI	Peptoniphilus			GACGAACGCTGGCGGCGCGCTTAACACATGCAAGTCGAGCGATGAAATTTTGACAGATCCCTTCGGGGTGAAGATAAAATGGATTAGCGGCGGACGGGTGAGTAACACGTGAGTAACCTGCCTTAGACATTGGGATAGCCTCGGGAAACCGGGATTAATACCAAATAAAATCATAGGTGCACATGCACTAATGATCAAAACTCCGGTGGTCTAAGATGGACTCGCGTCCCATTAGCTAGTTGGTAGGGTAACGGCCTACCAAGGCGACGATGGGTAGCCGGCCTGAGAGGGTGAACGGCCACATTGGAACTGAGAAACGGTCCAA
525	Streptococcus	Firmicutes	Bacilli	Lactobacillales	Streptococcaceae	Streptococcus			GACGAACGCTGGCGGCGTGCCTAATACATGCAAGTAGAACGCTGAAGGAGGAGCTTGCTCTTCTGGATGAGTTGCGAACGGGTGAGTAACGCGTAGGTAACCTGCCTGGTAGCGGGGGATAACTATTGGAAACGATAGCTAATACCGCATAACAGTAGATGTTGCATGACATTTGCTTAAAAGGTGCAATTGCACCACTACCAGATGGACCTGCGTTGTATTAGCTAGTTGGTGGGGTAACGGCTCACCAAGGCGACGATACATAGCCGACCTGAGAGGGTGATCGGCCACACTGGGACTGAGACACGGCCCAG
526	Clostridiales_Incertae Sedis XI	Firmicutes	Clostridia	Clostridiales	Clostridiales_Incertae Sedis XI	-			GACGAACGCTGGCGGCGTGCTTAACACATGCAAGTCGAACGATGAAAGAGAATCCGATCTCTTCGGAGTGAAGAATCTCTGGATTAGTGGCGGACGGGTGAGTAACGCGTGAGCAATCTGCCTTACACAAAGGGATAGCCTCGGGAAACCGGGATTAATACCATATGATATCTATTAACCGCATGGTTTATAGATTAAAGAATTTCGGTGTAAGATGAGCTCGCGTCCCATTAATTAGTTGGTGAGGGTAACGGCCCACCAAGATAGCGATGGGTAGCCGATCTAAGAGGATGACCGGCCACATTGGAACTGAGAAACGGTCCAA
527	Oribacterium	Firmicutes	Clostridia	Clostridiales	Lachnospiraceae	Oribacterium			GATGAACGCTGGCGGCGTGCCTAACACATGCAAGTCGAACGAGATGCGTATCGGAAAGCTTCGGCCGGAAGATGCGTTATCTAGTGGCGGACGGGTGAGTAACACGTGGGTAACCTGCCTTATGGAGGGGGATAACAGAGAGAAATCACTGCTAATACCGCATAAGCACACAGTACCGCATGGTAGAGTGTGAAAAGATTTATCGCCATAAGATGGACCCGCGTCTGATTAGCCAGTTGGCAGGGTAAAAGCCTACCAAAGCGACGATCAGTAGCCGATCTGAGAGGATGACCGGCCACATTGGGACTGAGACACGGCCCAA
528	Corynebacterium	Actinobacteria	Actinobacteria	Actinomycetales	Corynebacteriaceae	Corynebacterium			ATTGAACGCTGGCGGCGTGCTTAACACATGCAAGTCGAACGGAAAGGCCCTGCTTGCAGGGTACTCGAGTGGCGAACGGGTGAGTAACACGTGGGTGATCTGCCCTGCACTTCGGGATAAGCTTGGGAAACTGGGTCTAATACCGGATAGGAACCATCTTTAGTGTGGTGGTTGGAAAGTTTTTTCGGTGTAGGATGAGCTCGCGGCCTATCAGCTTGTTGGTGGGGTAATGGCCTACCAAGGCGGCGACGGGTAGCCGGCCTGAGAGGGTGTACGGCCACATTGGGACTGAGATACGGCCCAG
529	Soehngenia	Firmicutes	Clostridia	Clostridiales	Clostridiales_Incertae Sedis XI	Soehngenia			GACGAACGCTGGCGGCGTGCTTAACACATGCAAGTCGAACGATGAAAGTCGTTTTGATATCTTCGGATTGATAAACTTCTGGATTAGTGGCGGACGGGTGAGTAACGCGTGAGCAATCTGCCTTACACAAAGGGATAGCCTCGGGAAACCGGGATTAATACCATATGATATCTCAACTTCGCATGAAGAAGTGATTAAAGAATTTCGGTGTAAGATGAGCTCGCGTCCCATTAATTAGTTGGTGAGGGTAACGGCCCACCAAGATAGCGATGGGTAGCCGATCTAAGAGGATGACCGGCCACATTGGAACTGAGAAACGGTCCAA
530	Finegoldia	Firmicutes	Clostridia	Clostridiales	Clostridiales_Incertae Sedis XI	Finegoldia			GACGAACGCTGGCGGCGTGCTTAACACATGCAAGTCGAACGGGATTTAGTAAACAGAAGCCTCGGTGGAAGATTACTAATGAGAGTGGCGAACGGGTGAGTAACGCGTGAGCAACCTGCCTATGACAGTGGGATAGCCTCGGGAAACTGGGATTAATACCGCATAAAATCGTAGAAACACATGTTTCAACGGTCAAAGATTTATCGGTCATAGATGGGCTCGCGTCTGATTAGCTAGTTGGTGAGATAACAGCCCACCAAGGCGACGATCAGTAGCCGGTCTGAGAGGATGAACGGCCACATTGGAACTGAGACACGGTCCAA
531	Anaerococcus	Firmicutes	Clostridia	Clostridiales	Clostridiales_Incertae Sedis XI	Anaerococcus			GATTAACGCTGGCGGCGTGCATAACACATGCAAGTCGAACGATGAAACTTAGTAGACTTCTTCGGAAAGACACTAAGCGGATTAGTGGCGAACGGGTGAGTAACGCGTGAGTAACCTGCCTTACACAAGGGGATAGCCTTTGGAAACGAAGAATAATACCCTATAAAACCATAAAAGCACATGCAATTATGGTCAAAGTGATAGCGGTGTAAGATGGACTTGCGTCTGATTAGCTAGTTGGTGAGATAAAAGCTCACCAAGGCAACGATCAGTAGCCGGCTTGAGAGAGTGTACGGCCACATTGGGACTGAGACACGGCCCAG
532	Neisseria	Proteobacteria	Betaproteobacteria	Neisseriales	Neisseriaceae	Neisseria			ATTGAACGCTGGCGGCATGCTTTACACATGCAAGTCGGACGGCAGCACAGAGAAGCTTGCTTCTTGGGTGGCGAGTGGCGAACGGGTGAGTAACATATCGGAACGTACCGAGCAGTGGGGGATAACTAATCGAAAGATTAGCTAATACCGCATATATTCTGAGGAAGAAAGCAGGGGACCATTTAGCCTTGCGCTGTTTGAGCGGCCGATATCTGATTAGCTAGTTGGTGGGGTAAAGGCCTACCAAGGCGACGATCAGTAGCGGGTCTGAGAGGATGATCCGCCACACTGGGACTGAGACACGGCCCAG
533	Prevotella	Bacteroidetes	Bacteroidia	Bacteroidales	Prevotellaceae	Prevotella			GATGAACGCTAGCTACAGGCTTAACACATGCAAGTCGAGGGGAAACGGCATTGAGTGCTTGCACTCTTTGGACGTCGACCGGCGCACGGGTGAGTAACGCGTATCCAACCTTCCCATTACTGTGGGATAACCTGCCGAAAGGCAGACTAATATCGCATAGTCTTCGATGACGGCATCAGATTTGAAGTAAAGATTTATCGGTAATGGATGGGGATGCGTCTGATTAGCTTGGTGGCGGGGTAACGGCCCACCAAGGCGACGATCAGTAGGGGTTCTGAGAGGAAGGTCCCCCACATTGGAACTGAGACACGGTCCAA
534	Veillonellaceae	Firmicutes	Negativicutes	Selenomonadales	Veillonellaceae	-			GACGAACGCTGGCGGCGTGCTTAACACATGCAAGTCGAACGAGACAATTAAAAGCTTGCTTTTAAACGTCGAGTGGCAAACGGGTGAGTAACGCGTAGACAACCTGCCGCAAAGATGGGGACAACAGTTCGAAAGGACTGCTAATACCGAATGTTCTGGAAGTTCCGCATGGAAACTCCAGCAAAGATGGCCTCTACTTGTAAGCGATCGCTTTGCGATGGGTCTGCGTCTGATTAGCTGGTTGGTGGGGCAACGGCCTACCAAGGCGACGATCAGTAGCCGGTCTGAGAGGATGAACGGCCACATTGGGACTGAGACACGGCCCAG
535	Paracoccus	Proteobacteria	Alphaproteobacteria	Rhodobacterales	Rhodobacteraceae	Paracoccus			AACGAACGCTGGCGGCAGGCTTAACACATGCAAGTCGAGCGAGACCTTCGGGTCTAGCGGCGGACGGGTGAGTAACGCGTGGGAACGTGCCCTTCTCTACGGAATAGCCCCGGGAAACTGGGAGTAATACCGTATACGCCCTTTGGGGGAAAGATTTATCGGAGAAGGATCGGCCCGCGTTGGATTAGGTAGTTGGTGGGGTAATGGCCCACCAAGCCGACGATCCATAGCTGGTTTGAGAGGATGATCAGCCACACTGGGACTGAGACACGGCCCAG
536	Vibrio	Proteobacteria	Gammaproteobacteria	Vibrionales	Vibrionaceae	Vibrio			ATTGAACGCTGGCGGCAGGCCTAACACATGCAAGTCGAGCGGAAACGAGAAGGTGCTTGCACCTTCGGCGTCGAGCGGCGGACGGGTGAGTAATGCATAGGAAGTTGCCCAGTAGAGGGGGATACCAGTTGGAAACGACTGTTAATACCGCATAATCTCTTTGGAGCAAAGCGGGGGACCTTCGGGCCTCGCGCTACTGGATACGCCTATGTGGGATTAGCTAGTTGGTGAGGTAATGGCTCACCAAGGCGACGATCCCTAGCTGGTCTGAGAGGATGATCAGCCACACTGGGACTGAGACACGGCCCAG
537	Actinomyces	Actinobacteria	Actinobacteria	Actinomycetales	Actinomycetaceae	Actinomyces			GACGAACGCTGGCGGCGTGCTTAACACATGCAAGTCGAACGAAAATACCAAGCTTGCTTGGTTGATTAGTGGCGAACGGGTGAGTAACACGTGAGTAACCTGCCCCTTACTTTCTGGATAACTGCTCGAAAGGGTAGCTAATACGGGATATTCTGGCCGGCCTGCATGGGTTGGTTTGGAAAGGTTTTTTTTCTGGTGAGGGATGGGCTCGCGGCCTATCAGCTTGTTGGTGGGGTGATGGCCTACCAAGGCTTTGACGGGTAGCCGGCCTGAGAGGGTGGACGGTCACACTGGGACTGAGATACGGCCCAG
538	Porphyromonas	Bacteroidetes	Bacteroidia	Bacteroidales	Porphyromonadaceae	Porphyromonas			GATGAACGCTAGCGATAGGCTTAACACATGCAAGTCGAGGGGTAACGTGTTGGAAGCTTGCTTCCGATGACGACGACCGGCGGATGGGTGCGTAACGCGTATGCAACTTGCCTCACAGTGGAGGATAACCCGGAGAAATCCGGACTAATACTCCATACACTCTTAAGTACACCTGTACATGAGAGGAAAGATTTATCGCTGTGAGATAGGCATGCGTCCTATTAGGTAGTTGGTGAGGTAACGGCTCACCAAGCCGACGATAGGTAGGGGTGCTGAGAGGCAGATCCCCCACATTGGGACTGAGACACGGCCCAA
539	Brevibacterium	Actinobacteria	Actinobacteria	Actinomycetales	Brevibacteriaceae	Brevibacterium			GACGAACGCTGGCGGCGTGCTTAACACATGCAAGTCGAACGATGAAGCTTGGTGCTTGCACTGGGTGGATTAGTGGCGAACGGGTGAGTAACACGTGAGTAACCTGCCCTTTACTTCGGGATAAGCTTGGGAAACTGGGTCTAATACCGGATATTCTGCGTGATCGGATGGTTGTGTAGGAAAGATTTTTTGGTAAGGGATGGGCTCGCGGCCTATCAGTTTGTTGGTGGGGTGATGGCCTACCAAGACGACGACGGGTAGCCGGCCTGAGAGGGCGACCGGCCACACTGGGACTGAGACACGGCCCAG
540	Streptococcus	Firmicutes	Bacilli	Lactobacillales	Streptococcaceae	Streptococcus	uncultured bacterium; ncd2562h06c1; JF225475	1,0	GACGAACGCTGGCGGCGTGCCTAATACATGCAAGTAGAACGCTGAAGGAGGAGCTTGCTCTTTCCGGATGAGTTGCGAACGGGTGAGTAACGCGTAGGTAACCTGCCTGGTAGCGGGGGATAACTATTGGAAACGATAGCTAATACCGCATAATAGTAGATATCGCATGATAACTGCTTAAAAGGTGCAATTGCATCACTACCAGATGGACCTGCGTTGTATTAGCTAGTTGGTGAGGTAACGGCTCACCAAGGCAACGATACATAGCCGACCTGAGAGGGTGATCGGCCACACTGGGACTGAGACACGGCCCAG
541	Streptococcus pyogenes	Firmicutes	Bacilli	Lactobacillales	Streptococcaceae	Streptococcus	Streptococcus pyogenes; Sp11; FJ662828	1,0	GACGAACGCTGGCGGCGTGCCTAATACATGCAAGTAGAACGCTGAGAACTGGTGCTTGCACCGGTTCAAGGAGTTGCGAACGGGTGAGTAACGCGTAGGTAACCTACCTCATAGCGGGGGATAACTATTGGAAACGATAGCTAATACCGCATAAGAGAGACTAACGCATGTTAGTAATTTAAAAGGGGCAATTGCTCCACTATGAGATGGACCTGCGTTGTATTAGCTAGTTGGTGAGGTAAAGGCTCACCAAGGCGACGATACATAGCCGACCTGAGAGGGTGATCGGCCACACTGGGACTGAGACACGGCCCAG
542	Dolosigranulum	Firmicutes	Bacilli	Lactobacillales	Carnobacteriaceae	Dolosigranulum			GACGAACGCTGGCGGCATGCCTAATACATGCAAGTCGAACGATGATATCACTGCTTGCAGTGATTGATTAGTGGCGAACGGGTGAGTAACACGTGAGGAACTTGCCCATGAGCGGGGGACAACATTCGGAAACGGATGCTAATACCCCATAGGTGGATTGGTCGCATGACGAATTCATTAAAGGTGGCTTTGCTACCACTCATGGATAGCCTCGCGGCGTATTAGCTAGTTGGTAAGGTAATGGCTTACCAAGGCAGTGATACGTAGCCGACTTGAGAGGGTGTACGGCCACATTGGGACTGAGATACGGCCCAG
543	Fusobacterium	Fusobacteria	Fusobacteriia	Fusobacteriales	Fusobacteriaceae	Fusobacterium			GATGAACGCTGACAGAATGCTTAACACATGCAAGTCAACTTGAACTTCGGTTTGGGTGGCGGACGGGTGAGTAACGCGTAAAGAACTTGCCTCACAGATAGGGACAACATTTGGAAACGAATGCTAATACCTGATATTATGATTATATGGCATCGTATAATTATGAAAGCTATATGCGCTGTGAGAGAGCTTTGCGTCCCATTAGCTAGTTGGAGAGGTAACGGCTCACCAAGGCGATGATGGGTAGCCGGCCTGAGAGGGTGATCGGCCACAAGGGGACTGAGACACGGCCCTT
544	Fusobacterium	Fusobacteria	Fusobacteriia	Fusobacteriales	Fusobacteriaceae	Fusobacterium			GATGAACGCTGACAGAATGCTTAACACATGCAAGTCTACTTGAACTTCGGTTTGGGTGGCGGACGGGTGAGTAACGCGTAAAGAACTTGCCTCACAGTTAGGGACAACATTTGGAAACGAATGCTAATACCTGATATTATGATTTTAGGGCATCCTAAGATTATGAAAGCTATATGCGCTGTGAGAGAGCTTTGCGTCCCATTAGCTAGTTGGAGAGGTAACGGCTCACCAAGGCGATGATGGGTAGCCGGCCTGAGAGGGTGATCGGCCACACTGGGACTGAGACACGGCCCAG
545	Selenomonas	Firmicutes	Negativicutes	Selenomonadales	Veillonellaceae	Selenomonas			GACGAACGCTGGCGGCGTGCTTAACACATGCAAGTCGAACGGGATGATTTAGAAGCTTGCTTTTAGAGAATCTAGTGGCAAACGGGTGAGTAACACGTAGACAACCTGCCGACAGGATGGGGACAACATTCCGAAAGGAATGCTAATACCGAATGAAGTCAGAGGAGGGCATCCTCCTCTGATGAAAGATGGCCTCTATTTATAAGCTATCACCTGTTGATGGGTCTGCGTCTGATTAGCTAGTTGGTGAGGTAACGGCTCACCAAGGCGACGATCAGTAGCCGGTCTGAGAGGATGAACGGCCACATTGGGACTGAGACACGGCCCAG
546	Erwinia	Proteobacteria	Gammaproteobacteria	Enterobacteriales	Enterobacteriaceae	Erwinia			ATTGAACGCTGGCGGCAGGCCTAACACATGCAAGTCGGACGGTAACGGGAAGAAGCTTGCTTCTTTGCCGACGAGTGGCGGACGGGTGAGTAATGTCTGGGAAACTGCCCGATGGAGGGGGATAACCACTGGAAACGGTGGCTAATACCGCATAATGTCTTCGGACCAAAGTGGGGGACCTCCGGGCCTCACACCATCGGATGTGCCCAGACGGGATTAGCTGGTAGGTGAGGTAAAGGCTCACCTAGGCGACGATCCCTAGCTGGTCTGAGAGGATGACCAGCCACACTGGAACTGAGACACGGTCCAG
547	Actinomyces	Actinobacteria	Actinobacteria	Actinomycetales	Actinomycetaceae	Actinomyces			GACGAACGCTGGCGGCGTGCTTAACACATGCAAGTCGAACGAAAATACCAAGCTTGCTTGGTTGATTAGTGGCGAACGGGTGAGTAACACGTGAGTAACCTGCCCCTTACTTTCCTGGATAACTGCTCGAAAGGGTAGCTAATACGGGATATTCTGACTGGTCCGCATGGGTTGGTTTGGAAAGGTTGTTTTTCTGGTAAGGGATGGGCTCGCGGCCTATCAGCTTGTTGGTGGGGTGATGGCCTACCAAGGCTTTGACGGGTAGCCGGCCTGAGAGGGTGGACGGTCACACTGGGACTGAGATACGGCCCAG
548	Staphylococcus	Firmicutes	Bacilli	Bacillales	Staphylococcaceae	Staphylococcus			GATGAACGCTGGCGGCGTGCCTAATACATGCAAGTCGAGCGAACGGACGAGAAGCTTGCTTCTCTGATGTTAGCGGCGGACGGGTGAGTAACACGTGGATAACCTACCTATAAGACTGGGATAACTTCGGGAAACCGGAGCTAATACCGGATAATATTTTGAACCGCATGGTTCAAAAGTGAAAGACGGTCTTGCTGTCACTTATAGATGGATCCGCGCTGCATTAGCTAGTTGGTAAGGTAACGGCTTACCAAGGCAACGATGCATAGCCGACCTGAGAGGGTGATCGGCCACATTGGGACTGAGATACGGCCCAG
549	Marinomonas	Proteobacteria	Gammaproteobacteria	Oceanospirillales	Oceanospirillaceae	Marinomonas			ATTGAACGCTGGCGGCAGGCTTAACACATGCAAGTCGAGCGGTAACAGGGGAGCTTGCTCCTGCTGACGAGCGGCGGACGGGTGAGTAACGCGTAGGAATCTGCCTAGTAGAGGGGGACAACATGTGGAAACGCATGCTAATACCGCATACGCCCTAAGGGGGAAAGGAGGGGACTCTTCGGAGCCTTCCGCTATTAGATGAGCCTGCGTAAGATTAGCTAGTTGGTAGGGTAAAGGCCTACCAAGGCGACGATCTTTAACTGGTCTGAGAGGATGACCAGTCACACTGGGACTGAGACACGGCCCAG
550	Corynebacterium	Actinobacteria	Actinobacteria	Actinomycetales	Corynebacteriaceae	Corynebacterium			GACGAACGCTGGCGGCGTGCTTAACACATGCAAGTCGAACGGAAAGGCCCTGCTTTTGTGGGGTGCTCGAGTGGCGAACGGGTGAGTAACACGTGGGTGATCTGCCCTGCACTTCGGGATAAGCTTGGGAAACTGGGTCTAATACCGGATAGGAGCCATCTTTAGTGTGGTGGTTGGAAAGTTTTTTCGGTGTAGGATGAGCTCGCGGCCTATCAGCTTGTTGGTGGGGTAATGGCCTACCAAGGCGGCGACGGGTAGCCGGCCTGAGAGGGTGTACGGCCACATTGGGACTGAGATACGGCCCAG
551	Corynebacterium	Actinobacteria	Actinobacteria	Actinomycetales	Corynebacteriaceae	Corynebacterium			GACGAACGCTGGCGGCGTGCTTAACACATGCAAGTCGAACGGAAAGGCCTCTGCTTGCAGAGGTACTCGAGTGGCGAACGGGTGAGTAACACGTGGGTGATCTGCCTTGCACTTCGGGATAAGCCTGGGAAACTGGGTCTAATACCGGATAGGACCATGCTTTAGTGTGTGTGGTGGAAAGTTTTTCGGTGCAAGATGAGCCCGCGGCCTATCAGCTTGTTGGTGGGGTAATGGCCTACCAAGGCGACGACGGGTAGCCGGCCTGAGAGGGTGTACGGCCACATTGGGACTGAGACACGGCCCAG
552	Prevotella scopos	Bacteroidetes	Bacteroidia	Bacteroidales	Prevotellaceae	Prevotella	Prevotella scopos (T); W2052; FJ545434	1,0	GATGAACGCTAGCTACAGGCTTAACACATGCAAGTCGAGGGGAAACGGCGGAGAGTGCTTGCACTCTTTGGACGTCGACCGGCGCACGGGTGAGTAACGCGTATCCAACCTTCCCATTACTGTGGGATAACCTGCCGAAAGGCAGACTAATACCGCATGGTCTTCGATGACGGCATCAGATTTGAAGTAAAGATTTATCGGTAATGGATGGGGATGCGTCTGATTAGCTTGTTGGCGGGGTAACGGCCCACCAAGGCAACGATCAGTAGGGGTTCTGAGAGGAAGGTCCCCCACATTGGAACTGAGACACGGTCCAA
553	SR1_genera_incertae_sedis	SR1	SR1_genera_incertae_sedis	SR1_genera_incertae_sedis	SR1_genera_incertae_sedis	SR1_genera_incertae_sedis	uncultured bacterium; 069066_394; JQ447732	1,0	GATGAACGCTAGCGAAATGCCTAACACATGCAAGTCGAACGGATCTTGCCTCGTAGTAATACGGAGTAAGATTAGTGGCAAACGAGCGAGTAACGCGTGCTTAACCTGCCCCGAAGATGGGTATAACTGCAGAGATGTAGCTAATTCCCAATATGCTCACGATGGTGAAATTCCAATGTGAGGAAAGATTTATCGCTTCGGGAGGGGGGTGCGTCCTATCAGGTAGTTGGTGGGGTAATGGCCTACCAAGCCTATGACGGGTAACCGGTCTGAGATGATGTCCGGTCGCGATGGGACTGAGATACGGCCCAT
554	Corynebacterium	Actinobacteria	Actinobacteria	Actinomycetales	Corynebacteriaceae	Corynebacterium			GACGAACGCTGGCGGCGTGCTTAACACATGCAAGTCGAACGGAAAGGCCCTAGCTTGCTAGGGTGCTCGAGTGGCGAACGGGTGAGTAACACGTGGGTGATCTGCCTTGTACTCTGGGATAAGCTTGGGAAACTGGGTCTAATACCGGATAGGAACTGCCTTTAGTGTGGTGGTTGGAAAGTTTTTTCGGTGCAAGATGAGCTCGCGGCCTATCAGCTTGTTGGTGGGGTAATGGCCTACCAAGGCGTCGACGGGTAGCCGGCCTGAGAGGGTGTACGGCCACATTGGGACTGAGATACGGCCCAG
555	Corynebacterium	Actinobacteria	Actinobacteria	Actinomycetales	Corynebacteriaceae	Corynebacterium			GACGAACGCTGGCGGCGTGCTTAACACATGCAAGTCGAACGGTAAGGCTCCAGCTTGCTGGGGTACACGAGTGGCGAACGGGTGAGTAACACGTGGGTGACCTGCCCTGCACTTCGGGATAAGCCTGGGAAACTGGGTCTAATACCGGATAGGACCATGGTGTGGATACTGTGGTGGAAAGTTTTTTCGGTGTGGGATGGGCCCGCGGCCTATCAGCTTGTTGGTGGGGTAATGGCCTACCAAGGCGGCGACGGGTAGCCGGCCTGAGAGGGTGGACGGCCACATTGGGACTGAGACACGGCCCAG
556	Parvimonas	Firmicutes	Clostridia	Clostridiales	Clostridiales_Incertae Sedis XI	Parvimonas			GACGAACGCTGGCGGCGTGCTTAACACATGCAAGTCGAACGTGATTTTTATGGAAGGACCTTCGGGGACGGAAGTAAAATGAAAGTGGCGAACGGGTGAGTAACACGTGAGCAACCTACCTTACACAGGGGGATAGCCGTTGGAAACGACGATTAATACCGCATGAGACCACAATACTGCATGGTATAGGGGTCAAAGATTTATCGGTGTAAGATGGGCTCGCGTCTGATTAGCTAGTTGGAAGGGTAAAGGCCTACCAAGGCGACGATCAGTAGCCGGTCTGAGAGGATGAACGGCCACACTGGAACTGAGACACGGTCCAG
557	Streptococcus gordonii	Firmicutes	Bacilli	Lactobacillales	Streptococcaceae	Streptococcus	Streptococcus gordonii; ATCC 12396; AY281088	1,0	GACGAACGCTGGCGGCGTGCCTAATACATGCAAGTAGAACGCACAGTTTATACCGTAGCTTGCTACACCATAGACTGTGAGTTGCGAACGGGTGAGTAACGCGTAGGTAACCTGCCTGGTAGCGGGGGATAACTATTGGAAACGATAGCTAATACCGCATAATATTAATTATTGCATGATAATTGATTGAAAGGTGCAAATGCATCACTACCAGATGGACCTGCGTTGTATTAGCTAGTAGGTGAGGTAACGGCTCACCTAGGCGACGATACATAGCCGACCTGAGAGGGTGATCGGCCACACTGGGACTGAGACACGGCCCAG
558	Capnocytophaga	Bacteroidetes	Flavobacteriia	Flavobacteriales	Flavobacteriaceae	Capnocytophaga			GATGAACGCTAGCGGCAGGCCTAACACATGCAAGTCGAGGGAGAAGTATTTTCGGATACAGAAACCGGCGCACGGGTGCGTAACGCGTATATAATCTACCTTATACAGAGGGATAGCCCGAAGAAATTTGGATTAATACCTCATAGTATTATTGATTGGCATCGATTAATAATTAAAGCTGAGGCGGTATAAGATGAGTATGCGTCCTATTAGCTAGTTGGTATGGTAACGGCATACCAAGGCTACGATAGGTAGGGGTCCTGAGAGGGAGATCCCCCACACTGGTACTGAGACACGGACCAG
559	Capnocytophaga	Bacteroidetes	Flavobacteriia	Flavobacteriales	Flavobacteriaceae	Capnocytophaga			GATGAACGCTAGCGGCAGGCCTAACACATGCAAGTCGAGGGAGGAGCCTTCGGGCTTCGACCGGCGTACGGGTGCGTAACGCGTATACAATCTGCCTTTCACATAGGGATAGCCCGAAGAAATTTGGATTAATACCTAATGGTATATAGGAGTGGCATCACATTTATATTAAAGCTGAGGCGGTGAAAGATGAGTATGCGTTCTATTAGCTAGTTGGAGAGGTAACGGCTCCCCAAGGCTACGATAGATAGGGGTTCTGAGAGGGATATCCCCCACACTGGTACTGAGATACGGACCAG
560	Enterobacteriaceae	Proteobacteria	Gammaproteobacteria	Enterobacteriales	Enterobacteriaceae	-			ATTGAACGCTGGCGGCAGGCCTAACACATGCAAGTCGAACGGTAGCACAGAGAGCTTGCTCTCGGGTGACGAGTGGCGGACGGGTGAGTAATGTCTGGGAAACTGCCCGATGGAGGGGGATAACTACTGGAAACGGTAGCTAATACCGCATAACGTCGCAAGACCAAAGAGGGGGACCTTAGGGCCTCTTGCCATCGGATGTGCCCAGATGGGATTAGCTTGTAGGTGAGGTAACGGCTCACCTAGGCGACGATCCCTAGCTGGTCTGAGAGGATGACCAGCCACACTGGAACTGAGACACGGTCCAG
561	Campylobacter	Proteobacteria	Epsilonproteobacteria	Campylobacterales	Campylobacteraceae	Campylobacter			AGTGAACGCTGGCGGCGTGCCTAATACATGCAAGTCGAACGGAGATTAAATAGCTTGCTATTTAATCTTAGTGGCGCACGGGTGAGTAATATATAGTTAATCTGCCCCATAGTGGAGGACAACAGTTAGAAATGACTGCTAATACTCCATACTCCTTCTTATCATAAGTTAAGTCGGGAAAGTTTTTCGCTATGGGATGAGACTATATCGTATCAGCTAGTTGGTGAAGTAATGGCTCACCAAGGCTATGACGCGTAACTGGTCTGAGAGGATGATCAGTCACATTGGAACTGAGACACGGTCCAA
562	Haemophilus	Proteobacteria	Gammaproteobacteria	Pasteurellales	Pasteurellaceae	Haemophilus			ATTGAACGCTGGCGGCAGGCTTAACACATGCAAGTCGAACGGTAACAGGAGAAAGCTTGCTTTCTTGCTGACGAGTGGCGGACGGGTGAGTAATGCTTGGGAATCTGGCTTATGGAGGGGGATAACTACGGGAAACTGTAGCTAATACCGCGTAATATCTTCAGATTAAAGGGTGGGACTTTCGAGCCACCTGCCATAAGATGAGCCCAAGTGGGATTAGGTAGTTGGTTAGGTAAAGGCTGACCAAGCCGACGATCTCTAGCTGGTCTGAGAGGATGACCAGCCACACTGGAACTGAGACACGGTCCAG
563	Lactobacillus frumenti	Firmicutes	Bacilli	Lactobacillales	Lactobacillaceae	Lactobacillus	Lactobacillus frumenti (T); TMW 1.666; AJ250074	0.98	GATGAACGCCGGCGGTGTGCCTAATACATGCAAGTCGAGCGCACTGGCCCAACTGATATGACGTGCTTGCACTGATTTGACGATGGATTACCAGTGAGCGGCGGACGGGTGAGTAACACGTGGGCAACCTGCCCTGGAGCGGGGGATAACATCTGGAAACAGGTGCTAATACCGCATGACTACTAAAACCACCTGGTTTTAGTATAAAAGAAGGCTTCGGCTTTCACTCTAGGATGGGCCCGCGGTGCATTAGCTAGTTGGTAAGGTAACGGCTTACCAAGGCGATGATGCATAGCCGAGTTGAGAGACTGATCGGCCACAATGGAACTGAGACACGGTCCAT
564	Leptotrichia	Fusobacteria	Fusobacteriia	Fusobacteriales	Leptotrichiaceae	Leptotrichia			GATGAACGCTGACAGAATGCTTAACACATGCAAGTCTTTGGCGAATCTGCGCTTGCGCAGGCTAGCCAAGGCGGACGGGTGAGTAGCGCGTAAAGAACTTGCCCTGCAGACAGGGATAACAGACGGAAACGACTGACAACACCTGATACGGTTGCCGGCACGCATGTGCCAGGCAATGAAAAGCGATGCTGCAGGAGAGCTTTGCGTCCTATTAGCTTGTTGGTGAGGTAACGGCTCACCAAGGCGACGATAGGTAGCCGGCCTGAGAGGGTGAACGGCCACAAGGGGACTGAGATACGGCCCTT
565	Capnocytophaga	Bacteroidetes	Flavobacteriia	Flavobacteriales	Flavobacteriaceae	Capnocytophaga	uncultured Capnocytophaga sp.; 12B209; FJ976334	1,0	GATGAACGCTAGCGGCAGGCCTAACACATGCAAGTCGAGGGAGGAGCTTTCGGGCTTCGACCGGCGTACGGGTGCGTAACGCGTATACAATCTGCCTTTCACATAGGGATAGCCCGAAGAAATTTGGATTAATACCTAATGGTATATAGGGGTGGCATCACCTTTATATTAAAGCTGAGGCGGTGAAAGATGAGTATGCGTTCTATTAGCTAGTTGGAGAGGTAACGGCTCCCCAAGGCGACGATAGATAGGGGTTCTGAGAGGGATATCCCCCACACTGGTACTGAGATACGGACCAG
566	Haemophilus	Proteobacteria	Gammaproteobacteria	Pasteurellales	Pasteurellaceae	Haemophilus			ATTGAACGCTGGCGGCAGGCTTAACACATGCAAGTCGAACGGTAGCAGGAGAAAGCTTGCTTTCTTGCTGACGAGTGGCGGACGGGTGAGTAATGCTTGGGAATCTGGCTTATGGAGGGGGATAACTACGGGAAACTGTAGCTAATACCGCGTAGTATCGGAAGATGAAAGTGCGGGACCGTAAGGCCGCATGCCATGAGATGAGCCCAAGTGGGATTAGGTAGTTGGTGGGGTAAAGGCCTACCAAGCCTGCGATCTCTAGCTGGTCTGAGAGGATGGCCAGCCACACTGGAACTGAGACACGGTCCAG
567	Anaerococcus	Firmicutes	Clostridia	Clostridiales	Clostridiales_Incertae Sedis XI	Anaerococcus			GATTAACGCTGGCGGCGTGCATAACACATGCAAGTCGAACGATGAAACTTAAATGATTTCTTCGGAATGAACTTAAGTGGATTAGTGGCGGACGGGTGAGTAACGCGTGAGTAACCTGCCTTACACAAGGGGATAGCCGTTGGAAACGACGAATAATACCCTATGATGTTTCTATCTCGCATGAGATATTAACCAAAGTGTTAGCGGTGTAAGATGGACTTGCGTCTGATTAGCTAGTTGGTGAGAAAAAAAGCCCACCAAGGCAACGATCAGTAGCCGGCTTGAGAGAGTGTACGGCCACATTGGGACTGAGACACGGCCCAG
568	Anaerococcus	Firmicutes	Clostridia	Clostridiales	Clostridiales_Incertae Sedis XI	Anaerococcus			GATTAACGCTGGCGGCGTGCATAACACATGCAAGTCGAACGATGAAACTTAAAAGATTTCTTCGGAATGACCTTAAGTGGATTAGTGGCGAACGGGTGAGTAACGCGTGAGTAACCTGCCTTACACAAGGGGATAGCCTCTGGAAACGGAGAATAATACCCTATGAAACTATCTTATCGCATGAAAAGATAGTCAAAGTGTTTAGCGGTGTAAGATGGACTTGCGTCTGATTAGCTAGTTGGTGAGATAACAGCCCACCAAGGCAACGATCAGTAGCCGGCTTGAGAGAGTGTACGGCCACATTGGGACTGAGACACGGCCCAG
569	Staphylococcus	Firmicutes	Bacilli	Bacillales	Staphylococcaceae	Staphylococcus			GATGAACGCTGGCGGCGTGCCTAATACATGCAAGTCGAGCGAACGGATAAGGAGCTTGCTCCTTTGAAGTTAGCGGCGGACGGGTGAGTAACACGTGGGTAACCTACCTATAAGACTGGAATAACTTCGGGAAACCGGAGCTAATGCCGGATAACATTTGGAACCGCATGGTTCTAAAGTAAAAGATGGTTTTGCTATCACTTATAGATGGACCCGCGCCGTATTAGCTAGTTGGTAAGGTAACGGCTTACCAAGGCAACGATACGTAGCCGACCTGAGAGGGTGATCGGCCACACTGGAACTGAGACACGGTCCAG
570	Staphylococcus	Firmicutes	Bacilli	Bacillales	Staphylococcaceae	Staphylococcus			GATGAACGCTGGCGGCGTGCCTAATACATGCAAGTCGAGCGAACAGACGAGGAGATTGCTCCTCTGACGTTAGCGGCGGACGGGTGAGTAACACGTGGATAACCTACCTATAAGACTGGGATAACTTCGGGAAACCGGAGCTAATACCGGATAATATATTGAACCGCATGGTTCAATAGTGAAAGACGGTTTTGCTGTCACTTATAGATGGATCCGCGCCGCATTAGCTAGTTGGTAGGGTAACGGCTTACCAAGGCGACGATGCGTAGCCGACCTGAGAGGGTGATCGGCCACACTGGAACTGAGACACGGTCCAG
571	Flavobacteriaceae	Bacteroidetes	Flavobacteriia	Flavobacteriales	Flavobacteriaceae	-			GATGAACGCTAGCGGAAGGCCTAACACATGCAAGTCGAGCGGTATTTGGTAGCTTGCTACTAGAGAGAGCGGCGTACGGGTGCGTAACATGTGTGCAACCTACCCTTATCAAGGGGATAGCCATTCGAAAGGATGATTAATACCCTATAATATATCAGGTGGCATCATTTGATATTGAAAGCTACGGTGGATAAGGATGGGCACGCACAAGATTAGCTAGTTGGTAAGGTAACGGCTTACCAAGGCGATGATCTTTAGGGGTCCTGAGAGGGAGATCCCCCACACTGGGACTGAGACACGGCCCAG
572	Veillonellaceae	Firmicutes	Negativicutes	Selenomonadales	Veillonellaceae	-			GACGAACGCTGGCGGCGTGCTTAACACATGCAAGTCGAACGAGACAATTAAAAGCTTGCTTTTAAACGTCGAGTGGCAAACGGGTGAGTAACGCGTAGACAACCTGCCGCAAAGATGGGGACAACAGTTCGAAAGGACTGCTAATACCGAATGTTCTGGAAATCCCGCATGGAAATTCCAGCAAAGATGGCCTCTACTTGTAAGCGATCGCTTTGCGATGGGTCTGCGTCTGATTAGCTAGTTGGTAGGGCAACGGCCTACCAAGGCGACGATCAGTAGCCGGTCTGAGAGGATGAACGGCCACATTGGGACTGAGACACGGCCCAG
573	Anaerococcus	Firmicutes	Clostridia	Clostridiales	Clostridiales_Incertae Sedis XI	Anaerococcus			GATTAACGCTGGCGGCGTGCATAACACATGCAAGTCGAACGATGAAACTTAGCAGACTTCTTCGGAAAGACACTAAGCGGATTAGTGGCGAACGGGTGAGTAACGCGTGAGTAACCTGCCTTACACAAGGGGATAGCCTTTGGAAACGAAGAATAATACCCTATAAAACTATAAAAGCACATGCTAGAATGGTCAAAGTGCTAGCGGTGTAAGATGGACTTGCGTCTGATTAGCTAGTTGGTGAGATAAAAGCTCACCAAGGCAACGATCAGTAGCCGGCTTGAGAGAGTGTACGGCCACATTGGGACTGAGACACGGCCCAG
574	Peptoniphilus lacrimalis	Firmicutes	Clostridia	Clostridiales	Clostridiales_Incertae Sedis XI	Peptoniphilus	Peptoniphilus sp. oral taxon 836; F0141; GQ422750	1,0	GACGAACGCTGGCGGCGCGCTTAACACATGCAAGTCGAGCGATGAAATCTTAACAGAACCCTTCGGGGCGAAGATAAGACGGATTAGCGGCGGACGGGTGAGTAACACGTGAGTAACCTGCCTTTTACACAGGGATAGCCTCGGGAAACCGGGATTAAAACCTGATGAAACTATCAAATCACATGATTAAGAAAGTTAAAACTCCGGTGGTAAAAGATGGACTCGCGTCCCATTAGCTAGTTGGTGAAGGTAACGGCCCACCAAGGCAACGATGGGTAGCCGGCCTGAGAGGGTGAACGGCCACATTGGAACTGAGAAACGGTCCAA
575	Capnocytophaga	Bacteroidetes	Flavobacteriia	Flavobacteriales	Flavobacteriaceae	Capnocytophaga	uncultured bacterium; ncd1493c04c1; JF131060	0.98	GATGAACGCTAGCGGCAGGCCTAACACATGCAAGTCGAGGGAGAAGCCCTTCGGGGCAGAAACCGGCGCACGGGTGCGTAACGCGTATGCAACCTACCTTTCACAGGGGGATAGCCCGAAGAAATTTGGATTAATACCCCATAATATTGTTGGATGGCATCATCTGGCAATTAAAGCTACGACGGTGAAAGATGGGCATGCGTCCTATTAGCTAGTTGGAGTGGTAACGGCACCCCAAGGCTACGATAGGTAGGGGTCCTGAGAGGGAGATCCCCCACACTGGTACTGAGACAGGGACCAG
576	Streptococcus	Firmicutes	Bacilli	Lactobacillales	Streptococcaceae	Streptococcus			GACGAACGCTGGCGGCGTGCCTAATACATGCAAGTAGAACGCTGAAGGAGGAGCTTGCTCTTCTGGATGAGTTGCGAACGGGTGAGTAACGCGTAGGTAACCTGCCTGGTAGTGGGGGATAACTATTGGAAACGATAGCTAATACCGCATAATAGCAGTTGTTGCATGACAACTGTTTGAAAGGTGCAATTGCGCCACTACCAGATGGACCTGCGTTGTATTAGCTAGTTGGTGGGGTAACGGCTCACCAAGGCGACGATACATAGCCGACCTGAGAGGGTGATCGGCCACACTGGGACTGAGACACGGCCCAG
577	Porphyromonas	Bacteroidetes	Bacteroidia	Bacteroidales	Porphyromonadaceae	Porphyromonas	uncultured bacterium; ncd1100f05c1; HM337512	0.98	GATGAACGCTAGCGATAGGCTTAACACATGCAAGTCGAGGGGCAGCATGGTCTTAGCTTGCTAAGACTGATGGCGACCGGCGCACGGGTGCGTAACGCGTATGCAACTTGCCTCACAGAGGGGGATAACCCGTCGAAAGACGGACTAATACCGCGTACACTCCATCTTGGGCATCCAAGGAGGAGGAAATGAACTTCGCTGTGAGATAGGCATGCGTCCCATTAGCTAGTTGGTGAGGTAACGGCTCACCAAGGCGACGATGGGTAGGGGAACTGAGAGGTTGAACCCCCACACTGGTACTGAGACACGGACCAG
578	Actinomyces	Actinobacteria	Actinobacteria	Actinomycetales	Actinomycetaceae	Actinomyces			GACGAACGCTGGCGGCGTGCTTAACACATGCAAGTCGAACGCTGAAGCCTGGCTTTTGTTGGGTGGATGAGTGGCGAACGGGTGAGTAACACGTGAGTAACCTGCCCTCTTCTTTGGGATAACGCCCGGAAACGGGTGCTAATACTGGATATTCACTTGCCTTCGCATGGGGGTGGGTGGAAAGGTTTTTTTCTGGTGGGGGATGGGCTCGCGGCCTATCAGCTTGTTGGTGGGGTGATGGCTTACCAAGGCGTTGACGGGTAGCCGGCCTGAGAGGGTGACCGGTCACATTGGGACTGAGATACGGCCCAG
579	Streptococcus	Firmicutes	Bacilli	Lactobacillales	Streptococcaceae	Streptococcus			GACGAACGCTGGCGGCGTGCCTAATACATGCAAGTAGAACGCTGAAGGAGGAGCTTGCTCTTCTGGATGAGTTGCGAACGGGTGAGTAACGCGTAGGTAACCTGCCTGGTAGCGGGGGATAACTATTGGAAACGATAGCTAATACCGCATAACAGCAAATGTTGCATGACATTTGCTTAAAAGGTGCAATTGCATCACTACCAGATGGACCTGCGTTGTATTAGCTAGTTGGTGGGGTAATAGCTCACCAAGGCGACGATACATAGCCGACCTGAGAGGGTGATCGGCCACACTGGGACTGAGACACGGCCCAG
580	Streptococcus	Firmicutes	Bacilli	Lactobacillales	Streptococcaceae	Streptococcus			GATGAACGCTGGCGGCGTGCCTAATACATGCAAGTAGAACGCTGAAGAGAGGAGCTTGCTCTTCTTGGATGAGTTGCGAACGGGTGAGTAACGCGTAGGTAACCTGCCTTGTAGCGGGGGATAACTATTGGAAACGATAGCTAATACCGCATAACAATGGGTGACACATGTCATTTATTTGAAAGGGGCAACTGCTCCACTACAAGATGGACCTGCGTTGTATTAGCTAGTAGGTGAGGTAACGGCTCACCTAGGCGACGATACATAGCCGACCTGAGAGGGTGATCGGCCACACTGGGACTGAGACACGGCCCAG
581	Catonella	Firmicutes	Clostridia	Clostridiales	Lachnospiraceae	Catonella	uncultured bacterium; ncd550g04c1; HM278154	1,0	GATGAACGCTGGCGGCGTGCCTAACACATGCAAGTCGAACGGAGATTACGGACGGAAGTTTTCGGATGGAAGACTGTAATTCTTAGTGGCGGACGGGTGAGTAACGCGTGGGCAACCTGCCCTATACAGGGGGATAGCAGCTGGAAACGGCTGGTAAGACCGCATAAGTCGGCGAAACCGCATGGTTTTGCCGGGAAATGAGCAATCAGGTATAGGATGGGCCCGCGTCCGATTAGCCAGTTGGCAGGGTAAAAGCCTACCAAAGCAACGATCGGTAGCCGGACTGAGAGGTCGGACGGCCACATTGGGACTGAGACACGGCCCAA
582	Corynebacterium	Actinobacteria	Actinobacteria	Actinomycetales	Corynebacteriaceae	Corynebacterium			GACGAACGCTGGCGGCGTGCTTAACACATGCAAGTCGAACGGAAAGGCCCTGCTTGCAGGGTACTCGAGTGGCGAACGGGTGAGTAACACGTGGGTGATCTGCCCTGCACTTCGGGATAAGCTTGGGAAACTGGGTCTAATACCGGATAGGAGCCATCTTTAGTGTGGTGGTTGGAAAGTTTTTTCGGTGTAGGATGAGCTCGCGGCCTATCAGCTTGTTGGTGGGGTAATGGCCTACCAAGGCGGCGACGGGTAGCCGGCCTGAGAGGGTGTACGGCCACATTGGAACTGAGAAACGGTCCAA
583	Streptococcus	Firmicutes	Bacilli	Lactobacillales	Streptococcaceae	Streptococcus			GACGAACGCTGGCGGCGTGCCTAATACATGCAAGTAGAACGCTGAAGGAGGAGCTTGCTTCTCTGGATGAGTTGCGAACGGGTGAGTAACGCGTAGGTAACCTGCCTGGTAGCGGGGGATAACTGTTGGAAACGATAGCTAATACCGCATAACAGTAGATATCGCATGATATCTGCTTGAAAGGTGCAATTGCATCACTACCAGATGGACCTGCGTTGTATTAGCTAGTTGGTGAGGTAACGGCTCACCAAGGCGACGATACATAGCCGACCTGAGAGGGTGATCGGCCACACTGGGACTGAGACACGGCCCAG
584	Streptococcus	Firmicutes	Bacilli	Lactobacillales	Streptococcaceae	Streptococcus			GACGAACGCTGGCGGCGTGCCTAATACATGCAAGTAGAACGCTGAAGGAAGGAGCTTGCTCTTTCCGGATGAGTTGCGAACGGGTGAGTAACGCGTAGGTAACCTGCCTGGTAGCGGGGGATAACTATTGGAAACGATAGCTAATACCGCATAACAGTAGATATCGCATGATATGTGCTTGAAAGGTGCAAATGCATCACTACCAGATGGACCTGCGTTGTATTAGCTAGTTGGTGAGGTAACGGCTCACCAAGGCAACGATACATAGCCGACCTGAGAGGGTGATCGGCCACACTGGGACTGAGACACGGCCCAG
585	Kocuria	Actinobacteria	Actinobacteria	Actinomycetales	Micrococcaceae	Kocuria	Kocuria sp. 0714S7-2; HM222649	1,0	GACGAACGCTGGCGGCGTGCTTAACACATGCAAGTCGAACGCTGAAGCTTGGTGCTTGCACTGGGTGGATGAGTGGCGAACGGGTGAGTAATACGTGAGTAACCTGCCCTTGACTCTGGGATAAGCCTGGGAAACTGGGTCTAATACTGGATACGACATGTCACCGCATGGTGGTGTGTGGAAAGGGTTTTACTGGTTTTGGATGGGCTCACGGCCTATCAGCTTGTTGGTGGGGTAATGGCTCACCAAGGCGACGACGGGTAGCCGGCCTGAGAGGGTGACCGGCCACACTGGGACTGAGACACGGCCCAG
586	Prevotella	Bacteroidetes	Bacteroidia	Bacteroidales	Prevotellaceae	Prevotella			GATGAACGCTGGCTACAGGCTTAACACATGCAAGTCGAGGGGAAACGGCATTGAGTGCTTGCACTGAATGGACGTCGACCGGCGCACGGGTGAGTAACGCGTATCCAACCTTCCCGTTACTGCGGGATAACCTGCCGAAAGGCAGACTAATACCGCATGTTCTTCGATGACGGCATCAGATTCGAAGCAAAGATCCGTCGGTAACGGAGGGGGATGCGTCTGATTAGCTAGTTGGCGGGGCGACGGCCCACCAAGGCGACGATCAGTAGGGGTTCTGAGAGGAAGGTCCCCCACATTGGAACTGAGACACGGTCCAA
587	Treponema	Spirochaetes	Spirochaetia	Spirochaetales	Spirochaetaceae	Treponema			AACGAACGCTGGCGGCGCGTCTTAAGCATGCAAGTCGAACGGCAAGAGAGGAGCTTGCTTCTCTCCTAGAGTGGCGGACTGGTGAGGAACACGTGGGTAATCTACCCTTAAGATGGGGATAGCTGCTAGAAATAGCAGGTAATACCGAATACACTCGGCATATCACAAGAGATGTTGAGGAAAGGAAGCTACGGCTTCGCTTGAGGATGAGCTTGCGTCCCATTAGCTAGTTGGTGAGGTAAAGGCCCACCAAGGCGACGATGGGTATCCGGCCTGAGAGGGTGAACGGACACATTGGGACTGAGATACGGCCCAA
588	Streptococcus	Firmicutes	Bacilli	Lactobacillales	Streptococcaceae	Streptococcus			GACGAACGCTGGCGGCGTGCCTAATACATGCAAGTAGAACGCTGAAGCTTGGTGCTTGCACCGAGCGGATGAGTTGCGAACGGGTGAGTAACGCGTAGGTAACCTGCCTGGTAGCGGGGGATAACTATTGGAAACGATAGCTAATACCGCATAAGAGTAGATGTTGCATGACATTTGCTTAAAAGGTGCAATTGCATCACTACCAGATGGACCTGCGTTGTATTAGCTAGTTGGTGAGGTAACGGCTCACCAAGGCAACGATACATAGCCGACCTGAGAGGGTGATCGGCCACACTGGGACTGAGACACGGCCCAG
589	Streptococcus	Firmicutes	Bacilli	Lactobacillales	Streptococcaceae	Streptococcus			GACGAACGCTGGCGGCGTGCCTAATACATGCAAGTAGAACGCTGAGGTTTGGTGTTTACACTAGACTGATGAGTTGCGAACGGGTGAGTAACGCGTAGGTAACCTGCCTCATAGCGGGGGATAACTATTGGAAACGATAGCTAATACCGCATAAGAGTAATTAACACATGTTAGTTATTTAAAAGGAGCAATTGCTTCACTGTGAGATGGACCTGCGTTGTATTAGCTAGTTGGTGAGGTAAAGGCTCACCAAGGCGACGATACATAGCCGACCTGAGAGGGTGATCGGCCACACTGGGACTGAGACACGGCCCAG
590	Corynebacterium	Actinobacteria	Actinobacteria	Actinomycetales	Corynebacteriaceae	Corynebacterium			GACGAACGCTGGCGGCGTGCTTAACACATGCAAGTCGAACGGAAAGGCCCCAGCTTGCTGGGGTACTCGAGTGGCGAACGGGTGAGTAACACGTGGGTGATCTGCCCTGCACTCTGGGATAAGCCTGGGAAACTGGGTCTAATACCGGATAGGACCGTGCTTTAGTGTGTGCGGTGGAAAGTTTTTCGGTGCAGGATGAGCCCGCGGCCTATCAGCTTGTTGGTGGGGTAATGGCCTACCAAGGCGGCGACGGGTAGCCGGCCTGAGAGGGTGTACGGCCACATTGGGACTGAGACACGGCCCAG
591	Corynebacterium	Actinobacteria	Actinobacteria	Actinomycetales	Corynebacteriaceae	Corynebacterium			GACGAACGCTGGCGGCGTGCTTAACACATGCAAGTCGAACGGAAAGGCCCCCACCTTGGTGGGGGTGCTCGAGTGGCGAACGGGTGAGTAACACGTGGGTGATCTGCCCTGTACTTCGGGATAAGCTTGGGAAACTGGGTCTAATACCGGATAGGACCATGGTTTAGTGTCTCATGGTGGAAAAATTATTGTTTTGGTGCAGGATGAGCTCGCGGCCTATCAGCTTGTTGGTGGGGTAATGGCCTACCAAGGCGTCGACGGGTAGCCGGCCTGAGAGGGTGGACGGCCACATTGGGACTGAGATACGGCCCAG
592	Actinomyces	Actinobacteria	Actinobacteria	Actinomycetales	Actinomycetaceae	Actinomyces			GACGAACGCTGGCGGCGTGCTTAACACATGCAAGTCGAACGGTGAAGGGACCAGCTTGCTGGTTCTGGATGAGTGGCGAACGGGTGAGTAACACGTGAGTAACCTGCCCCCTTCTTCTGGATAACCGCATGAAAGTGTGGCTAATACGGGATATTCTGCGCCTGCTGCATGGTGGGTGTGGGAAAGATATTGTTTCGGTGGGGGATGGGCTCGCGGCCTATCAGCTTGTTGGTGGGGTGATGGCCTACCAAGGCGGTGACGGGTAGCCGGCCTGAGAGGGTGGACGGTCACACTGGGACTGAGACACGGCCCAG
593	Prevotella	Bacteroidetes	Bacteroidia	Bacteroidales	Prevotellaceae	Prevotella			GATGAACGCTAGCTACAGGCTTAACACATGCAAGTCGCGGGGCAGCATGGGGGTTGCTTGCAACCCCCGATGGCGACCGGCGCACGGGTGAGTAACGCGTATCCAACCTGCCCTTCACCACGGGATAACCCGGCGAAAGTCGGACTAATACCGTATGTTGTCCATTGACGGCATCCGATTTGGACGAAAGGTTTGGCGGTGAAGGATGGGGATGCGTCCGATTAGCCAGACGGCGGGGTAACGGCCCACCGTGGCTACGATCGGTAGGGGTTCTGAGAGGAAGGTCCCCCACACTGGAACTGAGACACGGTCCAG
594	Prevotella	Bacteroidetes	Bacteroidia	Bacteroidales	Prevotellaceae	Prevotella			GATGAACGCTAGCTACAGGCTTAACACATGCAAGTCGAGGGGAAACGGCATTGAGTGCTTGCACTCTTTGGACGTCGACCGGCGCACGGGTGAGTAACGCGTATCCAACCTTCCCATTACTGTGGGATAACCTGCCGAAAGGCAGACTAATACCGCATAGTCTTCGATGACGGCATCAGATTTGAAGTAAAGATTTATCGGTAATGGATGGGGATGCGTCTGATTAGCTTGTTGGCGGGGTAACGGCCCACCAAGGCGACGATCAGTAGGGGTTCTGAGAGGAAGGTCCCCCACATTGGAACTGAGACACGGCCCAG
595	Streptococcus	Firmicutes	Bacilli	Lactobacillales	Streptococcaceae	Streptococcus			GATGAACGCTGGCGGCGTGCCTAATACATGCAAGTAGAACGCTGAAGCTTGGTGCTTGCACCGAGCGGAAGAGTTGCGAACGGGTGAGTAACGCGTAGGTAACCTGCCTCTTAGCGGGGAATAACTATTGGAAACGATAGCTAATACCGCATAAAAGTCGATATCGCATGATGTTGATTTGAAAGGTGCAATTGCATCACTAAGAGATGGACCTGCGTTGTATTAGCTAGTTGGTGAGGTAACGGCTCACCAAGGCGACGATACATAGCCGACCTGAGAGGGTGATCGGCCACACTGGGACTGAGACACGGCCCAG
596	Fusobacterium	Fusobacteria	Fusobacteriia	Fusobacteriales	Fusobacteriaceae	Fusobacterium			GATGAACGCTGACAGAATGCTTAACACATGCAAGTCTACTTGAATTTGGGTTTTTAACTTAGGTTTGGGTGGCGGACGGGTGAGTAACGCGTAAAGAACTTGCCTCACAGCTAGGGACAACATTTAGAAATGAATGCTAATACCTAATATTATGATAATAGGGCATCCTATAATTATGAAAGCTATAAGCGCTGTGAGAGAGCTTTGCGTCCCATTAGCTAGTTGGAGAGGTAACGGCTCACCAAGGCGATGATGGGTAGCCGGCCTGAGAGGGTGATCGGCCACAAGGGGACTGAGACACGGCCCTT
597	Leptotrichia	Fusobacteria	Fusobacteriia	Fusobacteriales	Leptotrichiaceae	Leptotrichia			GATGAACGCTGACAGAATGCTTAACACATGCAAGTCGATGGGGAAGTGGTGCTTGCACCATGGTAACCATGGCGGACGGGTGAGTAACGCGTAAGGAACTTACCTGCGGGACCGGGATAACAGCAGGAAACTGCTGACAAGACCGGATAAGGTCATGAAGCTGCATAGCTTTGTGATGAAAGGAGACGCCTGCGGAGAGCCTTGCGTCCTATTAGCTAGTTGGAGGGGTAACGGCCCACCAAGGCGAAGATAGGTAGCCGGCCTGAGAGGGTGGACGGCCACAAGGGGACTGAGATACGGCCCTT
598	Streptococcus	Firmicutes	Bacilli	Lactobacillales	Streptococcaceae	Streptococcus	uncultured bacterium; ncd2046a07c1; JF176624	1,0	GACGAACGCTGGCGGCGTGCCTAATACATGCAAGTAGAACGCTGAAGGAGGAGCTTGCTTCTCCGGATGAGTTGCGAACGGGTGAGTAACGCGTAGGTAACCTGCCTGGTAGCGGGGGATAACTATTGGAAACGATAGCTAATACCGCATAACAGTAGATATTGCATGATATCTACTTGAAAGGTGCAATTGCATCACTACCAGATGGACCTGCGTTGTATTAGCTAGTTGGTGAGGTAACGGCTCACCAAGGCAACGATACATAGCCGACCTGAGAGGGTGATCGGCCACACTGGGACTGAGACACGGCCCAG
599	Saccharibacteria_genera_incertae_sedis	Candidatus Saccharibacteria	Saccharibacteria_genera_incertae_sedis	Saccharibacteria_genera_incertae_sedis	Saccharibacteria_genera_incertae_sedis	Saccharibacteria_genera_incertae_sedis			GATGAATGCTGGCGGCGTGCCTAACACATGCAAGTCGAGCGGCAGCGAGTTTTACACTGAATTCTGGAAGCTTCTGGGTAGTATAGAAGATTTATTCAAGAATTTTGTGTAAAATGTCGGCGAGCGGCGGACGGCTGAGTAACGCGTAGGAATTTGCCCCAAAGTGAGGAATAACTGCCCGAAAGGGTAGCTAATGCCGCATATGGTCTTCGGATTAAAGCCTTCGGGCGCTTTGGGAGAAGCCTGCGTTGGATTAGGTAGTTGGTAGGGTAATGGCCTACCAAGCCGACGATCCATAGCTGGTCTGAGAGGATGATCAGCCAGACTGGAACTGAGACACGGTCCAG
600	Streptococcus	Firmicutes	Bacilli	Lactobacillales	Streptococcaceae	Streptococcus			GACGAACGCTGGCGGCGTGCCTAATACATGCAAGTAGAACGCTGAAGGAGGAGCTTGCTTCTCCGGATGAGTTGCGAACGGGTGAGTAACGCGTAGGTAACCTGCCTGGTAGCGGGGGATAACTATTGGAAACGATAGCTAATACCGCATAACAGTAGATATCGCATGATATTTGCTTGAAAGGTGCAATTGCACCACTACCAGATGGACCTGCGTTGTATTAGCTAGTTGGTGAGGTAACGGCTCACCAAGGCAACGATACATAGCCGACCTGAGAGGGTGATCGGCCACACTGGGACTGAGACACGGCCCAG
601	Ruminococcaceae	Firmicutes	Clostridia	Clostridiales	Ruminococcaceae		uncultured bacterium; 071074_379; JQ477845	1,0	GATAAACGCTGGCGGTGTACATAAGACATGCAAGTCGAACGGGAGAAGACTGGAAGATTTATCTACTAGCTCGGACACCGTGGCGGACGGGTGAGTAACACGTAAGCAACCTGCCTATAAGAGGGGAATAACAGTGAGAAATTACTGATAATACCGCATAAGCTGGAGGTATCGCATGATACATTCAGAAAAGATTTATCGCTTATAGATGGGCTTGCGTCTGATTAGCTAGTTGGTGAGATAACAGCTCACCAAGGCGACGATCAGTAGCCGGATTGAGAGGTTGAACGGCCACATTGGGACTGAGACACGGCCCAG
602	Streptococcus	Firmicutes	Bacilli	Lactobacillales	Streptococcaceae	Streptococcus			GACGAACGCTGGCGGCGTGCCTAATACATGCAAGTAGAACGCTGAAGCTTGGTGCTTGCACCGAGCGGATGAGTTGCGAACGGGTGAGTAACGCGTAGGTAACCTGCCTGGTAGCGGGGGATAACTATTGGAAACGATAGCTAATACCGCATAATATTGATTATTGCATGATAGTCAATTAAAAGGTGCAATTGCATCACTACCAGATGGACCTGCGTTGTATTAGCTAGTTGGTGAGGTAACGGCTCACCAAGGCGACGATACATAGCCGACCTGAGAGGGTGATCGGCCACACTGGGACTGAGACACGGCCCAG
603	Prevotella	Bacteroidetes	Bacteroidia	Bacteroidales	Prevotellaceae	Prevotella			GATGAACGCTAGCTACAGGCTTAACACATGCAAGTCGAGGGGAAACGGCATTATGTGCTTGCACATTTTGGACGTCGACCGGCGCACGGGTGAGTATCGCGTATCCAACCTGCCCTTTACTTGGGGATACCCCGTTGAAAGACGGCCTAATACCCGATGTAATTCATTGATGGCATCAGATATGAATAAAAGATTTATCGGTAAAGGATGGGGATGCGTCTGATTAGCTTGTTGGTGAGGTAATGGCTCACCAAGGCGACGATCAGTAGGGGTTCTGAGAGGAAGGTCCCCCACATTGGAACTGAGACACGGTCCAA
604	Moraxella	Proteobacteria	Gammaproteobacteria	Pseudomonadales	Moraxellaceae	Moraxella			GACGAACGCTGGCGGCAGGCTTAACACATGCAAGTCGAACGATGAAGTCTAGCTTGCTAGACGGATTAGTGGCGAACGGGTGAGTAATGCTTAGGAATCTGCCTATTAGTGGGGGATAACGTAGGGAAACTTACGCTAATACCGCATACGACCTACGGGTGAAAGGGGGCGTTTAGCTCTCGCTAATAGATGAGCCTAAGTCGGATTAGCTAGTTGGTGGGGTAAAGGCCTACCAAGGCGACGATCTGTAGCTGGTCTGAGAGGATGATCAGCCACACTGGGACTGAGACACGGCCCAG
605	Rothia	Actinobacteria	Actinobacteria	Actinomycetales	Micrococcaceae	Rothia			GACGAACGCTGGCGGCGTGCTTAACACATGCAAGTCGAACGATGAAGACTGGTGCTTGCACTGGTTGGATTAGTGGCGAACGGGTGAGTAATACGTGAGTAACCTGCCTTTGACTCTGGGATAAGCCTGGGAAACTGGGTCTAATACCGGATATGACAAGGAACCGCATGGTTTTTTGTGGAAAGGGTTTGTACTGGTTTTAGATGGGCTCACGGCCTATCAGCTTGTTGGTGGGGTAATGGCTCACCAAGGCGACGACGGGTAGCCGGCCTGAGAGGGTGACCGGCCACACTGGGACTGAGACACGGCCCAG
606	Actinomyces	Actinobacteria	Actinobacteria	Actinomycetales	Actinomycetaceae	Actinomyces			GACGAACGCTGGCGGCGTGCTTAACACATGCAAGTCGAACGAAAATACCAAGCTTGCTTGGTTGATTAGTGGCGAACGGGTGAGTAACACGTGAGTAACCTGCCCCTTACTTTCTGGATAACTGCTCGAAAGGGTAGCTAATACGGGATATTCTGACCGGCCTGCATGGGTTGGTTTGGAAAGGTTTTTTCTGGTGAGGGATGGGCTCGCGGCCTATCAGCTTGTTGGTGGGGTGATGGCCTACCAAGGCTTTGACGGGTAGCCGGCCTGAGAGGGTGGACGGTCACACTGGGACTGAGATACGGCCCAG
607	Enhydrobacter	Proteobacteria	Gammaproteobacteria	Pseudomonadales	Moraxellaceae	Enhydrobacter			ATTGAACGCTGGCGGCAGGCTTAACACATGCAAGTCGAACGATGACTCTCTAGCTTGCTAGAGAAGATTAGTGGCGGACGGGTGAGTAACATTTAGGAATCTGCCTAGTAGTGGGGGATAGCTCGGGGAAACTCGAATTAATACCGCATACGACCTACGGGTGAAAGGGGGCGCAAGCTCTTGCTATTAGATGAGCCTAAATCAGATTAGCTAGTTGGTGGGGTAAAGGCCCACCAAGGCGACGATCTGTAACTGGTCTGAGAGGATGATCAGTCACACCGGAACTGAGACACGGTCCGG
608	Rhizobium radiobacter	Proteobacteria	Alphaproteobacteria	Rhizobiales	Rhizobiaceae	Rhizobium	Rhizobium radiobacter; KYM-8; AB116668	1,0	AACGAACGCTGGCGGCAGGCTTAACACATGCAAGTCGAACGCCCCGCAAGGGGAGTGGCAGACGGGTGAGTAACGCGTGGGAACATACCCTTTCCTGCGGAATAGCTCCGGGAAACTGGAATTAATACCGCATACGCCCTACGGGGGAAAGATTTATCGGGGAAGGATTGGCCCGCGTTGGATTAGCTAGTTGGTGGGGTAAAGGCCTACCAAGGCGACGATCCATAGCTGGTCTGAGAGGATGATCAGCCACATTGGGACTGAGACACGGCCCAA
609	Actinomyces	Actinobacteria	Actinobacteria	Actinomycetales	Actinomycetaceae	Actinomyces			GACGAACGCTGGCGGCGTGCTTAACACATGCAAGTCGAACGAAAATACCAAGCTTGCTTGGTTGATTAGTGGCGAACGGGTGAGTAACACGTGAGTAACCTGCCCCTTACTTTCCTGGATAACTGCTCGAAAGGGTAGCTAATACGGGATATTCTGGCCTTCCTGCATGGGTTGGTTTGGAAAGGTTGTTTTTCTGGTAAGGGATGGGCTCGCGGCCTATCAGCTTGTTGGTGGGGTGATGGCCTACCAAGGCGTTGACGGGTAGCCGGCCTGAGAGGGTGGACGGTCACACTGGGACTGAGATACGGCCCAG
610	Capnocytophaga	Bacteroidetes	Flavobacteriia	Flavobacteriales	Flavobacteriaceae	Capnocytophaga			GATGAACGCTAGCGGCAGGCCTAACACATGCAAGTCGAGGGAGGAGCTTTCGGGCTTCGACCGGCGTACGGGTGCGTAACGCGTATACAATCTGCCTTTCACATAGGGATAGCCCGAAGAAATTTGGATTAATACCTAATAGTATATAGTTGTGGCATCACATTTATATTAAAGCTGAGGCGGTGAAAGATGAGTATGCGTTCTATTAGCTAGTTGGAGAGGTAACGGCTCCCCAAGGCGACGATAGATAGGGGTTCTGAGAGGGATATCCCCCACACTGGTACTGAGATACGGACCAG
611	Anaerococcus	Firmicutes	Clostridia	Clostridiales	Clostridiales_Incertae Sedis XI	Anaerococcus			GATTAACGCTGGCGGCGTGCATAACACATGCAAGTCGAACGATGAAACTTTACTGACTTCTTCGGAAAGATTTAAAGTGGATTAGTGGCGGACGGGTGAGTAACGCGTGAGTAACCTGCCTTACACAAGGGGATAGCCTCTGGAAACGGAGAATAATACCCTATGAAATTACAGCTTCGCATGAAGCAGTAATCAAAGTGTTAGCGGTGTAAGATGGACTTGCGTCTGATTAGCTAGTTGGTGGAATAAAAGCCCACCAAGGCAACGATCAGTAGCCGGCTTGAGAGAGTGTACGGCCACATTGGGACTGAGACACGGCCCAG
612	Porphyromonas	Bacteroidetes	Bacteroidia	Bacteroidales	Porphyromonadaceae	Porphyromonas			GATGAACGCTAGCGATAGGCTTAACACATGCAAGTCGAGGGGCAGCGAGATGTAGCAATACGTCGTCGGCGACCGGCGAATGGGTGAGTAACACGTATGCAACTTACCTCTTAGAGGTGAATAACCCGATGAAAGTCGGACTAATACACCATATACTCCTTGGGTCACATGAATTGAGGAGGAAAGATTTATCGCTAAGAGATAGGCCTGCGTTCCATTAGCTCGTTGGTAAGGTAACGGCTTACCAAGGCAACGATGGATAGGGGGACTGAGAGGTTGACCCCCCACATTGACACTGAGATACGGGTCAA
613	Anaerococcus	Firmicutes	Clostridia	Clostridiales	Clostridiales_Incertae Sedis XI	Anaerococcus			GATTAACGCTGGCGGCGTGCATAACACATGCAAGTCGAACGATGAAACTTAAATGAATTCTTCGGAATGATTTTAAATGGATTAGTGGCGAACGGGTGAGTAACGCGTGAGTAACCTGCCTTACACAAGGGGATAGCCTCTGGAAACGGAGAATAATACCCTATGACATTACAGCCTCGCATGAAGCAGTAATCAAAGTGTTAGCGGTGTAAGATGGACTTGCGTCTGATTAGCTAGTTGGTGAGATAACAGCCCACCAAGGCAACGATCAGTAGCCGGCTTGAGAGAGTGTACGGCCACATTGGGACTGAGACACGGCCCAG
614	Streptococcus	Firmicutes	Bacilli	Lactobacillales	Streptococcaceae	Streptococcus			GACGAACGCTGGCGGCGTGCCTAATACATGCAAGTAGAACGCTGAAGCTTGGTGCTTGCACCGAGCGGATGAGTTGCGAACGGGTGAGTAACGCGTAGGTAACCTGCCTCTTAGCGGGGGATAACTATTGGAAACGATAGCTAATACCGCATAAAAGTCAATATCGCATGATATTGATTTGAAAGGTGCAAATGCATCACTAAGAGATGGACCTGCGTTGTATTAGCTAGTTGGTGAGGTAACGGCTCACCAAGGCGACGATACATAGCCGACCTGAGAGGGTGATCGGCCACACTGGGACTGAGACACGGCCCAG
615	Corynebacterium	Actinobacteria	Actinobacteria	Actinomycetales	Corynebacteriaceae	Corynebacterium			GACGAACGCTGGCGGCGTGCTTAACACATGCAAGTCGAACGGAAAGGCCTCTGCTTGCAGGGGTGCTCGAGTGGCGAACGGGTGAGTAACACGTGGGTGATCTGCCTTGTACTCTGGGATAAGCTTGGGAAACTGGGTCTAATACCGGATAGGAACTGCCTTTAGTGTGGTGGTTGGAAAGTTTTTTCGGTGCAAGATGAGCTCGCGGCCTATCAGCTTGTTGGTGGGGTAATGGCCTACCAAGGCGTCGACGGGTAGCCGGCCTGAGAGGGTGTACGGCCACATTGGGACTGAGATACGGCCCAG
616	Marinomonas	Proteobacteria	Gammaproteobacteria	Oceanospirillales	Oceanospirillaceae	Marinomonas			ATTGAACGCTGGCGGCAGGCTTAACACATGCAAGTCGAGCGGAAACGATGTAGCTTGCTACAGGCGTCGAGCGGCGGACGGGTGAGTAACGCGTAGGAATCTGCCTAGTAGTGGGGGACAACATGTGGAAACGCATGCTAATACCGCATACGCCCTACGGGGGAAAGGAGGGGATCTTCGGACCTTTCGCTATTAGATGAGCCTGCGTAAGATTAGCTAGTTGGTAGGGTAAAGGCCTACCAAGGCGACGATCTTTAACTGGTCTGAGAGGATGGCCAGTCACACTGGGACTGAGACACGGCCCAG
617	Actinomyces	Actinobacteria	Actinobacteria	Actinomycetales	Actinomycetaceae	Actinomyces			GACGAACGCTGGCGGCGTGCTTAACACATGCAAGTCGAACGAAAATACCAAGCTTGCTTGGTTGATTAGTGGCGAACGGGTGAGTAACACGTGAGTAACCTGCCCCTTACTTTCTGGATAACTGCTCGAAAGGGTAGCTAATACGGGATATTCTGGCCTTCCTGCATGGGTTGGTTTGGAAAGGTTGTTTTTTCTGGTGAGGGATGGGCTCGCGGCCTATCAGCTTGTTGGTGGGGTGATGGCCTACCAAGGCTTTGACGGGTAGCCGGCCTGAGAGGGTGGACGGTCACACTGGGACTGAGATACGGCCCAG
618	Clostridiales	Firmicutes	Clostridia	Clostridiales	-	-			GACGAACGCTGGCGGCATGCTTAACACATGCAAGTCGAACGAGCTGATTCCTTCGGGATGAAAGCGAGTGGCGAACGGGTGAGTAATGTATGAGTAACCTGCCTCTGTCTACGGGATAACATTTGGAAACAAGTGCTAATACGGTATAAGACCACAGCACCGCATGGTGCAGGGGTAAAAGATTTATCGGACAGAGATGGACTCATATCCCATTAGCTAGTTGGTGAGATAATAGCCCACCAAGGCGACGATGGGTAGCCGAGCTGAGAGGCTGATCGGCCACATTGGAACTGAAACACGGTCCAG
619	Actinomyces	Actinobacteria	Actinobacteria	Actinomycetales	Actinomycetaceae	Actinomyces			GACGAACGCTGGCGGCGTGCTTAACACATGCAAGTCGAACGGTGAAGGGATCAGCTTGCTGGTTCTGGATGAGTGGCGAACGGGTGAGTAACACGTGAGTAACCTGCCCCCTTCTTCTGGATAACCGCATGAAAGTGTGGCTAATACGGGATATTCTGGGTCTGTCGCATGGCGGGTCTGGGAAAGATGCGCCTTTGGGTGTTTTTGGTGGGGGATGGGCTCGCGGCCTATCAGCTTGTTGGTGGGGTGATGGCCTACCAAGGCGGTGACGGGTAGCCGGCCTGAGAGGGTGGACGGTCACACTGGGACTGAGACACGGCCCAG
620	Haemophilus	Proteobacteria	Gammaproteobacteria	Pasteurellales	Pasteurellaceae	Haemophilus	uncultured bacterium; ET_A_2c03; FJ558112	1,0	ATTGAACGCTGGCGGCAGGCTTAACACATGCAAGTCGAACGGTAGCAGGAGAAAGCTTGCTTTCTTGCTGACGAGTGGCGGACGGGTGAGTAATGCTTGGGAATCTGGCTTATGGAGGGGGATAACTACGGGAAACTGTAGCTAATACCGCGTAATATCGAAAGATTAAAGTGTGGGACCTTCGGGCCACATGCCATGGGATGAGCCCAAGTGGGATTAGGTAGTTGGTGGGGTAAAGGCCTACCAAGCCTGCGATCTCTAGCTGGTCTGAGAGGATGGCCAGCCACACTGGAACTGAGACACGGTCCAG
621	Prevotella	Bacteroidetes	Bacteroidia	Bacteroidales	Prevotellaceae	Prevotella			GATGAACGCTGGCTACAGGCTTAACACATGCAAGTCGAGGGGAAACGACGGGGAAGCTTGCTTCCTTGGGCGTCGACCGGCGCACGGGTGAGTAACGCGTATCCAACCTGCCTCTGACTGAGGGATAACCCGTCGAAAGTCGGCCTAATACCTCATGGCATCGTCTGCGGGCATCCAACGACGATTAAAGATTTCATCGGTCAGGGATGGGGATGCGTCTGATTAGCTTGTTGGCGGGGTAACGGCCCACCAAGGCTACGATCAGTAGGGGTTCTGAGAGGAAGGTCCCCCACATTGGAACTGAGACACGGTCCAA
622	Streptococcus	Firmicutes	Bacilli	Lactobacillales	Streptococcaceae	Streptococcus	uncultured Streptococcus sp.; AV_8R-S-H05; EU341297	1,0	GACGAACGCTGGCGGCGTGCCTAATACATGCAAGTAGAACGCTGAAGGAGGAGCTTGCTCTTCTGGATGAGTTGCGAACGGGTGAGTAACGCGTAGGTAACCTGCCTGGTAGCGGGGGATAACTATTGGAAACGATAGCTAATACCGCATAATAGCAGTTGTTGCATGACAACTGTTTGAAAGGTGCAATTGCACCACTACCAGATGGACCTGCGTTGTATTAGCTAGTTGGTGGGGTAACGGCTCACCAAGGCGACGATACATAGCCGACCTGAGAGGGTGATCGGCCACACTGGGACTGAGACACGGCCCAG
623	Filifactor	Firmicutes	Clostridia	Clostridiales	Peptostreptococcaceae	Filifactor			GATGAACGCTGGCGGCGTGCTTAACACATGCAAGTCGAACGAACGACTATTAACAGAACCTTTCGGGGCGAAGATGATAGAAGTTAGTGGCGGACGGGTGCGTAACGCGTGGGTAATCTGCCTTTGTCAAAGGAATAACTATTCGAAAGAATAGCTAAAACCGTATAACATATTAATAGGGCATCCTAATAATATCAAAACGATAGTGGACAAAGATGAGCCCGCGTCTGATTAGCTAGTTGGTGAGATAAAAGCCCACCAAGGCAACGATCAGTAGCCGACCTGAGAGGGTGAACGGCCACATTGGAACTGAGACACGGTCCAA
624	Lachnoanaerobaculum	Firmicutes	Clostridia	Clostridiales	Lachnospiraceae	Lachnoanaerobaculum			GATGAACGCTGGCGGCGTGCTTAACACATGCAAGTCGAACGAAGCTACCCAAAGGAAGTTTTCGGATGGAATTTAGGTAGACTTAGTGGCGGACGGGTGAGTAACGCGTGGATAACCTGCCTTATACAGGGGGATAACGGAGAGAAATTTCCGCTAACACCGCATAAGACCACAGCACCGCATGGTGCAGGGGTAAAATATTTATAGGTATAAGATGGATCCGCGTCCGATTAGCTAGTTGGTGAGGTAAAGGCCCACCAAGGCGACGATCGGTAGCCGGCCTGAGAGGGTGAACGGCCACATTGGGACTGAGACACGGCCCAA
625	Capnocytophaga	Bacteroidetes	Flavobacteriia	Flavobacteriales	Flavobacteriaceae	Capnocytophaga			GATGAACGCTAGCGGCAGGCCTAACACATGCAAGTCGAGGGAGAAGCCCTTCGGGGCAGAAACCGGCGCACGGGTGCGTAACGCGTATGCAACCTACCTTTCACAGGGGGATAGCCCGAAGAAATTTGGATTAATACCCCATAATATTGCGAGATGGCATCATTTTGCAATTAAAACTACGGTGGTGAGAGATGGGCATGCGTCCTATTAGCTAGTTGGAGTGGTAACGGCACCCCAAGGCTACGATAGGTAGGGGTCCTGAGAGGGAGATCCCCCACACTGGTACTGAGACAGGGACCAG
626	Salinicola	Proteobacteria	Gammaproteobacteria	Oceanospirillales	Halomonadaceae	Salinicola	Halomonas sp. N4; EU056581	1,0	ATTGAACGCTGGCGGCAGGCTTAACACATGCAAGTCGAGCGGCAGCACGGGGAGCTTGCTCCCTGGTGGCGAGCGGCGGACGGGTGAGTAATGCATAGGAATCTGCCCGGTAGTGGGGGATAACGTGGGGAAACCCACGCTAATACCGCATACGTCCTACGGGAGAAAGCGGAGGATCTTCGGACTTCGCGCTATCGGATGAGCCTATGTCGGATTAGCTAGTTGGTAAGGTAACGGCTTACCAAGGCGACGATCCGTAGCTGGTCTGAGAGGATGATCAGCCACACTGGGACTGAGACACGGCCCAG
627	Campylobacter	Proteobacteria	Epsilonproteobacteria	Campylobacterales	Campylobacteraceae	Campylobacter			AGTGAACGCTGGCGGCGTGCCTAATACATGCAAGTCGAACGGAGATTAAATAGCTTGCTATTTAATCTTAGTGGCGCACGGGTGAGTAATGTATAGTTAATCTGCCCCATAGTGGAGGACAACAGTTAGAAATGACTGCTAATACTCCATACTCCTTCTTATCATAAGTTAAGTCGGGAAAGTTTTTCGCTATGGGATGAGACTATATCGTATCAGCTAGTTGGTAGGGTAATGGCTTACCAAGGCTATGACGCGTAACTGGTCTGAGAGGATGATCAGTCACATTGGAACTGAGACACGGTCCAA
628	Streptococcus	Firmicutes	Bacilli	Lactobacillales	Streptococcaceae	Streptococcus	uncultured bacterium; ncd1778c01c1; JF154264	0.95	GACGAACGCTGGCGGCGTGCCTAATACATGCAAGTAGAACGCTGAAGAGAGGAGCTTGCTCTTCTTGGAAGAGTTGCGAACGGGTGAGTAACGCGTAGGTAACTTGCCTTGTAGCGGGGGATAACTATTGGAAACGATAGCTAATACCGCATAACAATGGATGACACATGTCATTTATTTGAAAGGGGCAACTGCTCCACTACAAGATGGACCTGCGTTGTATTAGCTAGTAGGTGAGGTAACGGCTCACCTAGGCGACGATACATAGCCGACCTGAGAGGGTGATCGGCCACACTGGGACTGAGACACGGCCCAG
629	Haemophilus	Proteobacteria	Gammaproteobacteria	Pasteurellales	Pasteurellaceae	Haemophilus			ATTGAACGCTGGCGGCAGGCTTAACACATGCAAGTCGAACGGTAGCAGGAGAAAGCTTGCTTTCTTGCTGACGAGTGGCGGACGGGTGAGTAATGCTTGGGAATCTGGCTTATGGAGGGGGATAACGACGGGAAACTGTCGCTAATACCGCGTAGTGTCGAGAGACGAAAGTGCGGGACCGCAAGGCCGCATGCCATGAGATGAGCCCAAGTGGGATTAGGTAGTTGGTGAGGTAATGGCTCACCAAGCCTGCGATCTCTAGCTGGTCTGAGAGGATGGCCAGCCACACTGGAACTGAGACACGGTCCAG
630	Leptotrichia	Fusobacteria	Fusobacteriia	Fusobacteriales	Leptotrichiaceae	Leptotrichia			GATGAACGCTGACAGAATGCTTAACACATGCAAGTCGATGGGGAAGTGGTGCTTGCACCATGGCAACCATGGCGGACGGGTGAGTAACGCGTAAGGGACTTACCTGCAGGACTGGGATAACAGGGGGAAACTCCTGACAAGACCGGATAATGTCATGGAGCTGCATGGCTTTATGATGAAAGGAGACGCCTGCGGAGAGCCTTGCGTCCTATTAGCTAGTTGGTGAGGTAATGGCTCACCAAGGCGAAGATAGGTAGCCGGCCTGAGAGGGTGGACGGCCACAAGGGGACTGAGATACGGCCCTT
631	Neisseriaceae	Proteobacteria	Betaproteobacteria	Neisseriales	Neisseriaceae	-			ATTGAACGCTGGCGGCATGCTTTACACATGCAAGTCGAACGGCAGCGAGGAGAAGCTTGCTTCTCTGTCGGCGAGTGGCGAACGGGTGAGTATAGCATCGGAACGTGCCAAGTAGTGGGGGATAACCAAACGAAAGTTTGGCTAATACCGCGTAAGCTCTAAGGAGGAAAGTAAGGGACCTAAATAAGGCCTTACGCTATTTGATCGGCCGATGTCGGATTAGCTAGTTGGTGGGGTAATGGCTCACCAAGGCAATGATCCGTAGCGGGTCTGAGAGGACGATCCGCCACACTGGGACTGAGACACGGCCCGG
632	Leptotrichia	Fusobacteria	Fusobacteriia	Fusobacteriales	Leptotrichiaceae	Leptotrichia			GATGAACGCTGACAGAATGCTTAACACATGCAAGTCGATGGGGAAGTGGTGCTTGCACCATGGTAACCATGGCGGACGGGTGAGTAACGCGTAAGGGACTTACCTGCGGGACTGGGATAACAGTAGGAAACTGCTGATAAGACCGGATAAAGTCATGGAGCTGCATGGTTCTATGATGAAAGGAGACGCCTGCGGAGAGCCTTGCGTCCTATTAGCTAGTTGGAGGGGTAATGGCCCACCAAGGCGAAGATAGGTAGCCGGCCTGAGAGGGTGGACGGCCACAAGGGGACTGAGATACGGCCCTT
633	Staphylococcus	Firmicutes	Bacilli	Bacillales	Staphylococcaceae	Staphylococcus			GATGAACGCTGGCGGCGTGCCTAATACATGCAAGTCGAGCGAACGGATAAGGAGCTTGCTCCTTTGAAGTTAGCGGCGGACGGGTGAGTAACACGTGGGTAACCTACCTATAAGACTGGGATAACTTCGGGAAACCGGAGCTAATACCGGATAACATTTAGAACCGCATGGTTCTAAAGTGAAAGATGGTTTTGCTATCACTTATAGATGGACCCGCGCCGTATTAGCTAGTTGGTAAGGTAACGGCTTACCAAGGCGACGATACGTAGCCGACCTGAGAGGGTGATCGGCCACACTGGAACTGAGACACGGTCCAG
634	Anaerococcus	Firmicutes	Clostridia	Clostridiales	Clostridiales_Incertae Sedis XI	Anaerococcus			GATTAACGCTGGCGGCGTGCATAACACATGCAAGTCGAACGATGAAACTCATTAGATTTCTTCGGAATGAAAATGAATGGATTAGTGGCGAACGGGTGAGTAACGCGTGAGTAACCTGCCTTACACAAGGGGATAGCCTCTGGAAACGGAGAATAATACCCTATGAAACCAGACAATCGCATGATAATCTGGTCAAAATGTTTAGTGGTGTAAGATGGACTTGCGTCTGATTAGCTAGTTGGTGAGATAAAAGCTCACCAAGGCAACGATCAGTAGCCGGCTTGAGAGAGTGTACGGCCACATTGGGACTGAGACACGGCCCAG
635	Capnocytophaga	Bacteroidetes	Flavobacteriia	Flavobacteriales	Flavobacteriaceae	Capnocytophaga			GATGAACGCTAGCGGCAGGCCTAACACATGCAAGTCGAGGGAGAAGCCCTTTCGGGGGCAGAAACCGGCGCACGGGTGCGTAACGCGTATGCAACCTACCTTTCACAGGGGGATAGCCCGAAGAAATTTGGATTAATACCCCATAATATTGTTGGATGGCATCATTTGGCAATTAAAACTGAGGTGGTGAAAGATGGGCATGCGTCCTATTAGCTAGTTGGAGTGGTAACGGCACCCCAAGGCTACGATAGGTAGGGGTCCTGAGAGGGAGATCCCCCACACTGGTACTGAGACAGGGACCAG
636	Prevotella	Bacteroidetes	Bacteroidia	Bacteroidales	Prevotellaceae	Prevotella			GATGAACGCTAGCTACAGGCTTAACACATGCAAGTCGAGGGGAAACGACATTGAAGCTTGCTTCGATGGGCGTCGACCGGCGCACGGGTGAGTAACGCGTATCCAACCTGCCTCTGACTAAGGGATAACCCGGCGAAAGTCGGACTAATACCTTATGAGGTTTTCTGCAGACATCTAACGAAAACGAAAGATTTATCGGTCAGCGATGGGGATGCGTCTGATTAGCTTGTTGGCGGGGTAACGGCCCACCAAGGCGACGATCAGTAGGGGTTCTGAGAGGAAGGTCCCCCACATTGGAACTGAGACACGGTCCAA
637	Staphylococcus	Firmicutes	Bacilli	Bacillales	Staphylococcaceae	Staphylococcus			GATGAACGCTGGCGGCGTGCCTAATACATGCAAGTCGAGCGAACAGACGAGGAGCTTGCTCCTCTGACGTTAGCGGCGGACGGGTGAGTAACACGTGGATAACCTACCTATAAGACTGGGATAACTTCGGGAAACCGGAGCTAATACCGGATAATATATTGAACCGCATGGTTCAATAGTGAAAGACGGTTTTGCTGTCACTTATAGATGGATCCGCGCCGCATTAGCTAGTTGGTAAGGTAACGGCTTACCAAGGCAACGATGCGTAGCCGGCCTGAGAGGGTGTACGGCCACATTGGGACTGAGATACGGCCCAG
638	Campylobacter	Proteobacteria	Epsilonproteobacteria	Campylobacterales	Campylobacteraceae	Campylobacter			AGTGAACGCTGGCGGCGTGCCTAATACATGCAAGTCGAACGGACAAGTAAGAGCTTGCTCTTATGAGTTAGTGGCGCACGGGTGAGTAATGTATAGCTAATCTGCCCTACACTAGAGGACAACAGTTGGAAACGACTGCTAATACTCTATACTCCTATCTAACATAAGTTAGATAGGGAAAGTTTTTCGGTGTAGGATGAGGCTATATTGTATCAGCTAGTTGGTGAGGTAATGGCTCACCAAGGCGATGACGCATAACTGGTCTGAGAGGATGATCAGTCACACTGGAACTGAGACACGGTCCAG
639	Streptococcus	Firmicutes	Bacilli	Lactobacillales	Streptococcaceae	Streptococcus			GACGAACGCTGGCGGCGTGCCTAATACATGCAAGTAGAACGCTGAAGGAGGAGCTTGCTTCTCCGGATGAGTTGCGAACGGGTGAGTAACGCGTAGGTAACCTGCCTGGTAGCGGGGGATAACTATTGGAAACGATAGCTAATACCGCATAATAGCAGTTGTTGCATGACAACTGCTTGAAAGGTGCAATTGCATCACTACCAGATGGACCTGCGTTGTATTAGCTAGTTGGTGAGGTAACGGCTCACCAAGGCGACGATACATAGCCGACCTGAGAGGGTGATCGGCCACACTGGGACTGAGACACGGCCCAG
640	Haemophilus haemolyticus	Proteobacteria	Gammaproteobacteria	Pasteurellales	Pasteurellaceae	Haemophilus	Haemophilus haemolyticus; M19066; JN227742	1,0	ATTGAACGCTGGCGGCAGGCTTAACACATGCAAGTCGAACGGTAGCAGGAGAAAGCTTGCTTTCTTGCTGACGAGTGGCGGACGGGTGAGTAATGCTTGGGAATCTGGCTTATGGAGGGGGATAACTACGGGAAACTGTAGCTAATACCGCGTAATATCGAAAGATTAAAGTGTGGGACCTTCGGGCCACATGCCATAAGATGAGCCCAAGTGGGATTAGGTAGTTGGTGGGGTAAAGGCCTACCAAGCCGACGATCTCTAGCTGGTCTGAGAGGATGACCAGCCACACTGGAACTGAGACACGGTCCAG
641	Leptotrichia	Fusobacteria	Fusobacteriia	Fusobacteriales	Leptotrichiaceae	Leptotrichia			GATGAACGCTGACAGAATGCTTAACACATGCAAGTCGATGGGGAAGGCTGAGCTTGCTTAGCTGGTAACCATGGCGGACGGGTGAGTAACGCGTAAGGAACTTACCTGCGGGACTGGGATAACGGAGGGAAACTTCTGACAAGACCGGATAAAGTTACTGGGCAGCATTGTTTGGTAATGAAAGGAGACGCCTGCGGAGAGTCTTGCGTCCTATTAGCTAGTTGGTTGGGTAACGGCTGACCAAGGCGAAGATAGGTAGCCGGCCTGAGAGGGTGGACGGCCACAAGGGGACTGAGATACGGCCCTT
642	Streptococcus	Firmicutes	Bacilli	Lactobacillales	Streptococcaceae	Streptococcus	uncultured bacterium; nbw985a05c1; GQ045281	1,0	GACGAACGCTGGCGGCGTGCCTAATACATGCAAGTAGAACGCTGAAGGAGGAGCTTGCTTCTCTGGATGAGTTGCGAACGGGTGAGTAACGCGTAGGTAACCTGCCTGGTAGCGGGGGATAACTATTGGAAACGATAGCTAATACCGCATAAAATTGATTATTGCATGATAGTCAATTAAAAGGTGCAATTGCATCACTACCAGATGGACCTGCGTTGTATTAGCTAGTTGGTGAGGTAACGGCTCACCAAGGCAACGATACATAGCCGACCTGAGAGGGTGATCGGCCACACTGGGACTGAGACACGGCCCAG
643	Propionibacterium	Actinobacteria	Actinobacteria	Actinomycetales	Propionibacteriaceae	Propionibacterium			GATGAACGCTGGCGGCGTGCCTAATACATGCAAGTCGAACGGAAAGGCCCTGCTTTTGTGGGGTGCTCGAGTGGCGAACGGGTGAGTAACACGTGAGTAACCTGCCCTTGACTTTGGGATAACTTCAGGAAACTGGGGCTAATACCGGATAGGAGCTCCTGCTGCATGGTGGGGGTTGGAAAGTTTCGGCGGTTGGGGATGGACTCGCGGCTTATCAGCTTGTTGGTGGGGTAGTGGCTTACCAAGGCTTTGACGGGTAGCCGGCCTGAGAGGGTGACCGGCCACATTGGGACTGAGATACGGCCCAG
644	Finegoldia	Firmicutes	Clostridia	Clostridiales	Clostridiales_Incertae Sedis XI	Finegoldia			GACGAACGCTGGCGGCGTGCTTAACACATGCAAGTCGAACGGGATTTAGTAGACAGAAGCTTCGGTGGAAGATTACTAATGAGAGTGGCGAACGGGTGAGTAACGCGTGAGCAACCTGCCTATGACAGTGGGATAGCCTCGGGAAACCGGGATTAATACCGCATAAAATCGTAGAAACACATGTTTTAACGGTCAAAGATTTATCGGTCATAGATGGGCTCGCGTCTGATTAGCTAGTTGGTGAGATAACAGCCCACCAAGGCGACGATCAGTAGCCGGTCTGAGAGGATGAACGGCCACATTGGGACTGAGATACGGCCCAG
645	Ruminococcus	Firmicutes	Clostridia	Clostridiales	Ruminococcaceae	Ruminococcus	uncultured bacterium; E135; DQ326687	1,0	GACGAACGCTGGCGGCGTGCCTAACACATGCAAGTCGAACGGAACTGTTTTGAAAGATTTCTTCGGAATGAATTTGATTTAGTTTAGTGGCGGACGGGTGAGTAACGCGTGAGTAACCTGCCTTCAAGAGGGGGATAACATTCTGAAAAGAATGCTAATACCGCATGACATATCGGAACCACATGGTTTTGATATCAAAGATTTTATCGCTTGAAGATGGACTCGCGTCCGATTAGTTAGTTGGTGAGGTAACGGCTCACCAAGACCGCGATCGGTAGCCGGACTGAGAGGTTGAACGGCCACATTGGGACTGAGACACGGCCCAG
646	Lactobacillus	Firmicutes	Bacilli	Lactobacillales	Lactobacillaceae	Lactobacillus			GACGAACGCTGGCGGCGTGCCTAATACATGCAAGTCGAACGCACTCTCGTTTAGATTGAAGGAGCTTGCTCCTGATTGATAAACATTTGAGTGAGTGGCGGACGGGTGAGTAACACGTGGGTAACCTGCCCTAAAGTGGGGGATAACATTTGGAAACAGATGCTAATACCGCATAAAACCTAACACCGCATGGTGTAGGGTTGAAAGATGGTTTCGGCTATCACTTTAGGATGGACCCGCGGTGCATTAGTTAGTTGGTGAGGTAAAGGCTCACCAAGACCGTGATGCATAGCCGACCTGAGAGGGTAATCGGCCACACTGGGACTGAGACACGGCCCAG
647	Actinomyces	Actinobacteria	Actinobacteria	Actinomycetales	Actinomycetaceae	Actinomyces	uncultured bacterium; 070012_241; JQ457907	1,0	GACGAACGCTGGCGGCGTGCTTAACACATGCAAGTCGAACGGTGAAGCACCTTCCTTTTGGTGGGTGTGGATGAGTGGCGAACGGGTGAGTAACACGTGAGTAACCTGCCCCCTTCTTCTGGATAACCGCATGAAAGTGTGGCTAATACGGGATATTCTGTGCCTGCTGCATGGTGGGTGTGGGAAAGATGCGCCTTTGGGTGTTTTTGGTGGGGGATGGGCTCGCGGCCTATCAGCTTGTTGGTGGGGTGATGGCCTACCAAGGCGGTGACGGGTAGCCGGCCTGAGAGGGTGGACGGTCACACTGGGACTGAGACACGGCCCAG
648	Massilia	Proteobacteria	Betaproteobacteria	Burkholderiales	Oxalobacteraceae	Massilia			ATTGAACGCTGGCGGCATGCTTTACACATGCAAGTCGAACGGTAACAGGGAGCTTGCTCCGCTGACGAGTGGCGAACGGGTGAGTAATATATCGGAACGTACCCAAGAGTGGGGGATAACGTAGCGAAAGTTACGCTAATACCGCATACGATCTATGGATGAAAGCAGGGGACCTTCGGGCCTTGTGCTCCTGGAGCGGCCGATATCTGATTAGCTAGTTGGTGAGGTAAAGGCTCACCAAGGCGACGATCAGTAGCTGGTCTGAGAGGACGACCAGCCACACTGGAACTGAGACACGGTCCAG
649	Streptococcus	Firmicutes	Bacilli	Lactobacillales	Streptococcaceae	Streptococcus			GACGAACGCTGGCGGCGTGCCTAATACATGCAAGTAGAACGCTGAAGGAGGAGCTTGCTTCTCCGGATGAGTTGCGAACGGGTGAGTAACGCGTAGGTAACCTGCCTGGTAGTGGGGGATAACTATTGGAAACGATAGCTAATACCGCATAAGAGTGGATGTTGCATGACATTTGCTTAAAAGGTGCAATTGCATCACTACCAGATGGACCTGCGTTGTATTAGCTAGTTGGTGGGGTAACGGCTCACCAAGGCGACGATACATAGCCGACCTGAGAGGGTGATCGGCCACACTGGGACTGAGACACGGCCCAG
650	Anaerococcus	Firmicutes	Clostridia	Clostridiales	Clostridiales_Incertae Sedis XI	Anaerococcus			GATAAACGCTGGCGGCGTGCATAACACATGCAAGTCGAACGATGAAGCTTAGATGATTTCTTCGGAATGAACTTAAGTGGATTAGTGGCGAACGGGTGAGTAACACGTGAGTAACCTGCCTTACACAAGGGGATAGCCTCTGGAAACGGAGAATAATACCCTATAAAGTCTAATCAGCTCCTGCTGGAAAGACCAAAGATTTATCGGTGTAAGATGGACTTGCGTCTGATTAGCTAGTTGGTGAGATAAAAGCTCACCAAGGCGACGATCAGTAGCCGGCTTGAGAGAGTGTACGGCCACATTGGGACTGAGACACGGCCCAA
651	Streptococcus	Firmicutes	Bacilli	Lactobacillales	Streptococcaceae	Streptococcus			GACGAACGCTGGCGGCGTGCCTAATACATGCAAGTAGAACGCTGAAGGAGGAGCTTGCTTCTCCGGATGAGTTGCGAACGGGTGAGTAACGCGTAGGTAACCTGCCTGGTAGCGGGGGATAACTATTGGAAACGATAGCTAATACCGCATAACAGTAGATGTTGCATGATATTTGCTTAAAAGGTGCAATTGCATCACTACCAGATGGACCTGCGTTGTATTAGCTAGTTGGTGGGGTAACGGCTCACCAAGGCGACGATACATAGCCGACCTGAGAGGGTGATCGGCCACACTGGGACTGAGACACGGCCCAG
652	Fusobacterium	Fusobacteria	Fusobacteriia	Fusobacteriales	Fusobacteriaceae	Fusobacterium			GATGAACGCTGACAGAATGCTTAACACATGCAAGTCAACTTGAATTTGGGTTTATAACTTAGGTTTGGGTGGCGGACGGGTGAGTAACGCGTAAAGAACTTGCCTCACAGCTAGGGACAACATTTAGAAATGAATGCTAATACCTGATATTATGGTTATAGGGCATCCTATAATTATGAAAGCTAAATGCACTGTGAGAGAGCTTTGCGTCCCATTAGCTAGTTGGAGAGGTAACAGCTCACCAAGGCGATGATGGGTAGCCGGCCTGAGAGGGTGAACGGCCACAAGGGGACTGAGACACGGCCCTT
653	Acinetobacter	Proteobacteria	Gammaproteobacteria	Pseudomonadales	Moraxellaceae	Acinetobacter			ATTGAACGCTGGCGGCAGGCTTAACACATGCAAGTCGAGCGGAGAGAGGTAGCTTGCTACTGATCTTAGCGGCGGACGGGTGAGTAATACTTAGGAATCTGGCTATTAGTGGGGGACAACATTTCGAAAGGGATGCTAATACCGCATACGTCCTACGGGAGAAAGCAGGGGATCTTCGGACCTTGCGCTAATAGATGAGCCTAAGTCGGATTAGCTAGTTGGTGGGGTAAAGGCCTACCAAGGCGACGATCTGTAGCGGGTCTGAGAGGATGATCCGCCACACTGGGACTGAGACACGGCCCAG
654	Veillonella	Firmicutes	Negativicutes	Selenomonadales	Veillonellaceae	Veillonella			GACGAACGCTGGCGGCGTGCTTAACACATGCAAGTCGAACGGACCGACATGGAAGCTTGCTTCTATGAAGGTTAGTGGCAAACGGGTGAGTAACGCGTAATCAACCTGCCCATCAGAGGGGGACAACAGTTGGAAACGACTGCTAATACCGCATACGATCCAATCCCGGCATCGGGACTGGATGAAAGGTGGCCTCTACATGTAAGCTATCACTGATGGAGGGGATTGCGTCTGATTAGCTAGTTGGAGGGGTAACGGCCCACCAAGGCAATGATCAGTAGCCGGTCTGAGAGGATGAACGGCCACATTGGGACTGAGACACGGCCCAA
655	Actinomyces	Actinobacteria	Actinobacteria	Actinomycetales	Actinomycetaceae	Actinomyces			GACGAACGCTGGCGGCGTGCTTAACACATGCAAGTCGAACGAAAATACCAAGCTTGCTTGGTTGATTAGTGGCGAACGGGTGAGTAACACGTGAGTAACCTGCCCCTTACTTTCTGGATAACTGCTCGAAAGGGTAGCTAATACGGGATATTCTGACCGGCCTGCATGGGTTGGTTTGGAAAGGTTTATTTTCTGGTGAGGGATGGGCTCGCGGCCTATCAGCTTGTTGGTGGGGTGATGGCCTACCAAGGCTTTGACGGGTAGCCGGCCTGAGAGGGTGGACGGTCACACTGGGACTGAGATACGGCCCAG
656	Treponema	Spirochaetes	Spirochaetia	Spirochaetales	Spirochaetaceae	Treponema			AACGAACGCTGGCGGCGCGTCTTAAGCATGCAAGTCGAACGGCAAGAAGAAGCTTGCTTCTTCCTAGAGTGGCGGACTGGTGAGTAACGCGTGGATGACGTACCCTCGTGACGGGGATAGCCGGTAGAAATACCGGATAATACCGGATAAGGTCTCACGGAATAAAGGCGTGAGAGGAAAGCAGCGTATGCTGCGCAGGAGGAACGGTTCGCGGCCTATCAGCTAGTTGGCAGGGTAAAGGCCTACCAAGGCGACGACGGGTATCCGGCCTGAGAGGGTGGACGGACACATTGGGACTGAGATACGGCCCAG
657	Gallicola	Firmicutes	Clostridia	Clostridiales	Clostridiales_Incertae Sedis XI	Gallicola			GACGAACGCTGGCGGCGTGCTTAACACATGCAAGTCGAACGATGAACCTCGAAATGACATCTTCGGAAGGATTTTTGAGAGGATTAGTGGCGAACGGGTGAGTAACGCGTGAGCAACCTGCCTTAGACAAGGGGATAGCCTCGGGAAACCGTGATTAATACCCTATGAGACTCCACTTACGAGTGTAAGAGAAGTTAAAGCATTAGCGGTCTAAGATGGGCTCGCGTCTGATTAGCTAGTTGGTGAGATAAAAGCCCACCAAGGCGACGATCAGTAACCGGCTTGAGAGAGTGAACGGTCACATTGGAACTGAGACACGGTCCAA
658	Peptoniphilus	Firmicutes	Clostridia	Clostridiales	Clostridiales_Incertae Sedis XI	Peptoniphilus			GACGAACGCTGGCGGCGCGCTTAACACATGCAAGTCGAGCGATGAAACTTTAACAGAACCCTTCGGGGCGAAGATAAAGTGGATTAGCGGCGGACGGGTGAGTAACACGTGAGTAACCTGCCTTAGACATTGGGATAGCCTCGGGAAACCGGGATTAATACCAAATAAAATCATAATGACACATGTCATAACGATCAAAACTCCGGTGGTCTAAGATGGACTCGCGTCCCATTAGCTAGTTGGTAGAGTAAAAGCCTACCAAGGCGACGATGGGTAGCCGGCCTGAGAGGGTGAACGGCCACATTGGAACTGAGACACGGCCCAG
659	Prevotella	Bacteroidetes	Bacteroidia	Bacteroidales	Prevotellaceae	Prevotella			GATGAACGCTAGCTACAGGCTTAACACATGCAAGTCGAGGGGAAACGGCATTGAGTGCTTGCACTCTTTGGACGTCGACCGGCGCACGGGTGAGTAACGCGTATCCAACCTTCCCATTACTGTGGGATAACCTGCCGAAAGGCAGACTAATACCGCATAGTCTTCGATGACGGCATCAGATTTGAAGTAAAGATTTATCGGTAATGGATGGGGATGCGTCTGATTAGCTTGTTGGCGGGGTAACGGCCCACCAAGGCTACGATCAGTAGGGGTTCTGAGAGGAAGGTCCCCCACATTGGAACTGAGATACGGTCCAA
660	Bacteroidetes	Bacteroidetes	-	-	-	-			GATGAACGCTTGCGGCAGGCTTAATACATGCAAGTCGGACGGTAACAGGGTCTTCGGACTGCTGACGAGTGGCGGATGGGTGAGTAACGCGTATGCAACCTTCCTCACACCGAGAAAAAGTCGACTGAAAAGTTGAATAAAGTCTCGTGGTGTGCATTTTTCGCATGAGAGATGTATGATAGAAGCAATTTGGTGTGAGATGGGCATGCGTATCATTAGCTAGTTGGTAGGGTAACGGCTTACCAAGGCGACGATGATTAGGGGGCCTGAGAGGGTGGTCCCCCACACTGGGACTGAGACACGGCCCAG
661	Parvimonas	Firmicutes	Clostridia	Clostridiales	Clostridiales_Incertae Sedis XI	Parvimonas			GACGAACGCTGGCGGCGTGCTTAACACATGCAAGTCGAACGTGATTTTTATGGAATAGCCTTCGGGATAGGAAATAAAATGAAAGTGGCGAACGGGTGAGTAACACGTGAGCAACCTACCTTACACAGGGGGATAGCCGTTGGAAACGACGATTAATACCGCATGAGACCACAGAACCGCATGGTAAAGGGGTCAAAGATTTATCGGTGTAAGATGGGCTCGCGTCTGATTAGCTAGTTGGAAGGGTAAAGGCCTACCAAGGCGACGATCAGTAGCCGGTCTGAGAGGATGAACGGCCACATTGGAACTGAGACACGGTCCAA
662	Eubacterium	Firmicutes	Clostridia	Clostridiales	Eubacteriaceae	Eubacterium			GATGAACGCTGGCGGCGTGCCTAACACATGCAAGTTGAGCGAGAAATCACTTAAAGAAGCTTCGGTAGACTTAAGAGATGGAGAGCAGCGGACGGGTGAGTAACGCGTGGGAAACCTGCCCTTGACAGGAGGATAGCCGAGAGAAATTTCGATTAATACTTCATAAAGCAGAGCATTCGCATGGATGAACTGCCAAAGAATTATCGGTCAAGGATGGTCCCGCGTCTGATTAGCTGGTTGGTAAGGTAGCGGCTTACCAAGGCGACGATCAGTAGCCGGCCTGAGAGGGTGAACGGCCACATTGGAACTGAGACACGGTCCAG
663	Alloprevotella	Bacteroidetes	Bacteroidia	Bacteroidales	Prevotellaceae	Alloprevotella			GATGAACGCTAGCTACAGGCTTAACACATGCAAGTCGTGGGGCAGCGGGTACTTAGCTTGCTAAGTATGCCGGCGACCGGCGCACGGGTGAGTAACGCGTACCGAACCTGCCCATCACACAGGGATAGGCTTGCGAAAGCAAGATTAATACCTGATGGTCTCAGTTGTATGCATGTATGATAGAGTAAAGCCTTCGGGCGGTGATGGATGGCGGTGCGTCCCATTAGGAAGTTGGCGGGGTAACGGCCCACCAATCCTTCGATGGGTAGGGGTTCTGAGAGGAAGGTCCCCCACATTGGAACTGAGATACGGTCCAA
664	Lachnospiraceae	Firmicutes	Clostridia	Clostridiales	Lachnospiraceae	-			GATGAACGCTGGCGGCGTGCTTAACACATGCAAGTCGAACGAAGCTGTTATTTGGAGACCTTCGGGTGGAAGAATAACAGACTGAGTGGCGGACGGGTGAGTAACGCGTGGGTAACCTACCTTGCACAGGGGGACAACAGTTGGAAACGACTGCTAATACCGCATAAGACCACAGTACCACATGGTACAGGGGTAAAAACTGAGGTGGTGCAAGATGGACCCGCGTCTGATTAGCTAGTTGGTGGGGTAAAGGCCTACCAAGGCGACGATCAGTAGCCGACCTGAGAGGGTGATCGGCCACATTGGGACTGAGACACGGCCCAA
665	Succinivibrio	Proteobacteria	Gammaproteobacteria	Aeromonadales	Succinivibrionaceae	Succinivibrio			ATTGAACGCTGGCGGCAGGCCTAATACATGCAAGTCGAACGGTAACATAAGAAAAGCTTGCTTTTCTTGATGACGAGTGGCGGACGGGTGAGTAAGATTTGGGAAACTACCTGATAGAGGGGGACAACAGTTGGAAACGACTGCTAATACCGCATACAGCCTCAGGGTGAAAGAAGCGATTCGCTATCAGATGTGCCCAAACGGGATTAGCTAGTAGGTGAGGTAAAGGCTCACCTAGGCGACGATCTCTAGCTGGTCTGAGAGGATGATCAGCCACATTGGGACTGAGACACGGCCCAG
666	Streptococcus	Firmicutes	Bacilli	Lactobacillales	Streptococcaceae	Streptococcus			GACGAACGCTGGCGGCGTGCCTAATACATGCAAGTAGAACGCTGAAGGAGGAGCTTGCTCTTCTGGATGAGTTGCGAACGGGTGAGTAACGCGTAGGTAACCTGCCTGGTAGCGGGGGATAACTATTGGAAACGATAGCTAATACCGCATAAAAACAGTTGTTGCATGACAGCTGTTTGAAAGGTGCAATTGCATCACTACCAGATGGACCTGCGTTGTATTAGCTAGTTGGTGGGGTAACGGCTCACCAAGGCGACGATACATAGCCGACCTGAGAGGGTGATCGGCCACACTGGGACTGAGACACGGCCCAG
667	Mogibacterium vescum	Firmicutes	Clostridia	Clostridiales	Clostridiales_Incertae Sedis XIII	Mogibacterium	uncultured bacterium; nbw213b09c1; GQ074085	1,0	GATGAACGCTGGCGGCGTGCCTAATACATGCAAGTCGAGCGAGATGTTAGCGCATGAACCTTCGGGGGATTATGCTAACGGACAGCGGCGGACGGGTGAGTAACGCGTAGGCAACCTGCCCCTGACAGAGGGATAGCCATTGGAAACGATGATTAAAACCTCATGACACCGTAGAAGCACATGCTTCATCGGTCAAAGATTTATCGGTCAGGGATGGGCCTGCGTCTGATTAACTAGTTGGTGAGGTAACGGCTCACCAAGGTGACGATCAGTAGCCGACCTGAGAGGGTGATCGGCCACATTGGAACTGAGACACGGTCCAA
668	Corynebacterium	Actinobacteria	Actinobacteria	Actinomycetales	Corynebacteriaceae	Corynebacterium			GACGAACGCTGGCGGCGTGCTTAACACATGCAAGTCGAACGGAAAGGCCCTGCTTGCAGGGTACTCGAGTGGCGAACGGGTGAGTAACACGTGGGTGATCTGCCCTGCACTTCGGGATAAGCTTGGGAAACTGGGTCTAATACCGGATAGGAACCATCTTTAGTGTGGTGGTTGGAAAGTTTTTTCGGTGTAGGATGAGCTCGCGGCCTATCAGCTTGTTGGTGGGGTAATGGCCTACCAAGGCGGCGACGGGTAGCCGGCCTGAGAGGGTGACCGGCCACATTGGGACTGAGATACGGCCCAG
669	Chryseobacterium	Bacteroidetes	Flavobacteriia	Flavobacteriales	Flavobacteriaceae	Chryseobacterium			GATGAACGCTAGCGGGAGGCCTAACACATGCAAGCCGAGCGGTATGGATAGCTTGCTATCCAGAGAGCGGCGTACGGGTGCGTAACACGTGTGCAACCTACCTTTATCTGGGGGATAGCCTTTCGAAAGGAAGATTAATACCCCATAATATAATGATTGGCATCAATTATTATTGAAAACTCCGGTGGATAGAGATGGGCACGCGCAAGATTAGATAGTTGGTGAGGTAACGGCTCACCAAGTCAATGATCTTTAGGGGTCCTGAGAGGGAGATCCCCCACACTGGTACTGAGACACGGACCAG
670	Streptococcus	Firmicutes	Bacilli	Lactobacillales	Streptococcaceae	Streptococcus			GACGAACGCTGGCGGCGTGCCTAATACATGCAAGTAGAACGCTGAAGGAGGAGCTTGCTCTTCTGGATGAGTTGCGAACGGGTGAGTAACGCGTAGGTAACCTGCCTGGTAGCGGGGGATAACTATTGGAAACGATAGCTAATACCGCATAACAGTAGATATTGCATGATATCTGCTTGAAAGGTGCAAATGCATCACTACCAGATGGACCTGCGTTGTATTAGCTAGTTGGTGAGGTAACGGCTCACCAAGGCGACGATACATAGCCGACCTGAGAGGGTGATCGGCCACACTGGGACTGAGACACGGCCCAG
671	Fusobacterium	Fusobacteria	Fusobacteriia	Fusobacteriales	Fusobacteriaceae	Fusobacterium			GATGAACGCTGACAGAATGCTTAACACATGCAAGTCTACTTGAACTTCGGTTTGGGTGGCGGACGGGTGAGTAACGCGTAAAGAACTTGCCTCACAGTTAGGGACAACATTTGGAAACGAATGCTAATACCTGATATTATGATTTTAGGGCATCCTAGGATTATGAAAACTATATGTGCTGTGAGAGAGCTTTGCGTCCCATTAGCTAGTTGGAGAGGTAACGGCTCACCAAGGCGATGATGGGTAGCCGGCCTGAGAGGGTGAACGGCCACAAGGGGACTGAGACACGGCCCTT
672	Microbacterium	Actinobacteria	Actinobacteria	Actinomycetales	Microbacteriaceae	Microbacterium	uncultured bacterium; AP15K.246; AM406063	1,0	GATGAACGCTGGCGGCGTGCTTAACACATGCAAGTCGAACGGTGAAGCCCAGCTTGCTGGGTGGATCAGTGGCGAACGGGTGAGTAACACGTGAGCAATCTGCCCCTGACTCTGGGATAAGCGCTGGAAACGGTGTCTAATACTGGATATGAGCTGCGACCGCATGGTCAGTAGTTGGAAAGATTTTTCGGTCAGGGATGAGCTCGCGGCCTATCAGCTTGTTGGTGAGGTAATGGCTCACCAAGGCGTCGACGGGTAGCCGGCCTGAGAGGGTGACCGGCCACACTGGGACTGAGACACGGCCCAG
673	Kingella	Proteobacteria	Betaproteobacteria	Neisseriales	Neisseriaceae	Kingella			ATTGAACGCTGGCGGCATGCTTTACACATGCAAGTCGAACGGCAGCACGAAAGAGCTTGCTCTTTTGGTGGCGAGTGGCGAACGGGTGAGTAATGCATCGGAACGTACCGAGTAATGGGGGATAACTATCCGAAAGGATAGCTAATACCGCATACGCTTTGAGAAGGAAAGTGGGGGCTCTTCGGACCTCACGTTATTCGAGCGGCCGATGTCTGATTAGCTAGTTGGTGGGGTAAAGGCCTACCAAGGCGACGATCAGTAGCGGGTCTGAGAGGATGATCCGCCACACTGGGACTGAGACACGGCCCAG
674	Campylobacter	Proteobacteria	Epsilonproteobacteria	Campylobacterales	Campylobacteraceae	Campylobacter			AGTGAACGCTGGCGGCGTGCCTAATACATGCAAGTCGAACGGACGAGTAAGAGCTTGCTCTTATGAGTTAGTGGCGCACGGGTGAGTAATGTATAGCTAATCTGCCCTACACTAGAGGACAACAGTTGGAAACGACTGCTAATACTCTATACTCCTATCTAACATAAGTTAGATAGGGAAAGTTCTTCGGTGTAGGATGAGGCTATATTGTATCAGCTAGTTGGTGAGGTAATGGCTCACCAAGGCTATGACGCATAACTGGTCTGAGAGGATGATCAGTCACACTGGAACTGAGACACGGTCCAG
675	Actinomyces	Actinobacteria	Actinobacteria	Actinomycetales	Actinomycetaceae	Actinomyces			GACGAACGCTGGCGGCGTGCTTAACACATGCAAGTCGAACGAAAATACCAAGCTTGCTTGGTTGATTAGTGGCGAACGGGTGAGTAACACGTGAGTAACCTGCCCCTTACTTTCCTGGATAACTGCTCGAAAGGGTAGCTAATACGGGATATTCTGGCCTTCCTGCATGGGTTGGTTTGGAAAGGTTGTTTTTTCTGGTAAGGGATGGGCTCGCGGCCTATCAGCTTGTTGGTGGGGTGATGGCCTACCAAGGCTTTGACGGGTAGCCGGCCTGAGAGGGTGGACGGTCACACTGGGACTGAGATACGGCCCAG
676	Peptococcus	Firmicutes	Clostridia	Clostridiales	Peptococcaceae 1	Peptococcus			GACAAACGCTGGCGGCATGCCTAACACATGCAAGTCGAACGGACAGAACAGGGAAGCTTTTCGGAGTGGAACTGGAAAGTTAGTGGCGGATGGGTGAGTAACGCGTGGACAACCTACCTTGTAAAGGGGAATAACCTCGAGAAATCGAAGCTAATACCCCATAATAACCTTGCTTCGCATGAAGTAAGGAGGAAAGGCGGCCTTAGCGCTGTCGATACAAGATGGGTCCGCGTCTGATTAGCTAGTTGGTGAGGTAAAGGCTCACCAAGGCGACGATCAGTAGCCGGCCTGAGAGGGTGAACGGCCACATTGGGACTGAGACACGGCCCAA
677	Streptococcus	Firmicutes	Bacilli	Lactobacillales	Streptococcaceae	Streptococcus			GACGAACGCTGGCGGCGTGCCTAATACATGCAAGTAGAACGCTGAAGGAGGAGCTTGCTCTTTCTGGATGAGTTGCGAACGGGTGAGTAACGCGTAGGTAACCTGCCTGGTAGCGGGGGATAACTATTGGAAACGATAGCTAATACCGCATAACAGTAGATATCGCATGATATTTGCTTGAAAGGTGCAATTGCACCACTACCAGATGGACCTGCGTTGTATTAGCTAGTTGGTGAGGTAACGGCTCACCAAGGCAACGATACATAGCCGACCTGAGAGGGTGATCGGCCACACTGGGACTGAGACACGGCCCAG
678	Propionibacterium	Actinobacteria	Actinobacteria	Actinomycetales	Propionibacteriaceae	Propionibacterium			GACGAACGCTGGCGGCGTGCTTAACACATGCAAGTCGTACGGTAAGGCCCTTTCGGGGGTACACGAGTGGCGAACGGGTGAGTAACACGTGAGTAACCTGCCCACAACTTTGGGATAACGCTAGGAAACTGGTGCTAATACTGGATATGTGCTCCTGCTGCATGGTGGGGGTTGGAAAGCTCCGGCGGTTGTGGATGGACTCGCGGCCTATCAGCTTGTTGGTGGGGTAGTGGCCTACCAAGGCGGCGACGGGTAGCCGGCCTGAGAGGGTGTACGGCCACATTGGGACTGAGATACGGCCCAG
679	Streptococcus anginosus	Firmicutes	Bacilli	Lactobacillales	Streptococcaceae	Streptococcus	uncultured bacterium; ncd1767f06c1; JF153615	1,0	GACGAACGCTGGCGGCGTGCCTAATACATGCAAGTAGGACGCACAGCCTATACCGTAGCTTGCTACACCATAGGCTGTGAGTTGCGAACGGGTGAGTAACGCGTAGGTAACCTGCCTATTAGAGGGGGATAACTATTGGAAACGATAGCTAATACCGCATAACAGTATGTAACACATGTTAGATGCTTGAAAGATGCAATTGCATCGCTAGTAGATGGACCTGCGTTGTATTAGCTAGTAGGTAGGGTAATGGCCTACCTAGGCAACGATACATAGCCGACCTGAGAGGGTGATCGGCCACACTGGGACTGAGACACGGCCCAG
680	Actinomycetales	Actinobacteria	Actinobacteria	Actinomycetales	-	-			GACGAACGCTGGCGGCGTGCTTAACACATGCAAGTCGAACGGAAAGGCCCTGCTTGCAGGGTACTCGAGTGGCGAACGGGTGAGTAACACGTGGGTGATCTGCCCTGCACTTCGGGATAAGCTTGGGAAACTGGGTCTAATACCGGATAGGAGCCATCTTTAGTGTGGTGGTTGGAAAGTTTCGGCGGTTGGGGATGGACTCGCGGCTTATCAGCTTGTTGGTGGGGTAGTGGCTTACCAAGGCTTTGACGGGTAGCCGGCCTGAGAGGGTGACCGGCCACATTGGGACTGAGATACGGCCCAG
681	Dialister	Firmicutes	Negativicutes	Selenomonadales	Veillonellaceae	Dialister	Dialister sp. oral clone BS095; AF287787	1,0	GACGAACGCTGGCGGCGTGCTTAACACATGCAAGTCGAACGAAAAGAGGGAAAGAGCTTGCTCTTTCCGGAATTGAGTGGCAAACGGGTGAGTAACACGTAAACAACCTGCCTTCAGGATGGGGACAACAGACGGAAACGACTGCTAATACCGAATAAGTTCCAAGAGCCGCATGGCCCATGGAAGAAAAGGTGGCCTCTACCTGTAAGCTATCGCCTGAAGAGGGGTTTGCGTCTGATTAGCTGGTTGGAGGGGTAACGGCCCACCAAGGCGACGATCAGTAGCCGGTCTGAGAGGATGAACGGCCACACTGGAACTGAGACACGGTCCAG
682	Alloscardovia	Actinobacteria	Actinobacteria	Bifidobacteriales	Bifidobacteriaceae	Alloscardovia			GACGAACGCTGGCGGCGTGCTTAACACATGCAAGTCGAACGGGATCCTTTCTAGCTTGCTAGGGGGGTGAGAGTGGCGAACGGGTGAGTAACGCGTGATTAACCTGCCGTGTAGTTTGGAATAGCTCCTGGAAACGGGTGGTAATGCCGAATGTTCCACATGCTCGCATGGGTGTGTGGGAAAACGTTTTAGTGCTATGCGATGGGATCGCGTCCTATCAGCTTGTTGGTGGGGTAGTGGCCTACCAAGGCTTCGACGGGTAGCCGGCCTGAGAGGGCGACCGGCCACATTGGGACTGAGATACGGCCCAG
683	Paludibacter	Bacteroidetes	Bacteroidia	Bacteroidales	Porphyromonadaceae	Paludibacter			GATGAACGCTAGCGATAGGCTTAACACATGCAAGTCGAGGGGCATCACGAATTAGCAATAGTTTGGTGGCGACCGGCGCACGGGTGCGTAACACGTATACAACCTACCTTCAATTGGGGAATAACCTGGAGAAATTTGGACTAATACCCCATAGTAAACGGAAGAGGCATCTTTTTTGTTTTAAAGATTTATTGATTGGAGATGGGTATGCGTAGGATTAGCTAGTTGGTAAGGTAACGGCTTACCAAGGCGACGATCCTTAGGGGTTCTGAGAGGAAGGTCCCCCACACTGGTACTGAGACACGGACCAG
684	Saccharibacteria_genera_incertae_sedis	Candidatus Saccharibacteria	Saccharibacteria_genera_incertae_sedis	Saccharibacteria_genera_incertae_sedis	Saccharibacteria_genera_incertae_sedis	Saccharibacteria_genera_incertae_sedis			GATGAATGCTGGCGGCGTGCCTAACACATGCAAGTCGAGCGGCAGCGAGTTTTACGCTGAATTCTGGAAGCTTCTGGATAATATAGAAGATCTATTCAAGAATTTTGTGTAAAATGTCGGCGAGCGGCGGACGGCTGAGTAACGCGTAGGAATTTGCCCCAAAGTGAGGAATAACTGCCCGAAAGGGTAGCTAATGCCGCATATGGTCTTCGGATTAAAGCCTTCGGGCGCTTTGGGAGAAGCCTGCGTTGGATTAGGTAGTTGGTAGGGTAATGGCCTACCAAGCCGACGATCCATAGCTGGTCTGAGAGGATGATCAGCCAGACTGGAACTGAGACACGGTCCAG
685	Mycoplasma	Tenericutes	Mollicutes	Mycoplasmatales	Mycoplasmataceae	Mycoplasma	uncultured Mycoplasma sp.; 302G05(oral); AM420094	1,0	GATGAACGCTGGCTGTGTGCCTAATACATGCATGTCGAGCGGAAGTAGCAATACTTTAGCGGCGAATGGGTGAGTAACACGTGCTTAATCTACCTTTTAGATTGGAATACCTAATGGAAACATTGGTTAATGCCGGATACGCATGAAATCGCATGATTTCGTTGTGAAAGGAGCGTTTGCTCCACTAAAAGATGAGGGTGCGGAACATTAGCTAGTTGGTGAGGTAATGGCCCACCAAGGCTATGATGTTTAGCCGGGTCGAGAGACTGAACGGCCACATTGGGACTGAGATACGGCCCAA
686	Corynebacterium	Actinobacteria	Actinobacteria	Actinomycetales	Corynebacteriaceae	Corynebacterium			GACGAACGCTGGCGGCGTGCTTAACACATGCAAGTCGAACGGAAAGGCCCTGCTTGCAGGGTACTCGAGTGGCGAACGGGTGAGTAACACGTGGGTGATCTGCCCTGCACTTCGGGATAAGCTTGGGAAACTGGGTCTAATACCGGATAGGAACCATCTTTAGTGTGGTGGTTGGAAAGTTTTTTCGGTGTAGGATGAGCTCGCGGCCTATCAGCTTGTTGGTGGGGTAATGGCCTACCAAGGCGACGATCTGTAGCTGGTCTGAGAGGATGATCAGCCACACTGGGACTGAGACACGGCCCAG
687	Propionibacterium	Actinobacteria	Actinobacteria	Actinomycetales	Propionibacteriaceae	Propionibacterium			GACGAACGCTGGCGGCGTGCTTAACACATGCAAGTCGAACGGAAAGGCCCTGCTTTTGTGGGGTGCTCGAGTGGCGAACGGGTGAGTAACACGTGAGTAACCTGCCCTTGACTTTGGGATAACTTCAGGAAACTGGGGCTAATACCGGATAGGAGCTCCTGCTGCATGGTGGGGGTTGGAAAGTTTCGGCGGTTGGGGATGGACTCGCGGCTTATCAGCTTGTTGGTGGGGTAGTGGCTTACCAAGGCTTTGACGGGTAGCCGGCCTGAGAGGGTGACCGGCCACATTGGAACTGAGAAACGGTCCAA
688	Moryella	Firmicutes	Clostridia	Clostridiales	Lachnospiraceae	Moryella			GATGAACGCTGGCGGCGTGCTTAACACATGCAAGTCGAACGAGAAATGAAGATGGAAACCTTCGGGCGGAAGCCTTCATTTCGAGTGGCGGACGGGTGAGTAACGCGTGGGTAACCTGCCTCATACAGGGGGATAACAGTTGGAAACGACTGTTAATACCGCATAAGACCACAGCATCGCATGATGCGGGGGTAAAAACTCCGGTGGTATGAGATGGACCCGCGTTCGATTAGCCAGTTGGCGGGGTAACGGCCCACCAAAGCGACGATCGATAGCCGATCTGAGAGGATGACCGGCCACATTGGGACTGAGACACGGCCCAA
689	Prevotella	Bacteroidetes	Bacteroidia	Bacteroidales	Prevotellaceae	Prevotella			GATGAACGCTAGCTACAGGCTTAACACATGCAAGTCGCGGGGCAGCATGGGGGTTGCTTGCAATCCCTGATGGCGACCGGCGCACGGGTGAGTAACGCGTATCCAACCTGCCCTTCACCACGGGATAACCCGGCGAAAGTCGGACTAATACCGTATGTTGTCCATTGACGGCATCCGATTTGGACGAAAGGCTTAGCGGTGAGGGATGGGGATGCGTCCGATTAGCTCGACGGCGGGGTAACGGCCCACCGTGGCGACGATCGGTAGGGGTTCTGAGAGGAAGGTCCCCCACACTGGAACTGAGACACGGTCCAG
690	Fusobacterium	Fusobacteria	Fusobacteriia	Fusobacteriales	Fusobacteriaceae	Fusobacterium			GATGAACGCTGACAGAATGCTTAACACATGCAAGTCAACTTGAATTTGGGTTTTTAACTTAGATTTGGGTGGCGGACGGGTGAGTAACGCGTAAAGAACTTGCCTCACAGTTAGGGACAACATTTAGAAATGAATGCTAATACCTGATATTATGGTTATAGGGCATCCTATAATTATGAAAGCTATAAGCACTGTGAGAGAGCTTTGCGTCCCATTAGCTAGTTGGAGAGGTAACAGCTCACCAAGGCGATGATGGGTAGCCGGCCTGAGAGGGTGAACGGCCACAAGGGGACTGAGACACGGCCCTT
691	Actinomyces	Actinobacteria	Actinobacteria	Actinomycetales	Actinomycetaceae	Actinomyces			GACGAACGCTGGCGGCGTGCTTAACACATGCAAGTCGAACGCTGAAGCTCAGCTTTTGTTGGGTGGATGAGTGGCGAACGGGTGAGTAACACGTGAGTAACCTGCCCCCTTCTTTGGGATAACGCCCGGAAACGGGTGCTAATACTGGATATTCACTGGCTTTCGCATGGGGGTTGGTGGAAAGGTTTTTCTGGTGGGGGATGGGCTCGCGGCCTATCAGCTTGTTGGTGGGGTGATGGCCTACCAAGGCTTTGACGGGTAGCCGGCCTGAGAGGGTGACCGGTCACATTGGGACTGAGATACGGCCCAG
692	Streptococcus	Firmicutes	Bacilli	Lactobacillales	Streptococcaceae	Streptococcus			GATGAACGCTGGCGGCGTGCCTAATACATGCAAGTAGAACGCTGAAGGAGGAGCTTGCTCTTCTGGATGAGTTGCGAACGGGTGAGTAACGCGTAGGTAACCTGCCTGGTAGCGGGGGATAACTATTGGAAACGATAGCTAATACCGCATAACAGTAGATGTTGCATGACATCTGCTTGAAAGGTGCAATTGCATCACTACCAGATGGACCTGCGTTGTATTAGCTAGTTGGTGAGGTAACGGCTCACCAAGGCGACGATACATAGCCGACCTGAGAGGGTGATCGGCCACACTGGGACTGAGACACGGCCCAG
693	Anaerococcus	Firmicutes	Clostridia	Clostridiales	Clostridiales_Incertae Sedis XI	Anaerococcus			GATTAACGCTGGCGGCGTGCATAACACATGCAAGTCGAACGATGAAACTTCTTTGAATTCTTCGGAATGATTAAAAGTGGATTAGTGGCGGACGGGTGAGTAACGCGTGAGTAACCTGCCTTAGAGAAGGGGATAGCCTTTGGAAACGAAGAATAATACCCTATGATATGACATTATCGCATGATAATATCATCAAAGATTTATCGCTCTAAGATGGACTTGCGTCTGATTAGTTAGTTGGTGAGGTAAGGGCTCACCAAGACAGCGATCAGTAGCCGGCTTGAGAGAGTGTACGGCCACATTGGGACTGAGACACGGCCCAG
694	Xanthomonas	Proteobacteria	Gammaproteobacteria	Xanthomonadales	Xanthomonadaceae	Xanthomonas			AGTGAACGCTGGCGGCAGGCCTAACACATGCAAGTCGAACGGCAGCACAGTAAGAGCTTGCTCTTATGGGTGGCGAGTGGCGGACGGGTGAGGAATACATCGGAATCTACTCTTTCGTGGGGGATAACGTAGGGAAACTTACGCTAATACCGCATACGACCTACGGGTGAAAGCGGAGGACCTTCGGGCTTCGCGCGATTGAATGAGCCGATGTCGGATTAGCTAGTTGGCGGGGTAAAGGCCCACCAAGGCGACGATCCGTAGCTGGTCTGAGAGGATGATCAGCCACACTGGAACTGAGACACGGTCCAG
695	Finegoldia	Firmicutes	Clostridia	Clostridiales	Clostridiales_Incertae Sedis XI	Finegoldia			GACGAACGCTGGCGGCGTGCTTAACACATGCAAGTCGAACGGGATTTAGTAAACAGAAGCCTCGGTGGAAGATTACTAATGAGAGTGGCGAACGGGTGAGTAACGCGTGAGCAACCTGCCTATGACAGCGGGATAGCCTCGGGAAACCGGGATTAATACCGCATAAAATCGTAGAAACACATGTTTTAACGGTCAAAGATTTATCGGTCATAGATGGGCTCGCGTCTGATTAGCTAGTTGGTGAGATAACAGCTCACCAAGGCGACGATCAGTAGCCGGTCTGAGAGGATGAACGGCCACATTGGAACTGAGACACGGTCCAA
696	Megasphaera	Firmicutes	Negativicutes	Selenomonadales	Veillonellaceae	Megasphaera			GACGAACGCTGGCGGCGTGCTTAACACATGCAAGTCGAACGAGAGCGTAGAGAAAGCTTGCTTTTTCTACAATCTAGTGGCAAACGGGTGAGTAACGCGTAAACAACCTGCCCTACGGATGGGGACAACAGCTGGAAACGGCTGCTAATACCGAATACGTTCTGGAAGTCGCATGACTATCGGAAGAAAGGATGGCCTCTATTTATAAGCTATCGCCGGAGGAGGGGTTTGCGTCTGATTAGCTAGTTGGAGGGGTAACGGCCCACCAAGGCGACGATCAGTAGCCGGTCTGAGAGGATGAACGGCCACATTGGAACTGAGACACGGTCCAG
697	Fusobacterium	Fusobacteria	Fusobacteriia	Fusobacteriales	Fusobacteriaceae	Fusobacterium			GATGAACGCTGACAGAATGCTTAACACATGCAAGTCTACTTGAACTTCGGTTTGGGTGGCGGACGGGTGAGTAACACGTAAAGAACTTGCCTCACAGTTAGGGACAACATTTGGAAACGAATGCTAATACCTGATATTATGATTTTAGGGCATCCTAAGATTATGAAAGCTATATGTGCTGTGAGAGAGCTTTGCGTCCCATTAGCTAGTTGGAGAGGTAACGGCTCACCAAGGCGATGATGGGTAGCCGGCCTGAGAGGGTGAACGGCCACAAGGGGACTGAGACACGGTCCTT
698	Lactobacillus	Firmicutes	Bacilli	Lactobacillales	Lactobacillaceae	Lactobacillus			GACGAACGCTGGCGGCGTGCCTAATACATGCAAGTCGAGCGAGCTGAATTCAAAGATCCCTTCGGGGTGATTTGTTGGACGCTAGCGGCGGATGGGTGAGTAACACGTGGGCAATCTGCCCTAAAGACTGGGATACCACTTGGAAACAGGTGCTAATACCGGATAACAACATGAATCGCATGATTCAAGTTTGAAAGGCGGCGCAAGCTGTCACTTTAGGATGAGCCCGCGGCGCATTAGCTAGTTGGTGGGGTAAAGGCCTACCAAGGCAATGATGCGTAGCCGAGTTGAGAGACTGATCGGCCACATTGGGACTGAGACACGGCCCAA
699	Corynebacterium	Actinobacteria	Actinobacteria	Actinomycetales	Corynebacteriaceae	Corynebacterium			GACGAACGCTGGCGGCGTGCTTAACACATGCAAGTCGAACGGAAAGGCCCTGCTTGCAGGGTACTCGAGTGGCGAACGGGTGAGTAACACGTGGGTGATCTGCCCTGCACTTCGGGATAAGCTTGGGAAACTGGGTCTAATACCGGATAGGAGCCATCTTTAGTGTGGTGGTTGGAAAGTTTTTTCGGTGTAGGATGAGCTCGCGGCCTATCAGCTTGTTGGTGGGGTAATGGCCTACCAAGGCGGCGACGGGTAGCCGGCCTGAGAGGGTGTACGGCCACACTGGAACTGAGACACGGTCCAG
700	Streptococcus	Firmicutes	Bacilli	Lactobacillales	Streptococcaceae	Streptococcus	Streptococcus sp. JCM 5703; AB690250	1,0	GACGAACGCTGGCGGCGTGCCTAATACATGCAAGTAGAACGCACAGTTTATACCGTAGCTTGCTACACCATAAACTGTGAGTTGCGAACGGGTGAGTAACGCGTAGGTAACCTGCCTGGTAGCGGGGGATAACTATTGGAAACGATAGCTAATACCGCATAATATTGATTATTGCATGATAATTGATTGAAAGATGCTATTGCATCACTACCAGATGGACCTGCGTTGTATTAGCTAGTAGGTGAGGTAACGGCTCACCTAGGCGACGATACATAGCCGACCTGAGAGGGTGATCGGCCACACTGGGACTGAGACACGGCCCAG
701	Acinetobacter	Proteobacteria	Gammaproteobacteria	Pseudomonadales	Moraxellaceae	Acinetobacter			ATTGAACGCTGGCGGCAGGCTTAACACATGCAAGTCGAGCGGGGATTGGGTGCTTGCACCTAATCTTAGCGGCGGACGGGTGAGTAATGCTTAGGAATCTGCCATTTAGTGGGGGACAACATTCCGAAAGGGATGCTAATACCGCATACGCCCTACGGGGGAAAGCAGGGGATCTTCGGACCTTGCGCTAAATGATGAGCCTAAGTCGGATTAGCTAGTTGGTGGGGTAAAGGCCTACCAAGGCGACGATCTGTAGCGGGTCTGAGAGGATGATCCGCCACACTGGGACTGAGACACGGCCCAG
702	Propionibacterium	Actinobacteria	Actinobacteria	Actinomycetales	Propionibacteriaceae	Propionibacterium			GACGAACGCTGGCGGCGTGCTTAACACATGCAAGTCGAACGGAAAGGCCCTGCTTGCAGGGTACTCGAGTGGCGAACGGGTGAGTAACACGTGGGTGATCTGCCCTTGACTTTGGGATAACTTCAGGAAACTGGGGCTAATACCGGATAGGAGCTCCTGCTGCATGGTGGGGGTTGGAAAGTTTCGGCGGTTGGGGATGGACTCGCGGCTTATCAGCTTGTTGGTGGGGTAGTGGCTTACCAAGGCTTTGACGGGTAGCCGGCCTGAGAGGGTGACCGGCCACATTGGGACTGAGATACGGCCCAG
703	Saccharibacteria_genera_incertae_sedis	Candidatus Saccharibacteria	Saccharibacteria_genera_incertae_sedis	Saccharibacteria_genera_incertae_sedis	Saccharibacteria_genera_incertae_sedis	Saccharibacteria_genera_incertae_sedis			GATGAATGCTGGCGGCGTGCCTAACACATGCAAGTCGAGCGGCAGCGAGTTTTACACTGAATTCTGGAAGCTTCTGAGTAGTATAGAAGATTTATTCAAGAATTTTGTGTAAAATGTCGGCGAGCGGCGGACGGCTGAGTAACGCGTAGGAATTTGCCCCAAAGTGAGGAATAACTGCCCGAAAGGGTAGCTAATGCCGCATATGGTCTTCGGATTAAAGCCTTCGGGCGCTTTGGGAGAAGCCTGCGTTGGATTAGGTAGTTGGTAGGGTAATGGCCTACCAAGCCGACGATCCATAGCTGGTCTGAGAGGATGATCAGCCAGACTGGAACTGAGACACGGTCCAG
704	Prevotella baroniae	Bacteroidetes	Bacteroidia	Bacteroidales	Prevotellaceae	Prevotella	Prevotella baroniae; LBN 430; FJ940876	1,0	GATGAACGCTGGCTACAGGCTTAACACATGCAAGTCGAGGGGCAGCATGGGGTTTGCTTGCAAACCCCGATGGCGACCGGCGCACGGGTGAGTAACGCGTATCCAACCTTCCCGCGACTCGGGTATAACCTGCCGAAAGGCAGACTAATCCCCGATGTCCTCCACTTTGGACATCTTTTGTGGAGCAAAGGCTTCGGCCGGTTGCGGATGGGGATGCGTCCGATTAGCTTGTTGGCGGGGCAATGGCCCACCAAGGCTTCGATCGGTAGGGGTTCTGAGAGGAAGGCCCCCCACATTGGAACTGAGACACGGTCCAA
705	Haemophilus	Proteobacteria	Gammaproteobacteria	Pasteurellales	Pasteurellaceae	Haemophilus			ATTGAACGCTGGCGGCAGGCTTAACACATGCAAGTCGAACGGTAACATAAAGAAGCTTGCTTCTTTGATGACGAGTGGCGGACGGGTGAGTAATGCTTGGGAATCTAGCTTATGGAGGGGGATAACTACGGGAAACTGTAGCTAATACCGCGTAGTATCGAGAGATGAAAGTGTGGGACCTTCGGGCCACATGCCATAGGATGAGCCCAAGTGGGATTAGGTAGTGGGTGGGGTAAAGGCTCACCAAGCCGACGATCTCTAGCTGGTCTGAGAGGATGACCAGCCACACTGGGACTGAGACACGGCCCAG
706	Alloprevotella	Bacteroidetes	Bacteroidia	Bacteroidales	Prevotellaceae	Alloprevotella			GATGAACGCTAGCTACAGGCTTAACACATGCAAGTCGAGGGGCAGCGGGTCGAAAGCTTGCTTTCGATGCCGGCGACCGGCGCACGGGTGCGTAACGCGTATCAAACCTGCCTCATACTCGGGGATAGCCTTGCGAAAGTAAGATTAATACCCGATGTTGTTGCTTTCTCGCATGGGAGAGTAACCAAAGATTCATCGGTATGAGATGGTGATGCGTCCGATTAGGTAGTAGGCGGGGTAACGGCCCACCTAGCCTTCGATCGGTAGGGGTTCTGAGAGGAAGGTCCCCCACACTGGAACTGAGACACGGTCCAG
707	Leptotrichiaceae	Fusobacteria	Fusobacteriia	Fusobacteriales	Leptotrichiaceae	-			GATGAACGCTGACAGAATGCTTAACACATGCAAGTCAATGGGGAAACGGTGCTTGCACCGCGATAACCATGGCGGACGGGTGAGTAACGCGTAAAGAACTTGCCTCTTAGTCTGGGATAACAGATGGAAACGACTGATAAGACTAGATACTATTAAAGCTTCGCATGAAACTTTAATGAAAAGAGATGCTAAGAGAGAGCTTTGCGTCCTATTAGTTAGTTGGTGAGGTAACGGCTCACCAAGACGAAGATAGGTAGCCGGCCTGAGAGGGTGGACGGCCACAAGGGGACTGAGATACGGCCCTT
708	Actinomyces	Actinobacteria	Actinobacteria	Actinomycetales	Actinomycetaceae	Actinomyces			GACGAACGCTGGCGGCGTGCTTAACACATGCAAGTCGAACGCTGAAGCTCAGCTTTTGTTGGGTGGATGAGTGGCGAACGGGTGAGTAACACGTGAGTAACCTGCCCTCTTCTTTGGGATAACGCCCGGAAACGGGTGCTAATACTGGATATTCACTGGTCTTCGCATGGGGGTTGGTGGAAAGGGTTTTTTCTGGTGGGGGATGGGCTCGCGGCCTATCAGCTTGTTGGTGGGGTGATGGCCTACCAAGGCTTTGACGGGTAGCCGGCCTGAGAGGGTGACCGGTCACATTGGGACTGAGATACGGCCCAG
709	Clostridiales	Firmicutes	Clostridia	Clostridiales	-	-			GATGAACGCTGGCGGCGTGCCTAACACATGCAAGTCGAGCGAGAAATTACTCAATGAATCTTCGGAAGAATTAAGTAATGGAAAGCGGCGGACGGGTGAGTAACGCGTGGGCAACCTGCCTTTCACAGAGGGATAGCCAAAGGAAACTTTGATTAAAACCTCATAAAGCCGAAATGTTGCATAGCAAGACGGCCAAAGATTTATCGGTGAAAGATGGGCCCGCGTCTGATTAGTTAGTTGGTGGGGTAACGGCTCACCAAGGCGACGATCAGTAGCCGACCTGAGAGGGTGATCGGCCACATTGGAACTGAGACACGGTCCAA
710	Gemella	Firmicutes	Bacilli	Bacillales	Bacillales_Incertae Sedis XI	Gemella			GACGAACGCTGGCGGCGTGCCTAATACATGCAAGTCGAGCGAAGTTTTTCTGGTGCTTGCACCGGAAAAACTTAGCGGCGAACGGGTGAGTAACACGTAAAGAACCTGCCTCATAGACTGGGACAACTATTGGAAACGATAGCTAATACCGGATAATAGCATTAACTGCATGGTTGATGTTTGAAAGTTGGTTTTGCTAACACTATGAGATGGCTTTGCGGTGCATTAGCTAGTTGGTGGAGTAAAGGCCTACCAAGGCGACGATGCATAGCCGACCTGAGAGGGTGATCGGCCACACTGGGACTGAGACACGGCCCAG
711	Capnocytophaga	Bacteroidetes	Flavobacteriia	Flavobacteriales	Flavobacteriaceae	Capnocytophaga			GATGAACGCTAGCGGCAGGCCTAACACATGCAAGTCGAGGGAGAAGCCTTTCGGGGCAGAAACCGGCGCACGGGTGCGTAACGCGTATGCAACCTACCTTTCACAGGGGGATAGCCCGAAGAAATTTGGATTAATACCCCATAACATTGTGAGATGGCATCATTTAGCAATTAAAACTACGGTGGTGAAAGATGGGCATGCGTCCTATTAGCTAGTTGGAGTGGTAACGGCACCCCAAGGCTACGATAGGTAGGGGTCCTGAGAGGGAGATCCCCCACACTGGTACTGAGACAGGGACCAG
712	Atopobium rimae	Actinobacteria	Actinobacteria	Coriobacteriales	Coriobacteriaceae	Atopobium	Atopobium rimae (T); ATCC49626; AF292371	1,0	GATGAACGCTGGCGGCGCGCCTAACACATGCAAGTCGAACGGTTAAAGCACCTTTTAGGTGTGTATAAAGTGGCGAACGGCTGAGTAACACGTGGGCAACCTGCCCTCCTCTTGGGGATAGCCTCGGGAAACCGAGGATAATACCCGATACTTCAATGTGGCCGCATGACGACATTGAGAAAGCTTTTGCGGAGAAGGATGGGCCCGCGGCCTGTTAGCTTGTTGGTGGGGTAGAGGCCTACCAAGGCAATGATGGGTAGCTGGGTTGAGAGACCGACCAGCCAGATTGGGACTGAGACACGGCCCAG
713	Prevotella	Bacteroidetes	Bacteroidia	Bacteroidales	Prevotellaceae	Prevotella			GATGAACGCTAGCTACAGGCTTAACACATGCAAGTCGAGGGGAAACGACATTGAAGCTTGCTTCGATGGGTGTCGACCGGCGCACGGGTGAGTAACGCGTATCCAACCTGCCTCTGACTAAGGGATAACCCGGCGAAAGTCGGACTAATACCTTATGAGGTTTTCAGCAGACATCTAAAGAAAACGAAAGATTTATCGGTCAGTGATGGGGATGCGTCTGATTAGCTTGTTGGCGGGGTAACGGCCCACCAAGGCAACGATCAGTAGGGGTTCTGAGAGGAAGGTCCCCCACATTGGAACTGAGACACGGTCCAA
714	Corynebacterium	Actinobacteria	Actinobacteria	Actinomycetales	Corynebacteriaceae	Corynebacterium			GATGAACGCTGGCGGCGTGCTTAACACATGCAAGTCGAACGGAAAGGCCCTGCTTGCAGGGTACTCGAGTGGCGAACGGGTGAGTAACACGTGGGTGATCTGCCCTGTACTTTGGGATAAGCCTGGGAAACTGGGTCTAATACCGAATATGACCACTTCTTGGATGGGGTGGTGGAAAGCTTTTGCGGTATGGGATGAGCTCGCGGCCTATCAGCTTGTTGGTGGGGTAATGGCCTACCAAGGCGTCGACGGGTAGCCGGCCTGAGAGGGTGTACGGCCACATTGGGACTGAGATACGGCCCAG
715	Pelomonas	Proteobacteria	Betaproteobacteria	Burkholderiales	Comamonadaceae	Pelomonas	beta proteobacterium ASRB1; AY612302	1,0	ATTGAACGCTGGCGGCATGCCTTACACATGCAAGTCGAACGGTAACAGGTTAAGCTGACGAGTGGCGAACGGGTGAGTAATGTATCGGAACGTGCCCAGTCGTGGGGGATAACTGCTCGAAAGAGCAGCTAATACCGCATACGACCTGAGGGTGAAAGCGGGGGATCGCAAGACCTCGCGCGATTGGAGCGGCCGATATCAGATTAGGTAGTTGGTGAGGTAAAGGCTCACCAAGCCGACGATCTGTAGCTGGTCTGAGAGGACGACCAGCCACACTGGGACTGAGACACGGCCCAG
716	Leptotrichiaceae	Fusobacteria	Fusobacteriia	Fusobacteriales	Leptotrichiaceae	-			GATGAACGCTGACAGCATGCTTAACACATGCAAGTCAATGGGGAAACGGTGCTTGCACCGTGATAACCATGGCGGACGGGTGAGTAACGCGTAAAGAACTTGCCTCTTAGTCTGGGATAACAGATGGAAACGACTGATAAGACTAGATATTATTAAGGTTTCGCATGAAGCTTTAATGAAAAGAGATACTAAGAGAGAGCTTTGCGTCCTATTAGTTAGTTGGTGAGGTAACGGCTCACCAAGACGAAGATAGGTAGCCGGTCTGAGAGGATGAACGGCCACAAGGGGACTGAGATACGGCCCTT
717	Staphylococcus	Firmicutes	Bacilli	Bacillales	Staphylococcaceae	Staphylococcus			GATGAACGCTGGCGGCGTGCCTAATACATGCAAGTCGAGCGAACGGATGAGAAGCTTGCTTCTCTGATGTTAGCGGCGGACGGGGGAGTAACACGTGGATAACCTACCTATAAGACTGGGATAACTTCGGGAAACCGGAGCTAATACCGGATAATATTTTGAGCCGCATGGTTCAAAAGTGAAAGACGGTCTTGCTGTCACTTATAGATGGATCCGCGCTGCATTAGCTAGTTGGTAAGGTAACGGCTTACCAAGGCAACGATGCATAGCCGACCTGAGAGGGTGATCGGCCACACTGGAACTGAGACACGGTCCAG
718	Corynebacterium	Actinobacteria	Actinobacteria	Actinomycetales	Corynebacteriaceae	Corynebacterium			GACGAACGCTGGCGGCGTGCTTAACACATGCAAGTCGAACGGAAAGGCCTAAGCTTGCTTGGGTACTCGAGTGGCGAACGGGTGAGTAACACGTGAGTGATCTGCCCTCAACTTCGGGATAAGCCTGGGAAACTGGGTCTAATACTGGATAGGACCATCCTTTAGTGTGTGATGGTGGAAAGTTTTTTCGGTTGGGGATGAGCTCGCGGCCTATCAGCTTGTTGGTGGGGTAATGGCCTACCAAGGCGTCGACGGGTAGCCGGCCTGAGAGGGTGTACGGCCACATTGGGACTGAGACACGGCCCAG
719	Gemella	Firmicutes	Bacilli	Bacillales	Bacillales_Incertae Sedis XI	Gemella			GACGAACGCTGGCGGCGTGCCTAATACATGCAAGTCGAGCGAAGTTTTTCTGGTGCTTGCACTAGAAAAACTTAGCGGCGAACGGGTGAGTAACACGTAAAGAACCTGCCTCATAGACGGGGACAACTATTGGAAACGATAGCTAATACCGGATAACAGCATAAACTGCATGGTTTATGTTTGAAAGTTGGTTATGCTAACACTATGAGATGGCTTTGCGGTGCATTAGCTAGTTGGTGGGGTAAAGGCCTACCAAGGCGACGATGCATAGCCGACCTGAGAGGGTGATCGGCCACACTGGGACTGAGACACGGCCCAG
720	Veillonellaceae	Firmicutes	Negativicutes	Selenomonadales	Veillonellaceae	-			GACGAACGCTGGCGGCGTGCTTAACACATGCAAGTCGAACGAGACAATTAAAAGCTTGCTTTTAAACGTCGAGTGGCAAACGGGTGAGTAACGCGTAGACAACCTGCCGCAAAGATGGGGACAACAGTTCGAAAGGACTGCTAATACCGAATGTTCTGGAAGTTCCGCATGGAAACTCCAGCAAAGATGGCCTCTACTTGTAAGCGATCGCTTTGCGATGGGTCTGCGTCTGATTAGCTAGTTGGTGGGGCAAGGGCCTGCCAAGGCGACGATCAGTAGCCGGTCTGAGAGGATGAACGGCCACATTGGGACTGAGACACGGCCCAG
721	Actinomyces	Actinobacteria	Actinobacteria	Actinomycetales	Actinomycetaceae	Actinomyces			GACGAACGCTGGCGGCGTGCTTAACACATGCAAGTCGAACGCGCCTGTCCTCTGGTTTTCTGGGGGGTGGGTGAGTGGCGAACGGGTGAGTAACACGTGAGTAACCTGCCCCCTTCTTCGGGATAACGGTCTGAAAGGGCTGCTAATACCGGGTATTCACTGGTCTCCGCATGGGGTCTGGTGGAAAGGGTTTTTTCTGGTGGGGGATGGGCTCGCGGCCTATCAGCTTGTTGGTGGGGTGATGGCCCACCAAGGCTTTGACGGGTAGCCGGCCTGAGAGGGTGACCGGTCACATTGGGACTGAGATACGGCCCAG
722	Megasphaera	Firmicutes	Negativicutes	Selenomonadales	Veillonellaceae	Megasphaera			GACGAACGCTGGCGGCGTGCTTAACACATGCAAGTCGAACGAGAGCGTAGAGAAAGCTTGCTTTTTCTACAATCTAGTGGCAAACGGGTGAGTAACGCGTAAACAACCTGCCCTACGGATGGGGACAACAGCTGGAAACGGCTGCTAATACCGAATACGTTCCGAAAGTCGCATGACTATCGGAAGAAAGGATGGCCTCTATTTATAAGCTATCGCCGGAGGAGGGGTTTGCGTCTGATTAGCTAGTTGGAGGGGTAACGGCCCACCAAGGCGACGATCAGTAGCCGGTCTGAGAGGATGAACGGCCACATTGGGACTGAGACACGGCCCAG
723	Mycoplasma salivarium	Tenericutes	Mollicutes	Mycoplasmatales	Mycoplasmataceae	Mycoplasma	Mycoplasma salivarium; NBRC 14478; AB680625	1,0	GATGAACGCTGGCTGTGTGCCTAATACATGCATGTCGAGCGGAAGTAGCAATACTTTAGCGGCGAATGGGTGAGTAACACGTGCTTAATCTACCTCTTAGATTGGAATACCTAATGGAAACATTGGTTAATGCCGGATACGCATGGAGTCGCATGACTCCGTTGTGAAAGGGGCCTTTAAAGCTCCACTAAGAGATGAGGGTGCGGAACATTAGCTAGTTGGTGAGGTAACGGCCCACCAAGGCTATGATGTTTAGCCGGGTCGAGAGACTGAACGGCCACATTGGGACTGAGATACGGCCCAA
724	Lachnoanaerobaculum	Firmicutes	Clostridia	Clostridiales	Lachnospiraceae	Lachnoanaerobaculum			GATGAACGCTGGCGGCGTGCTTAACACATGCAAGTCGAACGAAGCTGCTTAAAAGAAGTTTTCGGATGGAATTTAGGTAGACTTAGTGGCGGACGGGTGAGTAACGCGTGGATAACCTGCCTTATACAGGGGGATAACGGAGAGAAATTTCCGCTAAGACCGCATAAGACCACAGCACCGCATGGTGCAGGGGTAAAATATTTATAGGTATAAGATGGATCCGCGTCCGATTAGCTAGTTGGTGAGGTAGAGGCTCACCAAGGCGACGATCGGTAGCCGGCCTGAGAGGGTGAACGGCCACATTGGGACTGAGACACGGCCCAA
725	Prevotella	Bacteroidetes	Bacteroidia	Bacteroidales	Prevotellaceae	Prevotella			GATGAACGCTAGCTACAGGCTTAACACATGCAAGTCGAGGGGCAGCATGAGGTTTGCTTGCAAACCTTGATGGCGACCGGCGCACGGGTGAGTAACGCGTATCCAACCTTCCCATAACCGGAGAATAACCTGCCGAAAGGTAGACTAATACTCCATGGTTTCCGCTGATGGCATCAGATGTGGAATAAAGATTTGTTTTGGTTATGGATGGGGATGCGTCTGATTAGCTTGTTGGCGGGGTAACGGCCCACCAAGGCAACGATCAGTAGGGGTTCTGAGAGGAAGGTCCCCCACATTGGAACTGAGACACGGTCCAA
726	Prevotella	Bacteroidetes	Bacteroidia	Bacteroidales	Prevotellaceae	Prevotella			GATGAACGCTAGCTATAGGCTTAACACATGCAAGTCGAGGGGAAACGGCATTATGTGCTTGCACATTTTGGACGTCGACCGGCGCACGGGTGAGTATCGCGTATCCAACCTTCCCTCCACTCGGGGATACCCCGTTGAAAGACGGCCTAATACCCGATGTTGTCCACAGATGGCATCTGACGTGGACCAAAGATTCATCGGTGGAGGATGGGGATGCGTCTGATTAGCTTGTTGGTGCGGGTAACGGCCCACCAAGGCAACGATCAGTAGGGGTTCTGAGAGGAAGGTCCCCCACATTGGAACTGAGACACGGTCCAA
727	Actinomyces	Actinobacteria	Actinobacteria	Actinomycetales	Actinomycetaceae	Actinomyces			GACGAACGCTGGCGGCGTGCTTAACACATGCAAGTCGAACGCTGAAGCTCAGCTTTTGTTGGGTTGGATGAGTGGCGAACGGGTGAGTAACACGTGAGTAACCTGCCCTCTTCTTTGGGATAACGCCCGGAAACGGGTGCTAATACTGGATATTCACTGGCCTTCGCATGGGGGTTGGTGGAAAGGTTTGTTCTGGTGGGGGATGGGCTCGCGGCCTATCAGCTTGTTGGTGGGGTGATGGCCTACCAAGGCGTTGACGGGTAGCCGGCCTGAGAGGGTGACCGGTCACATTGGGACTGAGATACGGCCCAG
728	Oribacterium	Firmicutes	Clostridia	Clostridiales	Lachnospiraceae	Oribacterium			GATGAACGCTGGCGGCGTGCCTAACACATGCAAGTCGAACGGGATGCGTATCGGAAAGCTTCGGCCGGAAGATGCGTTATCTAGTGGCGGACGGGTGAGTAACACGTGGGTAACCTGCCTTATGGAGGGGGATAACAGAGAGAAATCACTGCTAATACCGCATAAGCACACAGTACCGCATGGTACAGGGTGAAAAGATTTATCACCATAAGATGGACCCGCGTCTGATTAGCCAGTTGGCAGGGTAAAAGCCTACCAAAGCAACGATCAGTAGCCGATCTGAGAGGATGACCGGCCACATTGGGACTGAGACACGGCCCAA
729	Leptotrichiaceae	Fusobacteria	Fusobacteriia	Fusobacteriales	Leptotrichiaceae	-			GATGAACGCTGACAGAATGCTTAACACATGCAAGTCAATGGGGAAACGGTGCTTGCACCGTGATAACCATGGCGGACGGGTGAGTAACGCGTAAAGAACTTGCCTCTTAGTCTGGGATAACAGATGGAAACGACTGATAAAACTAGATATTATTAAAGTTTCGCATGAAGCTTTAATGAAAAGAGATGCTAAGAGAGAGCTTTGCGTCCTATTAGTTAGTTGGTGAGGTAACGGCTCACCAAGACGAAGATAGGTAGCCGGTCTGAGAGGATGAACGGCCACAAGGGGACTGAGATACGGCCCAG
730	Actinobacillus	Proteobacteria	Gammaproteobacteria	Pasteurellales	Pasteurellaceae	Actinobacillus			ATTGAACGCTGGCGGCAGGCTTAACACATGCAAGTCGAACGGTAACAGGAATTAGCTTGCTAATTTGCTGACGAGTGGCGGACGGGTGAGTAATGCTTGGGAATCTGGCTTATGGAGGGGGATAACTACGGGAAACTGTAGCTAATACCGCGTAAAATCTTAGGATTAAAGGGTGGGACTTTCGGGCCACCTGCCATAAGATGAGCCCAAGTGGGATTAGGTAGTTGGTTAGGTAAAGGCTGACCAAGCCGACGATCTCTAGCTGGTCTGAGAGGATGACCAGCCACACTGGAACTGAGACACGGTCCAG
731	Pseudoalteromonas	Proteobacteria	Gammaproteobacteria	Alteromonadales	Pseudoalteromonadaceae	Pseudoalteromonas	Pseudoalteromonas translucida (T); KMM520; AY040230	1,0	ATTGAACGCTGGCGGCAGGCCTAACACATGCAAGTCGAGCGGTAACAGAGAGAAGCTTGCTTCTTTGCTGACGAGCGGCGGACGGGTGAGTAATGCTTGGGAACATGCCTTGAGGTGGGGGACAACAGTTGGAAACGACTGCTAATACCGCATAATGTCTACGGACCAAAGGGGGCTTCGGCTCTCGCCTTTAGATTGGCCCAAGTGGGATTAGCTAGTTGGTGAGGTAATGGCTCACCAAGGCGACGATCCCTAGCTGGTTTGAGAGGATGATCAGCCACACTGGGACTGAGACACGGCCCAG
732	Lactobacillus salivarius	Firmicutes	Bacilli	Lactobacillales	Lactobacillaceae	Lactobacillus	Lactobacillussalivarius;JCM1042;AY137584	1,0	GACGAACGCTGGCGGCGTGCCTAATACATGCAAGTCGAACGAAACTTTCTTACACCGAATGCTTGCATTCACCGTAAGAAGTTGAGTGGCGGACGGGTGAGTAACACGTGGGTAACCTGCCTAAAAGAAGGGGATAACACTTGGAAACAGGTGCTAATACCGTATATCTCTAAGGATCGCATGATCCTTAGATGAAAGATGGTTCTGCTATCGCTTTTAGATGGACCCGCGGCGTATTAACTAGTTGGTGGGGTAACGGCCTACCAAGGTGATGATACGTAGCCGAACTGAGAGGTTGATCGGCCACATTGGGACTGAGACACGGCCCAA
733	Prevotella	Bacteroidetes	Bacteroidia	Bacteroidales	Prevotellaceae	Prevotella	uncultured bacterium; ncd1195h11c1; JF105634	1,0	GATGAACGCTAGCTACAGGCTTAACACATGCAAGTCGAGGGGCAGCATGTTGGTTGCTTGCAACCAATGATGGCGACCGGCGCACGGGTGAGTAACGCGTATCCAACCTACCCAATACTCAGGCATAACCCGTTGAAAGACGGACTAATTCCTGATGGTATGTATTTCTCTCATGAGTTATACATTAAAGAATTTCGGTATTGGATGGGGATGCGTCTGATTAGTTTGTTGGTGGGGTAACGGCTCACCAAGACTTCGATCAGTAGGGGTTCTGAGAGGAAGGTCCCCCACATTGGAACTGAGACACGGTCCAA
734	Leptotrichia	Fusobacteria	Fusobacteriia	Fusobacteriales	Leptotrichiaceae	Leptotrichia			GATGAACGCTGACAGAATGCTTAACACATGCAAGTCGATGGGGAAGTGGTGCTTGCACCATGGTAACCATGGCGGACGGGTGAGTAACGCGTAAGGGACTTACCCGCGGGACCGGGATAACAGCAGGAAACTGCTGACAAGACCGGATAAGGTCATTAAGCTGCATAGCTTAGTGATGAAAGGAGACGCCTGCGGAGAGCCTTGCGTCCTATTAGCTAGTTGGAGGGGTAATGGCCCACCAAGGCGAAGATAGGTAGCCGGCCTGAGAGGGTGGACGGCCACAAGGGGACTGAGATACGGCCCTT
735	Actinomyces	Actinobacteria	Actinobacteria	Actinomycetales	Actinomycetaceae	Actinomyces			GACGAACGCTGGCGGCGTGCTTAACACATGCAAGTCGAACGGTGAAGGGACCAGCTTGCTGGTTCTGGATGAGTGGCGAACGGGTGAGTAACACGTGAGTAACCTGCCCCCTTCTTCTGGATAACCGCATGAAAGTGTGGCTAATACGGGATATTCTGGGTCTGTCGCATGACGGGCCCGGGAAAGATGCGCCTTTGGGTGTTTTTGGTGGGGGATGGGCTCGCGGCCTATCAGCTTGTTGGTGGGGTGATGGCCTACCAAGGCGGTGACGGGTAGCCGGCCTGAGAGGGTGGACGGTCACACTGGGACTGAGACACGGCCCAG
736	Alloprevotella	Bacteroidetes	Bacteroidia	Bacteroidales	Prevotellaceae	Alloprevotella			GATGAACGCTAGCTACAGGCTTAACACATGCAAGTCGAGGGGCAGCGGGTTGAAAGCTTGCTTTCAATGCCGGCGACCGGCGCACGGGTGCGTAACGCGTATCAAACCTGCCTCATACTCGGGGATAGCCTTGCGAAAGTAAGATTAATACCCGATGTTGTTGCTTTCTCGCATGGGAGGGTAACCAAAGATTTATCGGTATGAGATGGTGATGCGTCCGATTAGGTAGTAGGCGGGGTAACGGCCCACCTAGCCTTCGATCGGTAGGGGTTCTGAGAGGAAGGTCCCCCACATTGGAACTGAGACACGGTCCAA
737	Porphyromonas	Bacteroidetes	Bacteroidia	Bacteroidales	Porphyromonadaceae	Porphyromonas			GATGAACGCTAGCGATAGGCTTAACACATGCAAGTCGAGGGGCAGCATGGTCTTAGCTTGCTAAGACTGATGGCGACCGGCGCACGGGTGCGTAACGCGTATGCAACTTGCCTCACAGAGGGGGATAACCCGTCGAAAGACGGACTAATACCGCGTACACTTACAGGAGGGCATCCTCCAGTAAGGAAATGAAATTCGCTGTGAGATAGGCATGCGTCCCATTAGCTAGTTGGTGAGGTAACGGCTCACCAAGGCGACGATGGGTAGGGGAACTGAGAGGTTGAACCCCCACACTGGTACTGAGACACGGACCAG
738	Selenomonas	Firmicutes	Negativicutes	Selenomonadales	Veillonellaceae	Selenomonas			GACGAACGCTGGCGGCGTGCTTAACACATGCAAGTCGAACGGAGCGAATGAAAGCTTGCTTTTATGAGCTTAGTGGCAAACGGGTGAGTAACACGTAGACAACCTGCCGACAGGATGGGGACAACATTCCGAAAGGAATGCTAATACCGAATGAAGCGGAGGAGAGGCATCTCTCTTCCGTGAAAGATGGCCTCTGAATATGCTATCACCTGTTGATGGGTCTGCGTCTGATTAGCTGGTTGGTGAGGTAACGGCTCACCAAGGCGACGATCAGTAGCCGGTCTGAGAGGATGAACGGCCACATTGGGACTGAGACACGGCCCAG
739	Prevotella	Bacteroidetes	Bacteroidia	Bacteroidales	Prevotellaceae	Prevotella			GATGAACGCTAGCTACAGGCTTAACACATGCAAGTCGAGGGGAAACGGCATTGAGTGCTTGCACTCTTTGGACGTCGACCGGCGCACGGGTGAGTAACGCGTATCCAACCTTCCCATTACTGTGGGATAACCTGCCGAAAGGCAGACTAATACCGCATAGTCTTCGATGACGGCATCAGATTTGAAGTAAAGATTTATCGGTAATGGATGGGGATGCGTCTGATTAGCTTGTTGGCGGGGTAACGGCCCACCAAGGCGACGATCAGTAGGGGTTCTGAGAGGAAGGTCGGCCACATTGGAACTGAGACACGGTCCAA
740	Brevibacterium	Actinobacteria	Actinobacteria	Actinomycetales	Brevibacteriaceae	Brevibacterium			GACGAACGCTGGCTGCGTGCTTAACACATGCAAGTCGAACGCTGAAGCCCTGGTGCTTGCACCGGGGTGGATGAGTGGCGAACGGGTGAGTAACACGTGAGTAACCTGCCCCCGACTTCGGGATAAGCCCGGGAAACTGGGTCTAATACCGGATATGACGACCGAAGGCATCTTTGGTTGTGGAAAGTTTTTTCGGTTGGGGATGGGCTCGCGGCCTATCAGTTTGTTGGTGAGGTAATGGCTCACCAAGACGACGACGGGTAGCCGGCCTGAGAGGGCGACCGGCCACACTGGGACTGAGACACGGCCCAG
741	Gemella	Firmicutes	Bacilli	Bacillales	Bacillales_Incertae Sedis XI	Gemella			GACGAACGCTGGCGGCGTGCCTAATACATGCAAGTCGAGCGAAGTTTTTCTGGTGCTTGCACTAGAAAAATTTAGCGGCGAACGGGTGAGTAACACGTAAAGAACCTGCCTCATAGACTGGGACAACTATTGGAAACGATAGCTAATACCGGATAACAGCATTAACTGCATGGTTGATGTTTAAAAGTTGGTTATGCTAACACTATGAGATGGCTTTGCGGTGCATTAGCTAGTTGGTGGGGTAAAGGCCTACCAAGGCGACGATGCATAGCCGACCTGAGAGGGTGATCGGCCACACTGGGACTGAGACACGGCCCAG
742	Leptotrichia	Fusobacteria	Fusobacteriia	Fusobacteriales	Leptotrichiaceae	Leptotrichia			GATGAACGCTGACAGAATGCTTAACACATGCAAGTCTTTGGCAAATCTGTGCTTGCACAGCCTAGCCAAGGCGGACGGGTGAGTAACGCGTAAAGAACTTGCCCTGCAGACAGGGATAACAGACGGAAACGACTGATAACACCTGATACAATTGCCGGCACGCATGTGCCTGGCAATGAAAAGAGATGCTGCAGGAGAGCTTTGCGTCCTATTAGCTTGTTGGTGAGGTAACGGCTCACCAAGGCGATGATAGGTAGCCGGCCTGAGAGGGTGAACGGCCACAAGGGGACTGAGATACGGCCCTT
743	Prevotella	Bacteroidetes	Bacteroidia	Bacteroidales	Prevotellaceae	Prevotella			GATGAACGCTGGCTACAGGCTTAACACATGCAAGTCGAGGGGAAACGGCGTTGAGTGCTCGCACTCTTCGGACGTCGACCGGCGCACGGGTGAGTAACGCGTATCCAACCTTCCCGTCACTGCGGGATAACCTGCCGAAAGGCAGACTAATACCGCATGGCCTTCACTGACGGCATCAGAGGTGAAGTAAAGCTTTTTTGCGGTGACGGACGGGGATGCGTCTGATTAGCTGGTTGGCGGGGCGACGGCCCACCAAGGCGACGATCAGTAGGGGTTCTGAGAGGAAGGTCCCCCACATTGGAACTGAGACACGGTCCAA
744	Aggregatibacter	Proteobacteria	Gammaproteobacteria	Pasteurellales	Pasteurellaceae	Aggregatibacter			ATTGAACGCTGGCGGCAGGCTTAACACATGCAAGTCGAACGGTAACAGGGGAAAGCTTGCTTTCTTGCTGACGAGTGGCGGACGGGTGAGTAATGCTTGGGAATCTGGCTTATGGAGGGGGATAACGACGGGAAACTGTCGCTAATACCGCGTAGAGTCGAGAGACGAAAGTGTGGGACCGCAAGGCCACATGCCATGAGATGAGCCCAAGTGGGATTAGGTAGTTGGTGGGGTAAAGGCCTACCAAGCCGACGATCTCTAGCTGGTCTGAGAGGATGACCAGCCACACCGGGACTGAGACACGGCCCGG
745	Lachnoanaerobaculum	Firmicutes	Clostridia	Clostridiales	Lachnospiraceae	Lachnoanaerobaculum			GATGAACGCTGGCGGCGTGCTTAACACATGCAAGTCGAACGAAGCTGTTAGAAGGAAGTCTTCGGATGGAATTTTAATAGACTTAGTGGCGGACGGGTGAGTAACGCGTGGATAACCTGCCTTATACAGGGGGATAACGGAGAGAAATTTCCGCTAACACCGCATAAGACCACAGCACCGCATGGTGCAGGGGTAAAATATTTATAGGTATAAGATGGATCCGCGTCCGATTAGCTAGTTGGTGAGGTAAAGGCCCACCAAGGCGACGATCGGTAGCCGGCCTGAGAGGGTGAACGGCCACATTGGGACTGAGACACGGCCCAA
746	Prevotella	Bacteroidetes	Bacteroidia	Bacteroidales	Prevotellaceae	Prevotella			GATGAACGCTAGCTACAGGCTTAACACATGCAAGTCGAGGGGAAACGGCATTGAGTGCTTGCACTGAATGGACGTCGACCGGCGCACGGGTGAGTAACGCGTATCCAACCTTCCCATAACTAAGGGATAACCTGCCGAAAGGCAGACTAATACCTTATGTAATTCTTAGATGACATCAGAAGAGAATGAAAGATTTATCGGTTATGGATGGGGATGCGTCTGATTAGCTTGTTGGCGGGGTAACAGCCCACCAAGGCGACGATCAGTAGGGGTTCTGAGAGGAAGGTCCCCCACATTGGAACTGAGACACGGTCCAA
747	Dialister pneumosintes	Firmicutes	Negativicutes	Selenomonadales	Veillonellaceae	Dialister	Dialister pneumosintes; SC3D; 3D-5; Z36297	1,0	GACGAACGCTGGCGGCGTGCTTAACACATGCAAGTCGAACGGAAAGAGATGAAAGAGCTTGCTCTTTTATTAATTTCAGTGGCAAACGGGTGAGTAACACGTAAACAACCTGCCTTAAGGATGGGGATAACAGACGGAAACGACTGCTAATACCGAATACGTTCTAAGCATCGCATGGTGCATAGAAGAAAGGGTGGCCTCTACAAGAAAGCTATCGCCTTAAGAGGGGTTTGCGACTGATTAGGTAGTTGGTGAGGTAACGGCTCACCAAGCCGACGATCAGTAGCCGGTCTGAGAGGATGAACGGCCACACTGGAACTGAGACACGGTCCAG
748	Propionibacterium	Actinobacteria	Actinobacteria	Actinomycetales	Propionibacteriaceae	Propionibacterium			GACGAACGCTGGCGGCGTGCTTAACACATGCAAGTCGAACGGAAAGGCCCTGCTTTTGTGGGGTGCTCGAGTGGCGAACGGGTGAGTAACACGTGAGTAACCTGCCCTTGACTTTGGGATAACTTCAGGAAACTGGGGCTAATACCGGATAGGAGCTCCTGCTGCATGGTGGGGGTTGGAAAGTTTTTTCGGTGTAGGATGAGCTCGCGGCCTATCAGCTTGTTGGTGGGGTAATGGCCTACCAAGGCGGCGACGGGTAGCCGGCCTGAGAGGGTGTACGGCCACATTGGGACTGAGATACGGCCCAG
749	Butyrivibrio	Firmicutes	Clostridia	Clostridiales	Lachnospiraceae	Butyrivibrio			GATGAACGCTGGCGGCGTGCCTAACACATGCAAGTCGAACGAAGCTATGAGACGGAAGCCTTCGGGTGGAAGACTGATAGACTGAGTGGCGGACGGGTGAGTAACGCGTGGGCAACCTGCCCCATACCGGGGGATAGCAGTTGGAAACGACTGGTAAAACCGCATAAGCGCACAGTAAGGCATCTTACAGTGTGAAAAACTCCGGTGGTATGGGATGGGCCCGCGTCTGATTAGCCAGTTGGTGAGGTAACGGCTCACCAAAGCGACGATCAGTAGCCGGCCTGAGAGGGCGGACGGCCACATTGGGACTGAGACACGGCCCAG
750	Saccharibacteria_genera_incertae_sedis	Candidatus Saccharibacteria	Saccharibacteria_genera_incertae_sedis	Saccharibacteria_genera_incertae_sedis	Saccharibacteria_genera_incertae_sedis	Saccharibacteria_genera_incertae_sedis			GATGAATGCTGGCGGCGTGCCTAACACATGCAAGTCGAGCGGCAGCGAGTTTTACACTGAATTCTGGAAGCTTCTGGATAATATAGAAGATCTATTCAAGGATTTTGTGTAAAATGTCGGCGAGCGGCGGACGGCTGAGTAACGCGTAGGAATTTGCCCCAAAGTGAGGAATAACTGCCCGAAAGGGTAGCTAATGCCGCATATGGTCTTCGGATTAAAGCCTTCGGGCGCTTTGGGAGAAGCCTGCGTTGGATTAGGTAGTTGGTAGGGTAATGGCCTACCAAGCCGACGATCCATAGCTGGTCTGAGAGGATGATCAGCCAGACTGGAACTGAGACACGGTCCAG
751	Neisseria	Proteobacteria	Betaproteobacteria	Neisseriales	Neisseriaceae	Neisseria			ATTGAACGCTGGCGGCATGCTTTACACATGCAAGTCGAACGGCAGCACAGAGAAGCTTGCTTCTTGGGTGGCGAGTGGCGAACGGGTGAGTAACATATCGGAACGTACCGAGTAATGGGGGATAACTAATCGAAAGATTAGCTAATACCGCATATTCTCTGAGGAGGAAAGCAGGGGACCTTCGGGCCTTGCGTTATTCGAGCGGCCGATATCTGATTAGCTAGTGGGTGGGGTAAAGGCCTACCAAGGCGACGATCAGTAGCGGGTCTGAGAGGATGATCCGCCACACTGGGACTGAGACACGGCCCAG
752	Actinomyces	Actinobacteria	Actinobacteria	Actinomycetales	Actinomycetaceae	Actinomyces			GACGAACGCTGGCGGCGTGCTTAACACATGCAAGTCGAACGAAAATACCAAGCTTGCTTGGTTGATTAGTGGCGAACGGGTGAGTAACACGTGAGTAACCTGCCCCTTACTTTCCTGGATAACTGCTCGAAAGGGTAGCTAATACGGGATATTCTGGCCTTCCTGCATGGGTTGGTTTGGAAAGGTTTTTTCTGGTGAGGGATGGGCTCGCGGCCTATCAGCTTGTTGGTGGGGTGATGGCCTACCAAGGCTTTGACGGGTAGCCGGCCTGAGAGGGTGGACGGTCACACTGGGACTGAGATACGGCCCAG
753	Porphyromonas	Bacteroidetes	Bacteroidia	Bacteroidales	Porphyromonadaceae	Porphyromonas			GATGAACGCTAGCGATAGGCTTAACACATGCAAGTCGAGGGGCAGCATTATTTTAGCTTGCTAAGATAGATGGCGACCGGCGCACGGGTGCGTAACGCGTATGCAACCTGCCTGTAATTAGGGAATAACCCGGTGAAAGTCGGACTAATACCCTATATTCTTCTTTCTCTGCATGGAGGAGGACGGAAAGATTTATTGATTACAGATGGGCATGCGTCCCATTAGCTAGTTGGTAAGGTAACGGCTTACCAAGGCAACGATGGGTAGGGGGACTGAGAGGTTGACCCCCCACACTGGTACTGAGACACGGACCAG
754	Capnocytophaga	Bacteroidetes	Flavobacteriia	Flavobacteriales	Flavobacteriaceae	Capnocytophaga			GATGAACGCTAGCGGCAGGCCTAACACATGCAAGTCGAGGGAGGAGCCTTCGGGCTTCGACCGGCGTACGGGTGCGTAACGCGTATACAATCTGCCTTTCACATAGGGATAGCCCGAAGAAATTTGGATTAATACCTAATGGCATATAGGTGTGGCATCACATTTATATTAAAGCTGAGGCGGTGAAAGATGAGTATGCGTTCTATTAGCTAGTTGGAGAGGTAACGGCTCCCCAAGGCGACGATAGATAGGGGTTCTGAGAGGGATATCCCCCACACTGGTACTGAGATACGGACCAG
755	Saccharibacteria_genera_incertae_sedis	Candidatus Saccharibacteria	Saccharibacteria_genera_incertae_sedis	Saccharibacteria_genera_incertae_sedis	Saccharibacteria_genera_incertae_sedis	Saccharibacteria_genera_incertae_sedis			GATGAATGCTGGCGGCGTGCCTAACACATGCAAGTCGAGCGGCAGCGAGTTTTACACTGAATTCTGGAAGCTTCTGGGTATTATAGAAGATCTATTCAAGAATTTTGTGTAAAATGTCGGCGAGCGGCGGACGGCTGAGTAACGCGTAGGAATTTGCCCCAAAGTGAGGAATAACTGCCCGAAAGGGTAGCTAATGCCGCATATGGTCTTCGGATTAAAGCCTTCGGGCGCTTTGGGAGAAGCCTGCGTTGGATTAGGTAGTTGGTAGGGTAATGGCCTACCAAGCCGACGATCCATAGCTGGTCTGAGAGGATGATCAGCCAGACTGGAACTGAGACACGGTCCAG
756	Leptotrichia	Fusobacteria	Fusobacteriia	Fusobacteriales	Leptotrichiaceae	Leptotrichia			GATGAACGCTGACAGAATGCTTAACACATGCAAGTCTTTGGCGAAGCTGTGCTCGCACAGCCTAGCCAAGGCGGACGGGTGAGTAACGCGTAAGGAACTTGCCCTGCAGTCAGGGATAACAGACGGAAACGACTGATAAAACCTGATAAAGTCAGACGGACTCATGTCCAGTCTGATGAAAAGAAATGCTGCAGGAGAGCCTTGCGTCCTATTAGCTTGTTGGTGGGGTAACGGCCCACCAAGGCAATGATAGGTAGCCGGCCTGAGAGGGTGGACGGCCACAAGGGGACTGAGATACGGCCCTT
757	Lactobacillus	Firmicutes	Bacilli	Lactobacillales	Lactobacillaceae	Lactobacillus			GATGAACGCCGGCGGTGTGCCTAATACATGCAAGTCGAACGCGTTGGCCCAATTGATTGATGGTGCTTGCACCTGATTGATTTTGGTCGCCAACGAGTGGCGGACGGGTGAGTAACACGTAGGTAACCTGCCCAGAAGCGGGGGACAACATTTGGAAACAGATGCTAATACCGCATAACAACGTTGTTCGCATGAACAACGCTTAAAAGATGGCTTCTCGCTATCACTTCTGGATGGACCTGCGGTGCATTAGCTTGTTGGTGGGGTAACGGCCTACCAAGGCAATGATGCATAGCCGAGTTGAGAGACTGATCGGCCACAATGGGACTGAGACACGGCCCAT
758	Actinomyces	Actinobacteria	Actinobacteria	Actinomycetales	Actinomycetaceae	Actinomyces			GACGAACGCTGACGGCGTGCTTAACACATGCAAGTCGAACGGGATCCATTAGCGCTTTTGTGTTTTTGGTGAGAGTGGCGAACGGGTGAGTAACACGTGAGTAACCTGCCCTTTTCTTTGGGATAAGCCTGGGAAACTGGGTCTAATACTGGATGTTCCGGCTTCCTCGCATGGGGTTGTTGGGAAAGGTTTTTTCTGGATTGGGATGGGCTCGCGGCTTATCAGCTTGTTGGTGGGGTGATGGCTTACCAAGGCTTTGACGGGTAGCCGGCCTGAGAGGGTGGTCGGTCACACTGGGACTGAGATACGGCCCAG
759	Prevotellaceae	Bacteroidetes	Bacteroidia	Bacteroidales	Prevotellaceae	-			GATGAACGCTAGCTACAGGCTTAACACATGCAAGTCGAGGGGCATCATGCGGATTGCTTGCGATCCGTGATGGCGACCGGCGCACGGGTGAGTAACGCGTATCCAACCTTCCCGCTGCTGGGGGATAACCCGGTGAAAGCCGGACTAATACCCCATAATCCCCGTTGACGGCATCCGATTCGGGGCAAAGTTTTTTTTCGGCAGCGGATGGGGATGCGTCCGATTAGTTAGTTGGTGAGGTAACGGCTCACCAAGGCTTTGATCGGTAGGGGTTCTGAGAGGAAGGCCCCCCACATTGGGACTGAGACACGGCCCAA
760	Actinomyces	Actinobacteria	Actinobacteria	Actinomycetales	Actinomycetaceae	Actinomyces			GACGAACGCTGGCGGCGTGCTTAACACATGCAAGTCGAACGCTGAAGCCCAGCTTTTGTTGGGTGGATGAGTGGCGAACGGGTGAGTAACACGTGAGTAACCTGCCCCCTTCTTTGGGATAACGCCCGGAAACGGGTGCTAATACTGGATATTCACTTGCCTTCGCATGGGGGTTGGTGGAAAGGTTTTTCTGGTGGGGGATGGGCTCGCGGCCTATCAGCTTGTTGGTGGGGTGATGGCCTACCAAGGCTTTGACGGGTAGCCGGCCTGAGAGGGTGACCGGTCACATTGGGACTGAGATACGGCCCAG
761	Fusobacterium	Fusobacteria	Fusobacteriia	Fusobacteriales	Fusobacteriaceae	Fusobacterium			GATGAACGCTGACAGAATGCTTAACACATGCAAGTCTACTTGAACTTCGGTTTGGGTGGCGGACGGGTGAGTAACGCGTAAAGAACTTGCCTCACAGTTAGGGACAACATTTGGAAACGAATGCTAATACCTGATATTATGATTTTAGGGCATCCTAAGATTATGAAAGCTATATGCGCTGTGAGAGAGCTTTGCGTCCCATTAGCTAGTTGGAGAGGTAACGGCTCACCAAGGCGACGATACATAGCCGACCTGAGAGGGTGATCGGCCACACTGGGACTGAGACACGGCCCAG
762	Oribacterium	Firmicutes	Clostridia	Clostridiales	Lachnospiraceae	Oribacterium			GATGAACGCTGGCGGCGTGCCTAACACATGCAAGTCGAACGAGATGCTTATTGGAAAGCTTCGGCCGGAAGATAAGTTATCTAGTGGCGGACGGGTGAGTAACACGTGGGTAACCTGCCTTATGGAGGGGGATAACAGAGAGAAATCACTGCTAATACCGCATAAGCACACAGTACCGCATGGTACAGGGTGAAAAGATTTATCGCCATAAGATGGACCCGCGTCTGATTAGCCAGTTGGCAGGGTAAAAGCCTACCAAAGCAACGATCAGTAGCCGATCTGAGAGGATGACCGGCCACATTGGGACTGAGACACGGCCCAA
763	Treponema	Spirochaetes	Spirochaetia	Spirochaetales	Spirochaetaceae	Treponema			AACGAACGCTGGCGGCGCGTCTTAAGCATGCAAGTCGAACGGCAAGAGAGAAGCTTGCTTCTCTCCTAGAGTGGCGGACTGGTGAGGAACACGTGGGTAATCTGCCCTTAAGATGGGGATAGCTGCTAGAAATAGCAGGTAATACCGAATACACTCGGCACTTCATAAGAGGTGTTGAGGAAAGGAAGCTATGGCTTCGCTTGAGGATGAGCTTGCGTCCCATTAGCTAGTTGGTGAGGTAAAGGCCCACCAAGGCGACGATGGGTATCCGGCCTGAGAGGGTGATCGGACACATTGGGACTGAGATACGGCCCAA
764	Veillonella	Firmicutes	Negativicutes	Selenomonadales	Veillonellaceae	Veillonella			GACGAACGCTGGCGGCGTGCTTAACACATGCAAGTCGAACGAAGAGCGATGGAAGCTTGCTTCTATCAATCTTAGTGGCGAACGGGTGAGTAACGCGTAATCAACCTGCCCTTCAGAGGGGGACAACAGTTGGAAACGACTGCTAATACCGCATACGATCCAATCTCGGCATCGAGACTGGATGAAAGGTGGCCTCTATTTATAAGCTATCACTGAAGGAGGGGATTGCGTCTGATTAGCTAGTTGGAGGGGTAACGGCCCACCAAGGCGATGATCAGTAGCCGGTCTGAGAGGATGAACGGCCACATTGGGACTGAGATACGGCCCTT
765	Selenomonas	Firmicutes	Negativicutes	Selenomonadales	Veillonellaceae	Selenomonas	uncultured bacterium; BF0001D022; AM697407	1,0	GACGAACGCTGGCGGCGTGCTTAACACATGCAAGTCGAACGGAGCGAATGAAAGCTTGCTTTTATGAGCTTAGTGGCAAACGGGTGAGTAACACGTAGACAACCTGCCGACAGGATGGGGACAACATTCCGAAAGGAATGCTAATACCGAATGAAGCGGAGGAGAGGCATCTCTCTTCCGTGAAAGATGGCCTCTTTTTATGCTATCACCTGTTGATGGGTCTGCGTCTGATTAGCTGGTAGGTGAGGTAACGGCTCACCTAGGCGACGATCAGTAGCCGGTCTGAGAGGATGAACGGCCACATTGGGACTGAGACACGGCCCAG
766	Streptococcus	Firmicutes	Bacilli	Lactobacillales	Streptococcaceae	Streptococcus			GACGAACGCTGGCGGCGTGCCTAATACATGCAAGTAGAACGCTGAAGCTTGGTGCTTGCACCGAGCGGATGAGTTGCGAACGGGTGAGTAACGCGTAGGTAACCTGCCTCTTAGCGGGGGATAACTATTGGAAACGATAGCTAATACCGCATAAAAGTCGACATTGCATGATGTTGACTTGAAAGGTGCAATTGCATCACTAAGAGATGGACCTGCGTTGTATTAGCTAGTTGGTGAGGTAACGGCTCACCAAGGCAACGATACATAGCCGACCTGAGAGGGTGATCGGCCACACTGGGACTGAGACACGGCCCAG
767	Fusobacterium	Fusobacteria	Fusobacteriia	Fusobacteriales	Fusobacteriaceae	Fusobacterium			GATGAACGCTGACAGAATGCTTAACACATGCAAGTCTACTTGAACTTCGGTTTGGGTGGCGGACGGGTGAGTAACGCGTAAAGAACTTGCCTCACAGTTAGGGACAACATTTGGAAACGAATGCTAATACCTGATATTATGATTTTAGGGCATCCTAAGATTATGAAAGCTATATGCGCTGTGAGAGAGCTTTGCGTCCCATTAGCTAGTTGGAGAGGTAACGGCTCACCAAGGCGATGATGGGTAGCCGGCCTGAGAGGGTGAACGGCCACATTGGGACTGAGACACGGCCCAA
768	Haemophilus	Proteobacteria	Gammaproteobacteria	Pasteurellales	Pasteurellaceae	Haemophilus			ATTGAACGCTGGCGGCAGGCTTAACACATGCAAGTCGAACGGTAACATAAAGAAGCTTGCTTCTTTGATGACGAGTGGCGGACGGGTGAGTAATGCTTGGGAATCTGGCTTATGGAGGGGGATAACTACGGGAAACTGTAGCTAATACCGCGTAGAATCGGGAGATGAAAGTGTGGGACCTTCGGGCCACATGCCATAGGATGAGCCCAAGTGGGATTAGGTAGTGGGTGAGGTAAAGGCTCACCAAGCCGACGATCTCTAGCTGGTCTGAGAGGATGACCAGCCACACTGGGACTGAGACACGGCCCAG
769	Staphylococcus	Firmicutes	Bacilli	Bacillales	Staphylococcaceae	Staphylococcus			GATGAACGCTGGCGGCGTGCCTAATACATGCAAGTCGAGCGAACAGATGAGGAGCTTGCTCCTCTGACGTTAGCGGCGGACGGGTGAGTAACACGTGGATAACCTACCTATAAGACTGGGATAACTTCGGGAAACCGGAGCTAATACCGGATAATATATTGAACCGCATGGTTCAATAGTGAAAGACGGTTTTGCTGTCACTTATAGATGGATCCGCGCCGCATTAGCTAGTTGGTAAGGTAACGGCTTACCAAGGCAACGATGCGTAGCCGACCTGAGAGGGTGATCGGCCACACTGGAACTGAGATACGGCCCAG
770	Sneathia	Fusobacteria	Fusobacteriia	Fusobacteriales	Leptotrichiaceae	Sneathia			GATAAACGCTGACAGAATGCTTAACACATGCAAGTCGATGATGAGCTATAGCTTGCTATAGTAAGTCATGGCGGACGGGTGAGTAACGCGTAAAGAACTTACCTCATAGACTGGGATAACAGAGGGAAACTTCTGATAAGACTGGATAAGTTGGTTATTAGCATTAATAACGAATGAAAGGGGACACTATGAGAGAGCTTTGCGTCCTATTAGCTAGTTGGTGGGGTAAAGGCCTACCAAGGCGATGATAGGTAGCCGGCCTGAGAGGGTGGACGGCCACAAGGGGACTGAGATACGGCCCTT
771	Prevotella	Bacteroidetes	Bacteroidia	Bacteroidales	Prevotellaceae	Prevotella			GATGAACGCTAGCTACAGGCTTAACACATGCAAGTCGAGGGGAAACGGCATTAAGTGCTTGCACTTTTTGGACGTCGACCGGCGCACGGGTGAGTAACGCGTATCCAACCTTCCCATGACTAAGGGATAACCTGCCGAAAGGCAGACTAATACCTTATGGTCTTCACTGACGGCATCAGATGTGAAGTAAAGATTTATCGGTTATGGATGGGGATGCGTCTGATTAGCTTGTTGGCGGGGTAACGGCCCACCAAGGCAACGATCAGTAGGGGTTCTGAGAGGAAGGTCCCCCACATTGGGACTGAGACACGGCCCAG
772	Leptotrichia	Fusobacteria	Fusobacteriia	Fusobacteriales	Leptotrichiaceae	Leptotrichia			GATGAACGCTGACAGAATGCTTAACACATGCAAGTCTTTGGCAAAACTGTGCTTGCACAGCCTAGCCAAGGCGGACGGGTGAGTAACGCGTAAGGAACTTGCCCTGCAGTCAGGGATAACAGACGGAAACGACTGATAAGACCTGGTAAAGTCAGGCGGACTCATGTCCAGCCTGATGAAAAGAAATGCTGCAGGAGAGCCTTGCGTCCTATTAGCTTGTTGGTGGGGTAACGGCCCACCAAGGCGATGATAGGTAGCCGGCCTGAGAGGGTGGACGGCCACAAGGGGACTGAGATACGGCCCTT
773	Streptococcus	Firmicutes	Bacilli	Lactobacillales	Streptococcaceae	Streptococcus			GACGAACGCTGGCGGCGTGCCTAATACATGCAAGTAGAACGCTGAAGGAGGAGCTTGCTTCTCTGGATGAGTTGCGAACGGGTGAGTAACGCGTAGGTAACCTGCCTGGTAGCGGGGGATAACTATTGGAAACGATAGCTAATACCGCATAACAGTAGATGTCGCATGACATTTGCTTAAAAGGTGCAATTGCATCACTACCAGATGGACCTGCGTTGTATTAGCTAGTTGGTGAGGTAACGGCTCACCAAGGCGACGATACATAGCCGACCTGAGAGGGTGATCGGCCACACTGGGACTGAGACACGGCCCAG
774	Streptococcus	Firmicutes	Bacilli	Lactobacillales	Streptococcaceae	Streptococcus			GATGAACGCTGGCGGCGTGCCTAATACATGCAAGTAGAACGCTGAAGCTTGGTGCTTGCACCGAGCGGATGAGTTGCGAACGGGTGAGTAACGCGTAGGTAACCTGCCTCTTAGCGGGGGATAACTATTGGAAACGATAGCTAATACCGCATAACAATGGATGACACATGTCATTTATTTGAAAGGGGCAATTGCTCCACTACAAGATGGACCTGCGTTGTATTAGCTAGTAGGTGAGGTAACGGCTCACCTAGGCGACGATACATAGCCGACCTGAGAGGGTGATCGGCCACACTGGGACTGAGACACGGCCCAG
775	Prevotella	Bacteroidetes	Bacteroidia	Bacteroidales	Prevotellaceae	Prevotella			GATGAACGCTAGCTACAGGCTTAACACATGCAAGTCGAGGGGAAACGGCATTTAGTGCTTGCACTGAATGGACGTCGACCGGCGCACGGGTGAGTAACGCGTATCCAACCTACCCATTACTGTGGGATAACCTGCCGAAAGGCAGACTAATACCGCATAGTCTTCGATGACGGCATCAGATTTGAAGTAAAGATTTATCGGTAATGGATGGGGATGCGTCTGATTAGCTTGTTGGCGGGGTAACGGCCCACCAAGGCAACGATCAGTAGGGGTTCTGAGAGGAAGGTCCCCCACATTGGAACTGAGACACGGCCCAG
776	Fusobacterium	Fusobacteria	Fusobacteriia	Fusobacteriales	Fusobacteriaceae	Fusobacterium			GATGAACGCTGACAGAATGCTTAACACATGCAAGTCTACTTGAACTTCGGTTTGGGTGGCGGACGGGTGAGTAACGCGTAAAGAACTTGCCTCACAGTTAGGGACAACATTTGGAAACGAATGCTAATACCTGATATTATGATTTTAGGGCATCCTAAGATTATGAAAGCTATATGCGCTGTGAGAGAGCTTTGCGTCCCATTAGCTAGTTGGAGAGGTAACGGCTCACCAAGGCGATGATGGGTAGCCGGCCTGAGAGGGTGAACGGCCACAAGGGGACTGAGACACGGTCCAA
777	Corynebacterium	Actinobacteria	Actinobacteria	Actinomycetales	Corynebacteriaceae	Corynebacterium			GACGAACGCTGGCGGCGTGCTTAACACATGCAAGTCGAACGGAAAGGCCAGTGCTTGCACTGGTACTCGAGTGGCGAACGGGTGAGTAACACGTGGGTGATCTGCCTTGCACTCTGGGATAAGCTTGGGAAACTGGGTCTAATACCGGATATGAGCCACTTTTAGTGTGGTGGTTGGAAAGTTTTTTCGGTGCAAGATGAGCTCGCGGCCTATCAGCTTGTTGGTGGGGTAATGGCCTACCAAGGCGTCGACGGGTAGCCGGCCTGAGAGGGTGTACGGCCACATTGGGACTGAGATACGGCCCAG
778	Treponema	Spirochaetes	Spirochaetia	Spirochaetales	Spirochaetaceae	Treponema			AACGAACGCTGGCGGCGCGTCTTAAACATGCAAGTCGAACGGTAAGGAAGGAGCTTGCTCCTTTCTGAGAGTGGCGGACTGGTGAGTAACACGTGGGTGACATACCTTTTAGATGGGGATAGCTATTAGAAATAGTAGGTAATACCGAATGTGACCGTATCTGTTAGAGGGATACGAGGAAAGGAGCTAAGGCTTCGCTAAAAGAATGGCCCGCGGCCCATTATGCTCGTTGGTGAGGTAACGGCCCACCAAGGCGATGATGGGTATCCGGCCTGAGAGGGTGGACGGACACATTGGGACTGAGATACGGCCCAG
779	Streptococcus	Firmicutes	Bacilli	Lactobacillales	Streptococcaceae	Streptococcus			GACGAACGCTGGCGGCGTGCCTAATACATGCAAGTAGAACGCTGAAGGAGGAGCTTGCTTCTCTGGATGAGTTGCGAACGGGTGAGTAACGCGTAGGTAACCTGCCTGGTAGCGGGGGATAACTATTGGAAACGATAGCTAATACCGCATAACAGTAGATATCGCATGATAGCTACTTGAAAGGTGCAATTGCATCACTACCAGATGGACCTGCGTTGTATTAGCTAGTTGGTGAGGTAACGGCTCACCAAGGCGACGATACATAGCCGACCTGAGAGGGTGATCGGCCACACTGGGACTGAGACACGGCCCAG
780	Prevotella	Bacteroidetes	Bacteroidia	Bacteroidales	Prevotellaceae	Prevotella			GATGAACGCTAGCTACAGGCTTAACACATGCAAGTCGAGGGGAAACGGCATTAAGTGCTTGCACTTTTGGACGTCGACCGGCGCACGGGTGAGTAACGCGTATCCAACCTTCCCATGACTAAGGGATAACCTGCCGAAAGGCAGACTAATACCTTATGGTCTTCACTGACGGCATCAGATGTGAAGTAAAGATTTATCGGTTATGGATGGGGATGCGTCTGATTAGTTAGTTGGCGGGGTAACGGCCCACCAAGGCAACGATCAGTAGGGGTTCTGAGAGGAAGGTCCCCCACATTGGAACTGAGACACGGTCCAA
781	Dialister	Firmicutes	Negativicutes	Selenomonadales	Veillonellaceae	Dialister			GACGAACGCTGGCGGCGTGCTTAACACATGCAAGTCGAACGAAAAGACGGAAAGAGCTTGCTCTTTTCAGAATTGAGTGGCAAACGGGTGAGTAACACGTAAACAACCTGCCTTCAGGATGGGGACAACAGACGGAAACGACTGCTAATACCGAATAAGTTCCAAGAGCCGCATGGCCCATGGAAGAAAAGGTGGCCTCTACCTGTAAGCTATCGCCTGAAGAGGGGTTTGCGTCTGATTAGCTGGTTGGAGGGGTAACGGCCCACCAAGGCGACGATCAGTAGCCGGTCTGAGAGGATGAACGGCCACACTGGAACTGAGACACGGTCCAG
782	Fusobacterium	Fusobacteria	Fusobacteriia	Fusobacteriales	Fusobacteriaceae	Fusobacterium			GATGAACGCTGACAGCATGCTTAACACATGCAAGTCTACTTGAATTTGGGTTTTTAACTTAGATTTGGGTGGCGGACGGGTGAGTAACGCGTAAAGAACTTGCCTCACAGCTAGGGACAACATTTAGAAATGAATGCTAATACCTAATATTATGATAATAGGGCATCCTATAATTATGAAAGCTATATGCGCTGTGAGAGAGCTTTGCGTCCCATTAGCTAGTTGGAGAGGTAACAGCTCACCAAGGCGATGATGGGTAGCCGGCCTGAGAGGGTGATCGGCCACAAGGGGACTGAGACACGGCCCTT
783	Haemophilus	Proteobacteria	Gammaproteobacteria	Pasteurellales	Pasteurellaceae	Haemophilus			GACGAACGCTGGCGGCAGGCTTAACACATGCAAGTCGAACGGTAACATAAAGAAGCTTGCTTCTTTGATGACGAGTGGCGGACGGGTGAGTAATGCTTGGGAATCTAGCTTATGGAGGGGGATAACTACGGGAAACTGTAGCTAATACCGCGTAGTATCGAGAGATGAAAGTGTGGGACCTTCGGGCCACATGCCATAGGATGAGCCCAAGTGGGATTAGGTAGTTGGTGAGGTAAAGGCTCACCAAGCCGACGATCTCTAGCTGGTCTGAGAGGATGACCAGCCACACTGGGACTGAGACACGGCCCAG
784	Bacteroides	Bacteroidetes	Bacteroidia	Bacteroidales	Bacteroidaceae	Bacteroides			GATGAACGCTAGCTACAGGCTTAACACATGCAAGTCGAGGGGCAGCATGATTGAAGCTTGCTTCAATCGATGGCGACCGGCGCACGGGTGAGTAACACGTATCCAACCTGCCGATAACTCGGGGATAGCCTTTCGAAAGAAAGATTAATACCCGATAGTATAGTATTTCCGCATGGTTTCACTATTAAAGAATTTCGGTTATCGATGGGGATGCGTTCCATTAGATAGTTGGCGGGGTAACGGCCCACCAAGTCAACGATGGATAGGGGTTCTGAGAGGAAGGTCCCCCACATTGGAACTGAGACACGGTCCAA
785	Streptococcus	Firmicutes	Bacilli	Lactobacillales	Streptococcaceae	Streptococcus			GACGAACGCTGGCGGCGTGCCTAATACATGCAAGTAGAACGCTGAAGAGAGGAGCTTGCTCTTCTTGGATGAGTTGCGAACGGGTGAGTAACGCGTAGGTAACCTGCCTTGTAGCGGGGGATAACTATTGGAAACGATAGCTAATACCGCATAACAATGGATGACCCATGTCATTTATTTGAAAGGGGCAAATGCTCCACTACAAGATGGACCTGCGTTGTATTAGCTAGTAGGTGAGGTAACGGCTCACCTAGGCGACGATACATAGCCGACCTGAGAGGGTGATCGGCCACACTGGGACTGAGACACGGTCCAA
786	Rhodococcus	Actinobacteria	Actinobacteria	Actinomycetales	Nocardiaceae	Rhodococcus	Rhodococcus jialingiae (T); djl-6-2; DQ185597	1,0	GACGAACGCTGGCGGCGTGCTTAACACATGCAAGTCGAGCGGTAAGGCCTTTCGGGGTACACGAGCGGCGAACGGGTGAGTAACACGTGGGTGATCTGCCCTGCACTTCGGGATAAGCCTGGGAAACTGGGTCTAATACCGGATATGACCTCCTATCGCATGGTGGGTGGTGGAAAGATTTATCGGTGCAGGATGGGCCCGCGGCCTATCAGCTTGTTGGTGGGGTAATGGCCTACCAAGGCGACGACGGGTAGCCGACCTGAGAGGGTGACCGGCCACACTGGGACTGAGACACGGCCCAG
787	Granulicatella	Firmicutes	Bacilli	Lactobacillales	Carnobacteriaceae	Granulicatella			GACGAACGCTGGCGGCGTGCCTAATACATGCAAGTCGAACGAGAGCGACCGGTGCTTGCACTGGTCAATCTAGTGGCGAACGGGTGAGTAACACGTGGGTAACCTGCCCATCAGAGGGGGATAACATTCGGAAACGGATGCTAAAACCGCATAGGTCCTTTAACCGCATGGTTTGAAGAGGAAAAGAGGCGCAAGCTTCTGCTGATGGATGGACCCGCGGTGCATTAGCTAGTTGGTGAGGTAACGGCTCACCAAGGCCGTGATGCATAGCCGACCTGAGAGGGTGATCGGCCACATTGGGACTGAGACACGGCCCAA
788	Prevotella	Bacteroidetes	Bacteroidia	Bacteroidales	Prevotellaceae	Prevotella			GATGAACGCTAGCTACAGGCTTAACACATGCAAGTCGAGGGGAAACGGCGAAGGGTGCTTGCACTCTTCGGACGTCGACCGGCGCACGGGTGAGTAACGCGTATCCAACCTTCCCATGACCGGGGGATAACCTGCCGAAAGGCAGACTAATACCCCATGGCCTTCACTGACGGCATCATATGTGAAGTAAAGATTCATCGGTCATGGATGGGGATGCGTCTGATTAGCTTGTTGGCGGGGTAACGGCCCACCAAGGCGACGATCAGTAGGGGTTCTGAGAGGAAGGTCCCCCACATTGGAACTGAGACACGGTCCAA
789	Streptococcus	Firmicutes	Bacilli	Lactobacillales	Streptococcaceae	Streptococcus			GACGAACGCTGGCGGCGTGCCTAATACATGCAAGTAGAACGCTGAAGAGAGGAGCTTGCTCTTCTTGGATGAGTTGCGAACGGGTGAGTAACGCGTAGGTAACCTGCCTTGTAGCGGGGGATAACTATTGGAAACGATAGCTAATACCGCATAACAATGGATGACCCATGTCATTTATTTGAAAGGGGCAAATGCTCCACTACAAGATGGACCTGCGTTGTATTAGCTAGTTGGTGAGGTAACGGCTCACCAAGGCGACGATACATAGCCGACCTGAGAGGGTGATCGGCCACACTGGGACTGAGACACGGCCCAG
790	Campylobacter	Proteobacteria	Epsilonproteobacteria	Campylobacterales	Campylobacteraceae	Campylobacter			GACGAACGCTGGCGGCGTGCCTAATACATGCAAGTCGAACGGACGAGTAAGAGCTTGCTCTTATGAGTTAGTGGCGCACGGGTGAGTAATGTATAGCTAATCTGCCCTACACTAGAGGACAACAGTTGGAAACGACTGCTAATACTCTATACACCTCTCTAGCATAAGTTAGATAGGGAAAGTTTTTCGGTGTAGGATGAGGCTATATTGTATCAGCTAGTTGGTGAGGTAATGGCTCACCAAGGCTATGACGCATAACTGGTCTGAGAGGATGATCAGTCACACTGGAACTGAGACACGGTCCAG
791	Neisseriaceae	Proteobacteria	Betaproteobacteria	Neisseriales	Neisseriaceae	-			ATTGAACGCTGGCGGCATGCTTTACACATGCAAGTCGGACGGCAGCACGGGTGCTTGCACCTGGTGGCGAGTGGCGAACGGGTGAGTAATATATTGGAACGTACCGAGTAGTGGGGGATAACTAAGCGAAAGTTTGGCTAATACCGCATACGACCTGAGGGTGAAAGCGGGGGATAGGAAACTGCCTCGCGCTATTTGAGCGGCCAATATCTGATTAGCTAGTTGGTGGGGTAAGGGCTTACCAAGGCGATGATCAGTAGCGGGTCTGAGAGGATGATCCGCCACACTGGGACTGAGAGACGGCCCAG
792	Prevotella	Bacteroidetes	Bacteroidia	Bacteroidales	Prevotellaceae	Prevotella			GATGAACGCTAGCTACAGGCTTAACACATGCAAGTCGAGGGGAAACGACATTGAGTGCTTGCACTCTTTGGACGTCGACCGGCGCACGGGTGAGTAACGCGTATCCAACCTTCCCATTACTGTGGGATAACCTGCCGAAAGGCAGACTAATACCGCATAGTCTTCGATGACGGCATCAGATTTGAAGTAAAGATTTATCGGTAATGAATGGGGATGCGTCTGATTAGCTTGTTGGCGGGGTAACGGCCCACCAAGGCTACGATCAGTAGGGGTTCTGAGAGGAAGGTCCCCCACATTGGAACTGAGACACGGTCCAA
793	Leptotrichiaceae	Fusobacteria	Fusobacteriia	Fusobacteriales	Leptotrichiaceae	-			GATGAACGCTGACAGAATGCTTAACACATGCAAGTCAATGGGGAAACGGTGCTTGCACCGTGATAACCATGGCGGACGGGTGAGTAACGCGTAAAGAACTTGCCTCTTAGTCTGGGATAACAGATGGAAACGACTGATAAGACTAGATATTATTAAAGCTTCGCATGAAGCTTTAATGAAAAGAGATGCTAAGAGAGAGCTTTGCGTCCTATTAGTTAGTTGGTGAGGTAACGGCTCACCAAGACGAAGATAGGTAGCCGGTCTGAGAGGATGAACGGCCACAAGGGGACTGAGACACGGCCCAG
794	Leptotrichia	Fusobacteria	Fusobacteriia	Fusobacteriales	Leptotrichiaceae	Leptotrichia			GACGAACGCTGGCGGCGTGCTTAACACATGCAAGTCTTTGGCGAAGCTGTGCTTGCACAGCCTAGCCAAGGCGGACGGGTGAGTAACGCGTAAGGAACTTGCCCTGCAGTCAGGGATAACAGACGGAAACGACTGATAAGACCTGGTAAAGTCAGGCGGACTCATGTCCAGCCTGATGAAAAGAGATGCTGCAGGAGAGCCTTGCGTCCTATTAGCTTGTTGGTGGGGTAACGGCCCACCAAGGCGATGATAGGTAGCCGGCCTGAGAGGGTGGACGGCCACAAGGGGACTGAGATACGGCCCTT
795	Leptotrichiaceae	Fusobacteria	Fusobacteriia	Fusobacteriales	Leptotrichiaceae	-			GATGAACGCTGACAGAATGCTTAACACATGCAAGTCAATGGGGAAACGGTGCTTGCACCGTGATAACCATGGCGGACGGGTGAGTAACGCGTAAAGAACTTGCCTCTTAGTCTGGGATAACAGATGGAAACGACTGATAAGACTAGATATTATTAAAGTTTCGCATGAAGCTTTAATGAAAAGAGATGCTAAGAGAGAGCTTTGCGTCCTATTAGTTAGTTGGTGAGGTAACGGCTCACCAAGACGAAGATAGGTAGCCGGTCTGAGAGGATGAACGGCCACATTGGGACTGAGACACGGCCCAG
796	Leptotrichia	Fusobacteria	Fusobacteriia	Fusobacteriales	Leptotrichiaceae	Leptotrichia			GATGAACGCTGACAGAATGCTTAACACATGCAAGTCTTTGGCGAAGCTGTGCTTGCACAGCCTAGCCAAGGCGGACGGGTGAGTAACGCGTAAGGAACTTGCCCTGCAGTCAGGGATAACAGACGGAAACGACTGATAAGACCTGGTAAAGTCAGGCGGACTCATGTCCAGCCTGATGAAAAGAGATGCTGCAGGAGAGCCTTGCGTCCTATTAGCTTGTTGGTGGGGTAACGGCCCACCAAGGCGATGATAGGTAGCCGGCCTGAGAGGGTGATCGGCCACACTGGGACTGAGACACGGCCCAG
797	Lachnoanaerobaculum	Firmicutes	Clostridia	Clostridiales	Lachnospiraceae	Lachnoanaerobaculum			GATGAACGCTGGCGGCGTGCTTAACACATGCAAGTCGAACGAAGCTGCCTGGAGGAAGTTTTCGGATGGAATTTAGGTAGACTTAGTGGCGGACGGGTGAGTAACGCGTGGATAACCTGCCTTATACAGGGGGATAACGGAGAGAAATTTCCGCTAACACCGCATAAGACCACAGCACCGCATGGTGCAGGGGTAAAATATTTATAGGTATAAGATGGATCCGCGTCCGATTAGCTAGTTGGTGAGGTAAAGGCCCACCAAGGCGACGATCGGTAGCCGGCCTGAGAGGGTGAACGGCCACATTGGGACTGAGACACGGCCCAA
798	Lactobacillus	Firmicutes	Bacilli	Lactobacillales	Lactobacillaceae	Lactobacillus			GACGAACGCTGGCGGCGTGCCTAATACATGCAAGTCGAGCGAGCGGAACCAGCAGATCTGCTTCGGCAGTGACGCTGGGAAAGCGAGCGGCGGATGGGTGAGTAACACGTGGGGAACCTGCCCCAGAGTCTGGGATACCACTTGGAAACAGGTGCTAATACCGGATAAGAAAGCAGATCGCATGATCAGCTTTTAAAAGGCGGCGTAAGCTGTCGCTCAGGGATGGCCCCGCGGTGCATTAGCTAGTTGGCAAGGTAACGGCCTACCAAGGCAATGATGCATAGCCGAGTTGAGAGACTGATCGGCCACATTGGGACTGAGACACGGCCCAA
799	Lactobacillus	Firmicutes	Bacilli	Lactobacillales	Lactobacillaceae	Lactobacillus			GATGAACGCCGGCGGTGTGCCTAATACATGCAAGTCGAGCGCACTGGCCCAACTGATATGACGTGCTTGCACTGAATTGACGTTGGATTACCAGTGAGCGGCGGACGGGTGAGTAACACGTGGGCAACCTGCCCTGAAGCGGGGGATAACATCTGGAAACAGGTGCTAATACCGCATAACAACGAAAACCACATGGTTTTCGTTTCAAAGATGGTTTCGGCTATCACTTCAGGATGGGCCCGCGGTGCATTAGCTAGTTGGTAAGGTAACGGCTTACCAAGGCAATGATGCATAGCCGAGTTGAGAGACTGATCGGCCACAATGGAACTGAGACACGGTCCAT
800	Rhodobacter	Proteobacteria	Alphaproteobacteria	Rhodobacterales	Rhodobacteraceae	Rhodobacter			AACGAACGCTGGCGGCAGGCCTAACACATGCAAGTCGAGCGAGATCTTCGGATCTAGCGGCGGACGGGTGAGTAACGCGTGGGAACGTACCTTTTGCTACGGAATAGCCTCGGGAAACTGGGAGTAATACCGTATGTGCCCTTCGGGGGAAAGATTTATCGGCAAAAGATCGGCCCGCGTTGGATTAGGTAGTTGGTGAGGTAACGGCTCACCAAGCCGACGATCCATAGCTGGTTTGAGAGGATGATCAGCCACACTGGGACTGAGACACGGCCCAG
801	Fusobacterium	Fusobacteria	Fusobacteriia	Fusobacteriales	Fusobacteriaceae	Fusobacterium			GATGAACGCTGACAGAATGCTTAACACATGCAAGTCTACTTGAACTTCGGTTTGGGTGGCGGACGGGTGAGTAACGCGTAAAGAACTTGCCTCACAGTTAGGGACAACATTTGGAAACGAATGCTAATACCTGATATTATGATTTTAGGGCATCCTAAGATTATGAAAGCTATATGTGCTGTGAGAGAGCTTTGCGTCCCATTAGCTAGTTGGAGAGGTAACGGCTCACCAAGGCGATGATGGGTAGCCGGCCTGAGAGGGTGGACGGCCACAAGGGGACTGAGATACGGCCCTT
802	Fusobacterium	Fusobacteria	Fusobacteriia	Fusobacteriales	Fusobacteriaceae	Fusobacterium			GACGAACGCTGGCGGCGTGCTTAACACATGCAAGTCTACTTGAACTTCGGTTTGGGTGGCGGACGGGTGAGTAACGCGTAAAGAACTTGCCTCACAGTTAGGGACAACATTTGGAAACGAATGCTAATACCTGATATTATGATTTTAGGGCATCCTAAGATTATGAAAGCTATATGCGCTGTGAGAGAGCTTTGCGTCCCATTAGCTAGTTGGAGAGGTAACGGCTCACCAAGGCGATGATGGGTAGCCGGCCTGAGAGGGTGAACGGCCACAAGGGGACTGAGACACGGCCCTT
803	Veillonella	Firmicutes	Negativicutes	Selenomonadales	Veillonellaceae	Veillonella			GACGAACGCTGGCGGCGTGCTTAACACATGCAAGTCGAACGAAGAGCGATGGAAGCTTGCTTCTATCAATCTTAGTGGCGAACGGGTGAGTAACGCGTAATCAACCTGCCCTTCAGAGGGGGACAACAGTTGGAAACGACTGCTAATACCGCATACGATCCAATCTCGGCATCGAGACTGGATGAAAGGTGGCCTCTATTTATAAGCTATCACTGAAGGAGGGGATTGCGTCTGATTAGCTAGTTGGAGGGGTAACGGCCCACCAAGGCGATGATCAGTAGCCGGTCTGAGAGGATGAACGGCCACATTGGAACTGAGACACGGTCCAA
804	Prevotella	Bacteroidetes	Bacteroidia	Bacteroidales	Prevotellaceae	Prevotella			GATGAACGCTAGCTACAGGCTTAACACATGCAAGTCGAGGGGAAACGGCATTGAGTGCTTGCACTCTTTGGACGTCGACCGGCGCACGGGTGAGTAACGCGTATCCAACCTTCCCATTACTGTGGGATAACCTGCCGAAAGGCAGACTAATACCGCATAGTCTTCGATGACGGCATCAGATTTGAAGTAAAGATTTATCGGTAATGGATGGGGATGCGTCTGATTAGCTTGTTGGCGGGGTAACGGCCCACCAAGGCGACGATCAGTAGGGGGTCTGAGAGGAAGGTCACCCACATTGGAACTGAGACACGGTCCAA
805	Streptococcus	Firmicutes	Bacilli	Lactobacillales	Streptococcaceae	Streptococcus			GATGAACGCTGGCGGCGTGCCTAATACATGCAAGTAGAACGCTGAAGGAGGAGCTTGCTCTTCTGGATGAGTTGCGAACGGGTGAGTAACGCGTAGGTAACCTGCCTGGTAGCGGGGGATAACTATTGGAAACGATAGCTAATACCGCATAACAGTAGATGTTGCATGACATTTACTTAAAAGGGGCAATTGCTCCACTACCAGATGGACCTGCGTTGTATTAGCTAGTTGGTGAGGTAACGGCTCACCAAGGCAACGATACATAGCCGACCTGAGAGGGTGATCGGCCACACTGGGACTGAGACACGGCCCAG
806	Granulicatella	Firmicutes	Bacilli	Lactobacillales	Carnobacteriaceae	Granulicatella			GACGAACGCTGGCGGCGTGCCTAATACATGCAAGTCGAACGAGAGCGACCGGTGCTTGCACTGGTCAATCTAGTGGCGAACGGGTGAGTAACACGTGGGTAACCTGCCCATCAGAGGGGGATAACATTCGGAAACGGATGCTAAAACCGCATAGGTCTTCGAACCGCATGGTTTGAAGAGGAAAAGAGGCGCAAGCTTCTGCTGATGGATGGACCCGCGGTGCATTAGCTAGTTGGTGAGGTAACGGCTCACCAAGGCCGTGATACATAGCCGACCTGAGAGGGTGATCGGCCACACTGGGACTGAGACACGGCCCAG
807	Fusobacterium	Fusobacteria	Fusobacteriia	Fusobacteriales	Fusobacteriaceae	Fusobacterium			GATGAACGCTGACAGAATGCTTAACACATGCAAGTCAACTTGAACTTCGGTTTGGGTGGCGGACGGGTGAGTAACGCGTAAAGAACTTACCTCACAGATAGGGACAACATTTGGAAACGAATGCTAATACCTAATATTATGATTTTAGGGCATCCTAGGATTATGAAAGCTATATACGCTGTGAGAGAGCTTTGCGTCCCATTAGCTAGTTGGAGAGGTAACGGCTCACCAAGGCGATGATGGGTAGCCGGCCTGAGAGGGTGATCGGCCACAAGGGGACTGAGACACGGCCCTT
808	Leptotrichia	Fusobacteria	Fusobacteriia	Fusobacteriales	Leptotrichiaceae	Leptotrichia			GATGAACGCTGACAGAATGCTTAACACATGCAAGTCTTTGGCGAAGCTGTGCTTGCACAGCCTAGCCAAGGCGGACGGGTGAGTAACGCGTAAGGAACTTGCCCTGCAGTCAGGGATAACAGACGGAAACGACTGATAAGACCTGGTAAAGTCAGGCGGACTCATGTCCAGCCTGATGAAAAGAGATGCTGCAGGAGAGCCTTGCGTCCTATTAGCTTGTTGGTGGGGTAACGGCCCACCAAGGCGATGATAGGTAGCCGGCCTGAGAGGGTGGACGGCCACATTGGGACTGAGACACGGCCCAA
809	Lactobacillus	Firmicutes	Bacilli	Lactobacillales	Lactobacillaceae	Lactobacillus			GATGAACGCCGGCGGTGTGCCTAATACATGCAAGTCGAACGCGTTGGTCCAATTGATTGATGGTGCTTGCACCTGATTGATTTTGGTCGCCAACGAGTGGCGGACGGGTGAGTAACACGTAGGTAACCTGCCCAGAAGCGGGGGACAACATTTGGAAACAGATGCTAATACCGCATAACAACGTTGTTCGCATGAACAACGCTTAAAAGATGGCTTCTCGCTATCACTTCTGGATGGACCTGCGGTGCATTAGCTTGTTGGTGGGGTAATGGCCTACCAAGGCGATGATGCATAGCCGAGTTGAGAGACTGATCGGCCACAATGGGACTGAGACACGGCCCAT
810	Prevotella	Bacteroidetes	Bacteroidia	Bacteroidales	Prevotellaceae	Prevotella			GATGAACGCTAGCTATAGGCTTAACACATGCAAGTCGAGGGGAAACGGCATTATGTGCTTGCACATTTTGGACGTCGACCGGCGCACGGGTGAGTATCGCGTATCCAACCTGCCCTTTACTTGGGGATACCCCGTTGAAAGACGGCCTAATACCCGATGTAATTCATTGATGGCATCAGATATGAATAAAAGATTTATCGGTAAAGGATGGGGATGCGTCTGATTAGCTTGTTGGCGGGGTAACGGCCCACCAAGGCAACGATCAGTAGGGGTTCTGAGAGGAAGGTCCCCCACATTGGAACTGAGACACGGTCCAA
811	Streptococcus	Firmicutes	Bacilli	Lactobacillales	Streptococcaceae	Streptococcus			GACGAACGCTGGCGGCGTGCCTAATACATGCAAGTAGAACGCTGAAGAGAGGAGCTTGCTCTTCTTGGATGAGTTGCGAACGGGTGAGTAACGCGTAGGTAACCTGCCTTGTAGCGGGGGATAACTATTGGAAACGATAGCTAATACCGCATAACAATGGATGACCCATGTCATTTATTTGAAAGGGGCAAATGCTCCACTACAAGATGGACCTGCGTTGTATTAGCTAGTAGGTGAGGTAACGGCTCACCTAGGCGACGATACATAGCCGACCTGAGAGGGTGATCGGCCACACTGGGACTGAGACACGGCCCTT
812	Prevotella	Bacteroidetes	Bacteroidia	Bacteroidales	Prevotellaceae	Prevotella			GATGAACGCTAGCTACAGGCTTAACACATGCAAGTCGAGGGGAAACGGCATTAAGTGCTTGCACTTTTTGGACGTCGACCGGCGCACGGGTGAGTAACGCGTATCCAACCTTCCCATTACTGTGGGATAACCTGCCGAAAGGCAGACTAATACCGCATAGTCTTCGATGACGGCATCAGATTTGAAGTAAAGATTTATCGGTAATGGATGGGGATGCGTCTGATTAGCTTGTTGGCGGGGTAACGGCCCACCAAGGCAACGATCAGTAGGGGTTCTGAGAGGAAGGTCCCCCACATTGGAACTGAGACACGGTCCAA
813	Veillonella	Firmicutes	Negativicutes	Selenomonadales	Veillonellaceae	Veillonella			GACGAACGCTGGCGGCGTGCTTAACACATGCAAGTCGAACGAAGAGCGATGGAAGCTTGCTTCTATCAATCTTAGTGGCGAACGGGTGAGTAACGCGTAATCAACCTGCCCTTCAGAGGGGGACAACAGTTGGAAACGACTGCTAATACCGCATACGATCTAACCTCGGCATCGAGGATGGATGAAAGGTGGCCTCTATTTATAAGCTATCACTGAAGGAGGGGATTGCGTCTGATTAGCTAGTTGGAGGGGTAACGGCCCACCAAGGCGATGATCAGTAGCCGGTCTGAGAGGATGAACGGCCACATTGGGACTGAGACACGGCCCTT
814	Lactobacillus fermentum	Firmicutes	Bacilli	Lactobacillales	Lactobacillaceae	Lactobacillus	Lactobacillus fermentum; IMAU50008; YN1-4-1; FJ749411	0.99	GATGAACGCCGGCGGTGTGCCTAATACATGCAAGTCGAACGCGTTGGCCCAATTGATTGACGGTGCTTGCACCTGATTGATTTTGGTCGTCAACGAGTGGCGGACGGGTGAGTAACACGTAGGTAACCTGCCCAGAAGCGGGGGACAACATTTGGAAACAGATGCTAATACCGCATAACAACGTTGTTCGCATGAACAACGCTTAAAAGATGGCTTCTCGCTATCACTTCTGGATGGACCTGCGGTGCATTAGCTTGTTGGTGGGGTAATGGCCTACCAAGGCGATGATGCATAGCCGAGTTGAGAGACTGATCGGCCACAATGGGACTGAGACACGGCCCAT
815	Leptotrichia	Fusobacteria	Fusobacteriia	Fusobacteriales	Leptotrichiaceae	Leptotrichia			GATGAACGCTGACAGCATGCTTAACACATGCAAGTCTTTGGCGAAGCTGTGCTTGCACAGCCTAGCCAAGGCGGACGGGTGAGTAACGCGTAAGGAACTTGCCCTGCAGTCAGGGATAACAGACGGAAACGACTGATAAGACCTGGTAAAGTCAGGCGGACTCATGTCCAGCCTGATGAAAAGAGATGCTGCAGGAGAGCCTTGCGTCCTATTAGCTTGTTGGTGGGGTAACGGCCCACCAAGGCAATGATAGGTAGCCGGCCTGAGAGGGTGGACGGCCACAAGGGGACTGAGATACGGCCCTG
816	Lactobacillus	Firmicutes	Bacilli	Lactobacillales	Lactobacillaceae	Lactobacillus			GACGAACGCTGGCGGCGTGCCTAATACATGCAAGTCGAGCGAGCTGAATTCAAAGATTCCTTCGGGATGATTTGTTGGACGCTAGCGGCGGATGGGTGAGTAACACGTGGGCAATCTGCCCTAAAGACTGGGATACCACTTGGAAACAGGTGCTAATACCGGATAACAACATGAATCGCATGATTCAAGTTTGAAAGGCGGCGTAAGCTGTCACTTTAGGATGAGCCCGCGGCGCATTAGCTAGTTGGTGGGGTAAAGGCCTACCAAGGCAATGATGCGTAGCCGAGTTGAGAGACTGATCGGCCACATTGGGACTGAGACACGGCCCAA
817	Pasteurellaceae	Proteobacteria	Gammaproteobacteria	Pasteurellales	Pasteurellaceae	-			ATTGAACGCTGGCGGCAGGCTTAACACATGCAAGTCGAACGGTAACAGGGATTAGCTTGCTAATTTGCTGACGAGTGGCGGACGGGTGAGTAATGCTTGGGAATCTGGCTTATGGAGGGGGATAACTACGGGAAACTGTAGCTAATACCGCGTAATATCGGAAGATTAAAGGGTGGGACCTTCGGGCCACCTGCCATGAGATGAGCCCAAGTGGGATTAGGTAGTTGGTTAGGTAAAGGCTGACCAAGCCGACGATCTCTAGCTGGTCTGAGAGGATGACCAGCCACACTGGAACTGAGACACGGTCCAG
818	Veillonella	Firmicutes	Negativicutes	Selenomonadales	Veillonellaceae	Veillonella			GACGAACGCTGGCGGCGTGCTTAACACATGCAAGTCGAACGAAGAGCGATGGAAGCTTGCTTCTATCAATCTTAGTGGCGAACGGGTGAGTAACGCGTAATCAACCTGCCCTTCAGAGGGGGACAACAGTTGGAAACGACTGCTAATACCGCATACGATCCAATCTCGGCATCGAGACTGGATGAAAGGTGGCCTCTATTTATAAGCTATCACTGAAGGAGGGGATTGCGTCTGATTAGCTAGTTGGAGGGGTAACGGCCCACCAAGGCAACGATCAGTAGGGGTTCTGAGAGGAAGGTCCCCCACATTGGAACTGAGACACGGTCCAA
819	Fusobacterium	Fusobacteria	Fusobacteriia	Fusobacteriales	Fusobacteriaceae	Fusobacterium			GATGAACGCTGACAGAATGCTTAACACATGCAAGTCTACTTGAACTTCGATTTGGGTGGCGGACGGGTGAGTAACGCGTAAAGAACTTGCCTCACAGTTAGGGACAACATTTGGAAACGAATGCTAATACCTGATATTATGATTTTAGGGCATCCTAAGATTATGAAAGCTATATGCGCTGTGAGAGAGCTTTGCGTCCCATTAGCTAGTTGGAGAGGTAACGGCTCACCAAGGCGATGATGGGTAGCCGGCCTGAGAGGGTGAACGGCCACAAGGGGACTGAGACACGGCCCTT
820	Streptococcus	Firmicutes	Bacilli	Lactobacillales	Streptococcaceae	Streptococcus			AGTGAACGCTGGCGGCGTGCCTAATACATGCAAGTAGAACGCTGAAGAGAGGAGCTTGCTCTTCTTGGATGAGTTGCGAACGGGTGAGTAACGCGTAGGTAACCTGCCTTGTAGCGGGGGATAACTATTGGAAACGATAGCTAATACCGCATAACAATGGATGACCCATGTCATTTATTTGAAAGGGGCAAATGCTCCACTACAAGATGGACCTGCGTTGTATTAGCTAGTAGGTGAGGTAACGGCTCACCTAGGCGACGATACATAGCCGACCTGAGAGGGTGATCGGCCACACTGGGACTGAGACACGGCCCAG
821	Leptotrichia	Fusobacteria	Fusobacteriia	Fusobacteriales	Leptotrichiaceae	Leptotrichia			GATGAACGCTAGCTACAGGCTTAACACATGCAAGTCTTTGGCGAAGCTGTGCTTGCACAGCCTAGCCAAGGCGGACGGGTGAGTAACGCGTAAGGAACTTGCCCTGCAGTCAGGGATAACAGACGGAAACGACTGATAAGACCTGGTAAAGTCAGGCGGACTCATGTCCAGCCTGATGAAAAGAGATGCTGCAGGAGAGCCTTGCGTCCTATTAGCTTGTTGGTGGGGTAACGGCCCACCAAGGCGATGATAGGTAGCCGGCCTGAGAGGGTGGACGGCCACAAGGGGACTGAGATACGGCCCTT
822	Veillonella	Firmicutes	Negativicutes	Selenomonadales	Veillonellaceae	Veillonella			GATGAACGCTAGCTACAGGCTTAACACATGCAAGTCGAACGAAGAGCGATGGAAGCTTGCTTCTATCAATCTTAGTGGCGAACGGGTGAGTAACGCGTAATCAACCTGCCCTTCAGAGGGGGACAACAGTTGGAAACGACTGCTAATACCGCATACGATCCAATCTCGGCATCGAGACTGGATGAAAGGTGGCCTCTATTTATAAGCTATCACTGAAGGAGGGGATTGCGTCTGATTAGCTAGTTGGAGGGGTAACGGCCCACCAAGGCGATGATCAGTAGCCGGTCTGAGAGGATGAACGGCCACATTGGGACTGAGACACGGCCCAG
823	Leptotrichia	Fusobacteria	Fusobacteriia	Fusobacteriales	Leptotrichiaceae	Leptotrichia			GATGAACGCTGACAGAATGCTTAACACATGCAAGTCTTTGGCGAAGCTGTGCTTGCACAGCCTAGCCAAGGCGGACGGGTGAGTAACGCGTAAGGAACTTGCCCTGCAGTCAGGGATAACAGACGGAAACGACTGATAAGACCTGGTAAAGTCAGGCGGACTCATGTCCAGCCTGATGAAAAGAGATGCTGCAGGAGAGCCTTGCGTCCTATTAGCTTGTTGGTGGGGTAACGGCCCACCAAGGCAATGATAGGTAGCCGGCCTGAGAGGGTGGACGGCCACAAGGGGACTGAGATACGGCCCAA
824	Prevotella	Bacteroidetes	Bacteroidia	Bacteroidales	Prevotellaceae	Prevotella			GATGAACGCTAGCTACAGGCCTAACACATGCAAGTCGTGGGGCAGCGGGTATACTTGTTTTCAAGTATATGCCGGCGACCGGCGCACGGGTGAGTAACGCGTATCCAACCTGCCCATCACAAGGGAATAACCCGTCGAAAGTCGGCCTAATGCCCTATGTATTCCGATGAAGTCCTCTGAATCGGAATAAAGCTTTTGCGGTGATGGATGGGGATGCGTCTGATTAGCTTGTCGGCGGGGTAACGGCCCACCGAGGCAACGATCAGTAGGGGTTCTGAGAGGAAGGTCCCCCACATTGGAACTGAGACACGGTCCAA
825	Actinomyces	Actinobacteria	Actinobacteria	Actinomycetales	Actinomycetaceae	Actinomyces			GACGAACGCTGGCGGCGTGCTTAACACATGCAAGTCGAACGAAAATACCAAGCTTGCTTGGTTGATTAGTGGCGAACGGGTGAGTAACACGTGAGTAACCTGCCCCTTACTTTCCTGGATAACTGCTCGAAAGGGTAGCTAATACGGGATATTCTGACCAGCCTGCATGGGTTGGTTTGGAAAGGTTGTTTTTCTGGTAAGGGATGGGCTCGCGGCCTATCAGCTTGTTGGTGGGGTGATGGCCTACCAAGGCTTTGACGGGTAGCCGGCCTGAGAGGGTGGACGGTCACACTGGGACTGAGACACGGCCCAG
826	Prevotella	Bacteroidetes	Bacteroidia	Bacteroidales	Prevotellaceae	Prevotella			GATGAACGCTAGCTATAGGCTTAACACATGCAAGTCGAGGGGAAACGGCATTATGTGCTTGCACATTTTGGACGTCGACCGGCGCACGGGTGAGTATCGCGTATCCAACCTGCCCTTTACTTGGGGATACCCCGTTGAAAGACGGCCTAATACCCGATGTAATTCATTGATGGCATCAGATATGAATAAAAGATTTATCGGTAAAGGATGGGGATGCGTCTGATTAGCTTGTTGGTGAGGTAAAGGCTCACCAAGGCGACGATCAGTAGGGGTTCTGAGAGGAAGGTCCCCCACATTGGAACTGAGACACGGCCCAG
827	Actinomyces	Actinobacteria	Actinobacteria	Actinomycetales	Actinomycetaceae	Actinomyces			GACGAACGCTGGCGGCGTGCTTAACACATGCAAGTCGAACGAAAATACCAAGCTTGCTTGGTTGATTAGTGGCGAACGGGTGAGTAACACGTGAGTAACCTGCCCCTTACTTTCCTGGATAACTGCTCGAAAGGGTAGCTAATACGGGATATTCTGACCTGCCTGCATGGGTTGGTTTGGAAAGGTTATTTTTTCTGGTAAGGGATGGGCTCGCGGCCTATCAGCTTGTTGGTGGGGTGATGGCCTACCAAGGCTTTGACGGGTAGCCGGCCTGAGAGGGTGGACGGTCACACTGGGACTGAGATACGGCCCAG
828	Neisseria	Proteobacteria	Betaproteobacteria	Neisseriales	Neisseriaceae	Neisseria			GACGAACGCTGGCGGCATGCTTTACACATGCAAGTCGGACGGCAGCACAGAGAAGCTTGCTTCTTGGGTGGCGAGTGGCGAACGGGTGAGTAACATATCGGAACGTACCGAGTAATGGGGGATAACTAATCGAAAGATTAGCTAATACCGCATATTCTCTGAGGAGGAAAGCAGGGGACCTTCGGGCCTTGCGTTATTCGAGCGGCCGATATCTGATTAGCTAGTTGGTGGGGTAAAGGCCTACCAAGGCGACGATCAGTAGCGGGTCTGAGAGGATGATCCGCCACACTGGGACTGAGACACGGCCCAG
829	Prevotella	Bacteroidetes	Bacteroidia	Bacteroidales	Prevotellaceae	Prevotella			GATGAACGCTAGCTACAGGCTTAACACATGCAAGTCGAGGGGAAACGGCATTGAGTGCTTGCACTCTTTGGACGTCGACCGGCGCACGGGTGAGTAACGCGTATCCAACCTTCCCATTACTGTGGGATAACCTGCCGAAAGGCAGACTAATACCGCATAGTCTTCGATGACGGCATCAGATTTGAAGTAAAGATTTATCGGTAATGGATGGGGATGCGTCTGATTAGCTTGTTGGCGGGGTAACGGCCCACCAAGGCGATGATCAGTAGCCGGTCTGAGAGGATGAACGGCCACATTGGGACTGAGACACGGCCCAG
830	Peptostreptococcus	Firmicutes	Clostridia	Clostridiales	Peptostreptococcaceae	Peptostreptococcus			GATGAACGCTGGCGGCGTGCCTAACACATGCAAGTCGAGCGCGTCTGATTTGATGCTTGCATTGATGAAAGATGAGCGGCGGACGGGTGAGTAACGCGTGGGTAACCTGCCCTATACACATGGATAACATACTGAAAAGTTTACTAATACATGATAATATATATTTACGGCATCGTAGATATATCAAAGTGTTAGCGGTATAGGATGGACCCGCGTCTGATTAGCTAGTTGGTGAGATAACTGCCCACCAAGGCGACGATCAGTAGCCGACCTGAGAGGGTGATCGGCCACATTGGAACTGAGACACGGTCCAA
831	Veillonella	Firmicutes	Negativicutes	Selenomonadales	Veillonellaceae	Veillonella			GACGAACGCTGGCGGCGTGCTTAACACATGCAAGTCGAACGAAGAGCGATGGAAGCTTGCTTCTATCAATCTTAGTGGCGAACGGGTGAGTAACGCGTAATCAACCTGCCCTTCAGAGGGGGACAACAGTTGGAAACGACTGCTAATACCGCATACGATCTGACCTCGGCATCGAGGATGGATGAAAGGTGGCCTCTATTTATAAGCTATCACTGAAGGAGGGGATTGCGTCTGATTAGCTAGTTGGAGGGGTAACGGCCCACCAAGGCGATGATCAGTAGCCGGTCTGAGAGGATGAACGGCCACATTGGGACTGAGACACGGTCCAA
832	Streptococcus	Firmicutes	Bacilli	Lactobacillales	Streptococcaceae	Streptococcus			GACGAACGCTGGCGGCGTGCCTAATACATGCAAGTAGAACGCTGAAGAGAGGAGCTTGCTCTTCTTGGATGAGTTGCGAACGGGTGAGTAACGCGTAGGTAACCTGCCTTGTAGCGGGGGATAACTATTGGAAACGATAGCTAATACCGCATAAAAGTCGACATTGCATGATGTTGACTTGAAAGGTGCAACTGCATCACTAAGAGATGGACCTGCGTTGTATTAGCTAGTTGGTGAGGTAACGGCTCACCAAGGCGACGATACATAGCCGACCTGAGAGGGTGATCGGCCACACTGGGACTGAGACACGGCCCAG
833	Leptotrichiaceae	Fusobacteria	Fusobacteriia	Fusobacteriales	Leptotrichiaceae	-			GATGAACGCTGACAGCATGCTTAACACATGCAAGTCAATGGGGAAACGGTGCTTGCACCGTGATAACCATGGCGGACGGGTGAGTAACGCGTAAAGAACTTGCCTCTTAGTCTGGGATAACAGATGGAAACGACTGATAAGACTAGATATTATTAAAGCTTCGCATGAAGCTTTAATGAAAAGAGATGCTAAGAGAGAGCTTTGCGTCCTATTAGTTAGTTGGTGAGGTAACGGCTCACCAAGACGAAGATAGGTAGCCGGTCTGAGAGGATGAACGGCCACAAGGGGACTGAGATACGGCCCTG
834	Fusobacterium	Fusobacteria	Fusobacteriia	Fusobacteriales	Fusobacteriaceae	Fusobacterium			GATGAACGCTAGCTACAGGCTTAACACATGCAAGTCTACTTGAACTTCGGTTTGGGTGGCGGACGGGTGAGTAACGCGTAAAGAACTTGCCTCACAGTTAGGGACAACATTTGGAAACGAATGCTAATACCTGATATTATGATTTTAGGGCATCCTAAGATTATGAAAGCTATATGCGCTGTGAGAGAGCTTTGCGTCCCATTAGCTAGTTGGAGAGGTAACGGCTCACCAAGGCGATGATGGGTAGCCGGCCTGAGAGGGTGAACGGCCACAAGGGGACTGAGACACGGCCCTT
835	Parvimonas	Firmicutes	Clostridia	Clostridiales	Clostridiales_Incertae Sedis XI	Parvimonas			GACGAACGCTGGCGGCGTGCTTAACACATGCAAGTCGAACGTGATTTTCATGGAAATTCCTTCGGGAATGGAAGTGAAATGAAAGTGGCGAACGGGTGAGTAACACGTGAGCAACCTACCTTACACAGGGGGATAGCCGTTGGAAACGACGATTAATACCGCATGAGACCACAGAATCGCATGATATAGGGGTCAAAGATTTATCGGTGTAAGAAGGGCTCGCGTCTGATTAGCTAGTTGGAAGGGTAAAGGCCTACCAAGGCGACGATCAGTAGCCGGTCTGAGAGGATGAACGGCCACATTGGAACTGAGACACGGTCCAA
836	Xanthomonadaceae	Proteobacteria	Gammaproteobacteria	Xanthomonadales	Xanthomonadaceae	-			AGTGAACGCTGGCGGCAGGCCTAACACATGCAAGTCGAGCGGCAGCGGGTCCTTCGGGATGCCGGCGAGCGGCGGACGGGTGAGGAATACATCGGAATCTGCCCTGTCGTGGGGGATAACCTAGGGAAACTTAGGCTAATACCGCATACGACCTACGGGTGAAAGCGGGGGATCGCAAGACCTCGCGCGACAGGATGAGCCGATGTCCGATTAGCTAGTTGGCGGGGTAAAGGCCCACCAAGGCGACGATCGGTAGCTGGTCTGAGAGGATGATCAGCCACACTGGGACTGAGACACGGCCCAG
837	Leptotrichiaceae	Fusobacteria	Fusobacteriia	Fusobacteriales	Leptotrichiaceae	-			GATGAACGCTGACAGAATGCTTAACACATGCAAGTCAATGGGGAAACGGTGCTTGCACCTTGATAACCATGGCGGACGGGTGAGTAACGCGTAAAGAACTTGCCTCTTAGTCTGGGATAACAGATGGAAACGACTGATAAGACTAGATACTATTAAAGCTTCGCATGAAGCCTTAATGAAAAGAGATGCTAGGAGAGAGCTTTGCGTCCTATTAGTTAGTTGGTGAGGTAACGGCTCACCAAGACGAAGATAGGTAGCCGGTCTGAGAGGATGAACGGCCACAAGGGGACTGAGATACGGCCCTT
838	Streptococcus	Firmicutes	Bacilli	Lactobacillales	Streptococcaceae	Streptococcus			GATGAACGCTGGCGGCGTGCCTAATACATGCAAGTAGAACGCTGAAGGAGGAGCTTGCTCTTCTGGATGAGTTGCGAACGGGTGAGTAACGCGTAGGTAACCTGCCTGGTAGCGGGGGATAACTATTGGAAACGATAGCTAATACCGCATAACAGTGGATGTTGCATGACATTTACTTAAAAGGGGCAATTGCTCCACTACCAGATGGACCTGCGTTGTATTAGCTAGTTGGTGAGGTAACGGCTCACCAAGGCAACGATACATAGCCGACCTGAGAGGGTGAACGGCCACACTGGGACTGAGACACGGCCCAG
839	Leptotrichia	Fusobacteria	Fusobacteriia	Fusobacteriales	Leptotrichiaceae	Leptotrichia			GATGAACGCTGACAGAATGCTTAACACATGCAAGTCTTTGGCGAAGCTGTGCTTGCACAGCCTAGCCAAGGCGGACGGGTGAGTAACGCGTAAGGAACTTGCCCTGCAGTCAGGGATAACAGACGGAAACGACTGATAAGACCTGGTAAAGTCAGGCGGACTCATGTCCAGCCTGATGAAAAGAGATGCTGCAGGAGAGCCTTGCGTCCTATTAGCTTGTTGGTGGGGTAACGGCCCACCAAGGCGACGATACATAGCCGACCTGAGAGGGTGATCGGCCACACTGGGACTGAGACACGGCCCAG
840	Prevotella	Bacteroidetes	Bacteroidia	Bacteroidales	Prevotellaceae	Prevotella			GATGAACGCTAGCTACAGGCCTAACACATGCAAGTCGTGGGGCAGCGGGTATGTTTGTTTTCAAGCATATGCCGGCGACCGGCGCACGGGTGAGTAACGCGTATCCAACCTGCCCATCACAAGGGAATAACCCGTCGAAAGTCGGCCTAATGCCCTATGTATTCCGATGAAGTCCTCTGAATCGGAATAAAGCATTTGCGGTGATGGATGGGGATGCGTCTGATTAGCTTGTCGGCGGGGTAACGGCCCACCGAGGCAACGATCAGTAGGGGTTCTGAGAGGAAGGTCCCCCACATTGGAACTGAGACACGGTCCAA
841	Haemophilus	Proteobacteria	Gammaproteobacteria	Pasteurellales	Pasteurellaceae	Haemophilus			ATTGAACGCTGGCGGCAGGCTTAACACATGCAAGTCGAACGGTAGCAGGAGAAAGCTTGCTTTCTTGCTGACGAGTGGCGGACGGGTGAGTAATGCTTGGGAATCTGGCTTATGGAGGGGGATAACGACGGGAAACTGTCGCTAATACCGCGTAGTATCGGAAGATGAAAGTGCGGGACCGCAAGGCCGCATGCCATAGGATGAGCCCAAGTGGGATTAGGTAGTTGGTGGGGTAAAGGCCTACCAAGCCTGCGATCTCTAGCTGGTCTGAGAGGATGGCCAGCCACACTGGAACTGAGACACGGTCCAG
842	Prevotella	Bacteroidetes	Bacteroidia	Bacteroidales	Prevotellaceae	Prevotella			GATGAACGCTGGCTACAGGCTTAACACATGCAAGTCGAGGGGAAACGGCGTTGAGTGTTCGCACTCTTCGGACGTCGACCGGCGCACGGGTGAGTAACGCGTATCCAACCTTCCCGTCACTGCGGGATAACCTGCCGAAAGGCAGACTAATACCGCATGGCCTTCACTGACGGCATCAGAGGTGAAGTAAAGCATTTTAGCGGTGACGGACGGGGATGCGTCTGATTAGCTGGTTGGCGGGGTGACGGCCCACCAAGGCGACGATCAGTAGGGGTTCTGAGAGGAAGGTCCCCCACATTGGAACTGAGACACGGTCCAA
843	Sneathia	Fusobacteria	Fusobacteriia	Fusobacteriales	Leptotrichiaceae	Sneathia			GATAAACGCTGACAGAATGCTTAACACATGCAAGTCTATGAGGAAGTTTAGCTTGCTAAATGGACTCATGGCGGACGGGTGAGTAACGCGTAAAGAACTTGCCCTTTAGACTGGGATAACAGAGGGAAACTTCTGATAATACTGGATAAGTTAGTATATCGCATGATATGCAAATGAAAGCTACGGCACTAAAGGAGAGCTTTGCGTCCTATTAGCTAGTTGGTAAGGTAAGAGCTTACCAAGGCGATGATAGGTAGCCGGCCTGAGAGGGTGGACGGCCACAAGGGGACTGAGATACGGCCCTT
844	Prevotella	Bacteroidetes	Bacteroidia	Bacteroidales	Prevotellaceae	Prevotella			GATGAACGCTGGCTACAGGCTTAACACATGCAAGTCGTGGGGAAACGGCATTATGTGCTTGCACATTCTGGACGTCGACCGGCGCACGGGTGAGTATCGCGTATCCAACCTGCCCCTTACTTGGGGATACCCCGTTGAAAGACGGCCTAATACCCGATGTGTTTCATTGACGGCATCCGATATGAAACAAAGGTTTTCCGGTAAGGGATGGGGATGCGTCTGATTAGCTAGTTGGCGGGGCAACGGCCCACCAAGGCGACGATCAGTAGGGGTTCTGAGAGGAAGGTCCCCCACATTGGAACTGAGACACGGTCCAA
845	Prevotella	Bacteroidetes	Bacteroidia	Bacteroidales	Prevotellaceae	Prevotella			GATGAACGCTAGCTACAGGCTTAACACATGCAAGTCGAGGGGAAACGGCGTTGAGTGCTTGCACTCTTCGGACGTCGACCGGCGCACGGGTGAGTAACGCGTATCCAACCTTCCCATAACTAAGGGATAACCTACCGAAAGGTAGACTAATACCTTATGTAATTCTTGGATGACATCAGAAGAGAATGAAAGATTTATCGGTTATGGATGGGGATGCGTCTGATTAGCTTGTTGGCGGGGTAACGGCCCACCAAGGCAACGATCAGTAGGGGTTCTGAGAGGAAGGTCCCCCACATTGGAACTGAGACACGGTCCAA
846	Leptotrichiaceae	Fusobacteria	Fusobacteriia	Fusobacteriales	Leptotrichiaceae	-			GATAAACGCTGACAGAATGCTTAACACATGCAAGTCGATGAATGGAAGAAGCAATTTGGAAGTTCATGGCGGACGGGTGAGTAACGCGTAAAGAACTTACCCACTAGACTGGGATAACAGAGAGAAATTTCTGATAAAACTAGATAAGTTAGGAGTAGGCATCTACTCTAAATGAAAAAGAGATTACTAGTGGAGAGCTTTGCGTCCTATTAGCTAGTTGGTGGGGTAAAGGCCTACCAAGGCGATGATAGGTAGCCGGCCTGAGAGGGTGGACGGCCACAAGGGGACTGAGATACGGCCCTT

## Sheet: Supplementary Table 2
Supplementary Table B - Relative phylotype abundance across all samples
Phylotype No.	Annotation	S001	S002	S003	S004	S005	S006	S007	S008	S009	S010	S011	S012	S013	S014	S015	S016	S017	S018	S019	S020	S021	S022	S023	S024	S025	S026	S027	S028	S029	S030	S031	S032	S033	S034	S035	S036	S037	S038	S039	S040	S041	S042	S043	S044	S045	S046	S047	S048
1	Corynebacterium accolens/segmentosum	0.00207922	0.0118404	0.00356913	0	0	0	0	0	0	0	12.331	0	0	0	0	0	0	0	0	0	44.9425	0	0	0	0	0.00409132	0	0	0	0	0.00345077	4.83106	0	0.00948002	0.0138768	0	0	0	3.87192	25.4467	26.0239	74.4063	0	0	0	0	43.1261	16.7008
2	Propionobacterium acnes	0.0103961	0.0118404	0.00713827	0	0.00434141	0.00305549	0	0.0256345	0	0	0.653108	0.00567569	0	0	0	0.00163305	0	0	0	0	3.86865	0.00359932	0.003273	0.00395507	0	0.0163653	0.00238379	0.00299679	0	0.00408347	0.00345077	2.89468	0	0.00237001	0.0104076	0	0.0131761	0	2.96921	5.13574	19.0109	2.503	0	0	0	0	12.3387	32.0458
3	Staphylococcus epidermidis	0	0.741998	0	0.0653871	0	0.00305549	0	0.00640861	0.00958313	0.00367823	1.0613	0.00851354	0	0	0	0	0.00279916	0	0	0	1.41458	0	0	0.00395507	0.00233465	0	0.00238379	0	0.00382307	0	0.00345077	0.414938	0.00727802	0	0.00346921	0	0	0.0030058	28.176	5.98654	3.38604	5.20691	0	0	0	0	14.1062	2.7231
4	Dolosigranulum pigrum	0	0.0118404	0	0	0	0	0.00799712	0.0128172	0.0383325	0	11.0638	0	0	0.0035727	0.0209952	0.00489916	0	0.0186589	0	0	0.00317884	0.010798	0.013092	0.0672362	0.0373544	0.0327305	0.0143027	0.0239743	0	0.0980032	0.0138031	0.905618	0.0218341	0.00474001	0.0173461	0.0337018	0.0494104	0	20.5989	4.2192	0	0	0	0	0	0	0.0384602	0.00125778
5	Staphylococcus aureus	0	0	0	0	0	0	0.00399856	0	0	0	0	0	0	0.0035727	0	0	0	0	0	0.00300978	0.0222519	0	0.006546	0	0	0	0.00238379	0.00299679	0	0.00408347	0.0345077	0.0329316	0.00363901	0.0260701	0	0	0	0.015029	0.00314535	0.634233	0.0175216	1.56542	0	0	0	0	0.1451	0.00125778
6	Moraxella nonliquefaciens/lacunata	0.130991	0.173659	0.0963666	0	0	0	0.0179935	0.118559	0.0223606	0.0147129	0	0.00851354	0.00941199	0	0.0367415	0.0277619	0	0.0559767	0	0.0782543	0.00635768	0.0683871	0.088371	0.154248	0.0583662	0.0368219	0.0762813	0.00899038	0.00382307	0.00408347	0.0483108	54.9694	0	0.0426601	0.107546	0	0.00658805	0	0	0	0	0	0	0	0	0	0.342645	0
7	Peptoniphilus sp.	0	0	0.00356913	0	0	0	0	0	0	0	0.014198	0	0	0	0	0	0	0	0	0	6.81544	0	0	0	0	0	0	0	0	0	0	3.64223	0	0	0	0	0	0	1.36194	0.00386728	1.01187	0.351592	0	0	0	0	2.73242	0.00628891
8	Corynebacterium tuberculostearicum	0	0.0039468	0	0	0	0	0	0	0	0	0.0674405	0	0	0	0	0	0	0	0	0	0.3306	0	0	0	0	0.00409132	0	0	0	0	0	0	0.00363901	0	0.00346921	0	0	0	1.91237	0.72318	3.28091	0.0585987	0	0	0	0	0.907311	13.4595
9	Corynebacterium pseudodiphtheriticum	0	0	0	0	0	0	0.0099964	0.00640861	0.0191663	0	0.0816384	0	0	0	0.0104976	0	0	0	0	0	0	0	0	0.0197754	0.0140079	0.0613698	0.011919	0.0749198	0.0191153	0.0653355	0.0103523	1.2053	0.00727802	0.01185	0.0832611	0.128067	0	0	13.7452	0	0	0	0	0	0	0	0.027971	0.0654047
10	Finegoldia magna	0	0	0	0	0	0	0	0	0.00319438	0	0.0177475	0	0	0.0035727	0	0	0	0	0	0	5.95079	0.00359932	0	0	0	0	0	0	0	0	0	3.05276	0	0	0	0	0	0	0.264209	1.56238	0	0.198119	0.00765755	0	0	0	0.662564	0
11	Corynebacterium macginleyi	0	0	0	0	0	0	0	0	0	0	0.0248465	0	0	0	0	0	0	0	0	0	0.232055	0	0	0	0	0	0	0	0	0	0	3.64882	0	0.00237001	0.00346921	0	0	0	0	0	2.40922	0	0	0	0	0	0.00349638	6.58575
12	Fusobacterium periodonticum	15.7979	5.69523	0.317653	7.03104	7.22844	0.0916646	0.0239914	1.96744	11.6467	7.46313	0	0.927975	8.56491	0.235798	3.42484	10.5022	6.46046	15.8974	6.93651	3.65688	0.00635768	0.334737	10.0579	10.4137	14.3464	10.0237	5.07986	7.65381	0.558168	0.710523	0.417544	0	3.89738	9.43736	0.0832611	2.30183	7.04592	17.1902	0.00314535	0.00386728	0	0	4.54859	1.12346	11.8096	0.0568972	0.00174819	0.00125778
13	Actinomycetales	0.00207922	0	0	0	0	0	0	0	0	0	0.0106485	0	0	0	0.0026244	0	0	0	0	0	0	0	0	0	0	0	0	0	0	0	0	2.52585	0	0	0	0	0	0	0.217029	0	6.2771	0.0920836	0	0	0	0	13.7111	20.0579
14	Dolosigranulum pigrum	0.00207922	0	0	0	0	0	0.00199928	0	0	0	4.2736	0	0	0	0.0026244	0	0	0.0186589	0	0	0	0	0	0.0276855	0.0163425	0.0163653	0.0238379	0	0	0.00408347	0	0.144899	0	0.01185	0.00346921	0.0404422	0.0296462	0	1.14491	1.4541	0	0	0	0	0	0	0.0559421	0
15	Leptotrichia sp.	1.13525	2.57726	9.45107	8.15801	3.67717	0.0580543	0.0239914	11.1029	1.42469	1.77658	0	3.19541	1.46592	0.267953	7.83907	1.48445	3.27222	6.58892	5.79136	8.29496	0	0.867437	1.88525	6.96883	1.74165	5.33917	5.68296	11.6276	2.30531	4.48773	3.91663	0	7.08515	3.28957	0.908933	3.70046	3.20179	0.75145	0	0.00386728	0	0	2.79501	1.10514	1.30814	0.973574	0.00349638	0
16	Streptococcus salivarius/vestibularis	3.04605	1.58267	1.4919	2.29624	1.19389	12.5214	10.8201	1.02217	0.162913	3.11546	0.163277	6.43056	0.185887	4.45159	6.90741	2.68311	6.05458	5.19883	2.07439	1.9684	0.0413249	13.4795	1.139	0.193798	0.600005	3.78038	5.93087	1.47742	7.32882	3.18102	4.84834	0.0296384	1.05167	5.1832	6.03296	6.61903	3.15238	0.50798	0.512691	0.00386728	0.00438039	0.580406	3.52247	3.77946	1.50194	13.0864	0.0174819	0.0716936
17	Corynebacterium sp.	0	0	0	0	0	0	0	0	0	0	13.9176	0	0	0	0	0	0	0	0	0	0	0	0	0	0	0	0	0	0	0	0	0.0164658	0	0	0	0	0	0	0	6.46608	0	0	0	0	0	0	0.0332156	0
18	Streptococcus mitis	1.08119	1.64187	0.678135	0.253856	1.55857	0.164996	0.47183	0.173033	0.105414	4.85526	0.042594	0.0482434	1.94122	0.600214	2.28322	1.18233	2.0042	0.499125	0.420892	0.219714	7.03796	0.32034	0.049095	0.221484	4.74167	0.253662	0.269368	0.0389583	16.1983	9.26538	2.41554	0.0296384	4.58515	0.2133	0.343452	0.259504	2.67145	0.982897	0.172994	0.935881	0.0832275	0.708765	0.765755	22.2127	0.145349	1.08737	0.00699276	0.00377335
19	Veillonella atypica	4.82171	3.87575	3.00521	3.14627	2.36607	6.5968	2.69703	2.50897	0.166108	2.02303	0.007099	3.5842	2.13887	1.80422	5.09395	3.41635	5.35759	0.643732	1.48952	3.94883	0	6.25922	1.49249	2.82788	2.40235	1.86973	2.677	1.62127	3.84601	4.1243	7.65727	0	3.78457	1.04991	7.34432	6.40334	7.95836	1.97481	0	0	0.00438039	0.220443	2.61123	3.51691	0.950824	5.03224	0.00174819	0.0201245
20	Prevotella melaninogenica	7.60162	6.93847	0.231994	2.3924	4.77989	0.0488878	4.92623	0.772238	0.45999	3.3288	0	5.45718	2.58594	0.850304	0.737455	2.08378	6.78796	0.660058	7.60884	2.05568	0.00635768	0.788252	4.35964	4.20028	1.19767	0.540054	3.92372	3.32045	2.35501	1.09437	1.41827	0.0329316	8.1441	2.20173	4.30182	1.46266	3.20838	10.376	0	0.815995	0	0	5.00804	0.48846	6.71633	6.26501	0.00524457	0
21	Prevotella histicola	0.0686142	4.24281	0.449711	0.469249	1.31111	23.2431	4.77028	1.75916	0.0383325	3.08236	0.0035495	5.51393	8.57667	4.47303	0.456645	2.05111	2.54444	0.0466472	2.47342	3.36795	0	8.56279	1.86561	0.00791014	0.882497	0.245479	3.36353	3.71303	6.41893	1.91106	0.893751	0	0.895197	4.05508	5.74154	13.3021	5.64596	0.0030058	0	0	0	0	5.44452	1.07461	0.0121124	18.0491	0.00174819	0
22	Moraxella sp.	0	0	0	0	0	0	0	0	0	0	53.1857	0	0	0	0	0	0	0	0	0	0	0	0	0	0	0	0.0143027	0	0	0	0	0	0	0	0	0	0	0	0	0	0	0	0	0	0	0	0	0
23	Anaerococcus octavius	0	0	0	0	0	0	0	0	0	0	0.0035495	0	0	0	0	0	0	0	0	0	0.756564	0	0	0	0	0	0	0.00299679	0	0	0	0.148192	0	0	0	0	0	0	0.361715	0	0.455561	0.0334849	0	0	0	0	1.26219	0.00125778
24	Propionibacterium granulosum	0	0	0	0	0	0	0	0	0	0	0	0.00283785	0	0	0	0	0	0	0	0	0.00317884	0.00359932	0	0	0	0	0	0	0	0	0	0.0889152	0	0	0	0	0	0	0.0754883	0	2.62386	0.111616	0	0	0	0	0.818153	0.563487
25	Dolosigranulum pigrum	0	0.00789359	0	0	0	0	0.00599784	0.00640861	0.0319438	0	0	0	0	0	0.0026244	0.00163305	0	0.00466472	0	0	0	0.00359932	0.013092	0	0	0	0.0214541	0.0119872	0.00382307	0.102087	0.0138031	1.96272	0.0254731	0.00711002	0.00693842	0	0.00658805	0	0.00314535	0	0	0	0	0	0	0	0	0
26	Veillonella sp.	1.71951	3.8205	0.803055	0.91542	1.96232	5.97348	9.74849	1.43873	0.753873	2.91684	0.0106485	0.851354	1.83769	4.18721	0.446147	0.615661	2.6788	0.674052	1.85302	1.48081	0.00317884	4.84829	2.46784	1.21421	0.289496	3.28124	3.36114	1.15377	3.20755	1.55988	1.21467	0.00329316	2.3508	4.52671	4.7216	2.66244	2.55946	2.81042	0	0	0.00438039	0	1.05674	4.8846	0.0060562	0.240233	0.00524457	0.184894
27	Prevotella sp.	0.255744	0.00789359	4.57563	0.219239	1.33281	0.00305549	0.145947	6.87644	0.0351382	0.0220694	0.0035495	2.3923	1.08708	0.996785	2.99444	1.42076	3.3422	0.0303207	0.174916	2.29345	0	0.277148	1.24374	4.59975	1.23736	0.192292	2.46007	1.60628	1.62098	2.691	8.07826	0	1.25182	0.774992	0.506505	0.00674036	2.95474	1.46383	0	0	0	0	5.06164	0.317499	0.0181686	1.96611	0.00174819	0
28	Neisseria sp.	3.37041	0.710423	0.0142765	1.26159	0.494921	0.0519433	0.00199928	0.733786	7.87414	4.95825	0	0.283785	0.256477	0.928903	0.314928	1.27378	0.187544	2.73819	4.84845	0.349135	0	0.381528	2.4613	0.0632811	0.0186772	5.46191	0	4.92973	0.0152923	0.142921	1.03868	0.0559837	4.869	7.14083	0.0277537	0.151658	0.00988207	5.4946	0.00314535	0.0154691	0.0306628	0.00279041	2.32024	0.122115	10.6529	0.069541	0.0122373	0.0327023
29	Leptotrichia sp.	0.0395051	0.0039468	17.7779	6.11947	0.764088	0.305549	2.30117	1.24327	0.159719	2.30993	0	6.40786	2.75536	1.13255	1.91318	3.45391	2.21973	0.76035	0.043729	2.60346	0	1.82846	3.82287	0.225439	4.11365	5.40463	7.64243	0	2.62645	0.50635	4.662	0	3.57351	2.61649	0.530789	2.27824	1.73925	0	0	0	0	0	0.359905	1.26389	0.266473	0.973574	0	0
30	Campylobacter ureolyticus	0	0	0	0	0	0	0	0	0	0	0	0	0	0	0.0026244	0	0	0	0	0	3.78282	0	0	0	0	0	0	0	0	0	0	0	0.00363901	0	0	0	0	0	0.443494	0	0	0	0	0	0.0060562	0	0	0
31	Granulicatella sp.	1.56773	3.34688	0.157042	1.74622	0.67726	0.910535	0.439842	0.272366	2.97077	3.18902	0.0035495	2.23906	0.480011	2.31154	0.784695	3.12893	1.92022	0.993586	4.75826	1.0775	0.00317884	3.52014	3.57084	0.261035	1.60857	2.05384	1.23004	0.935	1.09722	0.661521	1.72539	0.0757426	1.52475	2.76817	3.73634	1.03465	1.88748	1.99585	0.191866	0	0	0.214862	3.04005	5.7333	2.56177	0.29713	0.00174819	0
32	Haemophilus parainfluenzae	2.52417	0.682796	0.135627	1.37698	0.942086	0.299438	0.607781	0.20828	6.8743	1.62946	0.007099	0.590272	1.17885	2.20079	0.65085	1.21662	0.923723	0.8793	4.3237	1.11663	0	3.55253	6.0616	0.102832	0.364205	2.9212	0	3.62612	0.252323	0.955531	0.510715	0.0329316	2.11063	0.978812	1.15178	0.74818	0.164701	1.29851	0.0880697	0	0	0.0195329	0.543686	1.6974	5.75339	0.069541	0.0244747	0.0440224
33	Streptococcus parasanguinis	1.63427	1.12089	0.299807	1.29236	0.447165	3.4802	10.3343	0.387721	0.121386	0.584838	0.0248465	5.66718	0.338832	3.21543	2.31734	0.648322	0.503849	0.00699708	1.44032	0.782543	0.00317884	1.19857	1.67905	0.502294	0.719072	0.327305	2.40048	0.494471	1.57893	2.11524	3.07464	0	0.691412	0.395791	8.84649	0.680776	1.88089	0.180348	0	0	0	0.33764	3.06302	0.659421	2.30741	1.25806	0.00349638	0
34	Anaerococcus sp.	0	0	0	0	0	0.00305549	0	0	0	0	0.0248465	0	0	0	0	0	0	0	0	0	0	0	0	0	0	0	0	0	0	0	0	0.0461042	0	0	0	0	0	0	0.0283081	0	0	0.516226	0	0	0	0	1.29191	0.716936
35	Alloprevotella sp.	0.0623765	1.47216	0.174888	1.71545	1.92324	0.0305549	0.239914	4.15599	0.287494	3.65984	0	2.79244	1.59063	2.13648	1.36206	1.50241	5.97061	0.00233236	5.56178	2.36268	0	0.0215959	2.58894	1.82724	0.574324	0.544145	0.977354	1.29162	0.963413	1.31488	3.97874	0	1.76492	1.70877	1.183	4.26328	1.25173	0.922781	0	0	0	0	1.20224	0.518989	0.575339	1.49829	0	0
36	Neisseriaceae sp.	0	0	0	0	0	0	0	0	0	0	0	0	0	0	0	0	0	0	0	0	0	0	0	0	0	0	0	0	0	0	0	0	0	0	0	0	0	0	0.00314535	0	0	0	0	0	0	0	0	0
37	Rothia mucilaginosa	1.19971	1.87473	0.317653	1.23466	0.564383	2.28856	3.21284	1.50602	2.01885	1.52646	0.021297	1.43027	1.12473	2.57949	1.0865	0.65812	0.478656	0.156268	1.27907	0.598947	0	2.17399	0.739698	0.0395507	0.420237	0.605515	1.74732	1.76211	0.669037	1.03312	1.88067	0	1.0262	0.938522	1.18647	0.387571	0.961855	0.922781	0.232756	0	0.00438039	0.00558082	0.857646	0.873122	0.557171	0.139082	0.00349638	0
38	Dolosigranulum pigrum	0	0	0	0	0	0	0	0	0	0	0.0035495	0	0	0	0	0	0	0	0	0	0	0	0	0	0	0	0	0	0	0	0	0	0	0	0	0	0	0	0.00629069	0	0	0	0	0	0	0	0	0
39	Prevotella timonensis	0	0	0	0	0	0	0	0	0	0	0	0	0	0	0	0	0	0	0	0	4.56482	0.00359932	0	0	0	0	0	0	0	0	0	0.418231	0.00363901	0	0	0	0	0	0	0	0	0	0	0	0.0060562	0	0.213279	0
40	Campylobacter sp.	4.26032	0.548605	0.0606753	3.58475	1.01155	0.831093	0.733736	2.96078	0.0223606	1.27635	0.0035495	0.77757	1.28474	0.928903	3.13615	0.844288	0.839748	1.06122	1.03856	2.04665	0	3.1998	0.526953	0.794969	0.492611	2.48343	2.16687	0.964967	0.432007	0.971865	0.697056	0	1.52475	2.7421	1.75542	2.65233	1.52513	0.0270522	0	0	0	0	0.390535	0.177067	0.720688	0.284486	0	0
41	Prevotella pallens	1.89625	0.89987	2.57691	0.984653	0.39941	0.012222	0.215922	3.49269	0.105414	1.53014	0	1.66298	0.915316	0.407288	2.88159	3.23671	2.61162	0.0699708	1.80382	1.58916	0	0.197963	2.83769	4.51669	1.02258	0.163653	1.07271	2.35248	0.439653	1.63747	0.862694	0	1.55386	1.38171	0.111015	2.78714	1.03103	1.91169	0	0.00386728	0	0	1.6234	0.812065	0.920543	0.505753	0	0
42	Anaerococcus sp.	0	0	0	0	0	0	0	0	0	0	0.0106485	0	0	0	0	0	0	0	0	0	0.340136	0	0	0	0	0	0	0	0	0	0	0.181124	0	0	0	0	0	0	0.861825	1.96458	0	0	0	0	0	0	0.101395	0
43	Actinomyces sp.	1.45545	0.0157872	0.0249839	1.59622	1.51949	0.00916646	0.811708	1.06703	0.597349	1.3683	0	1.43311	0.160004	0.0107181	0.133844	2.10827	0.881735	2.26939	1.65624	0.285929	0	1.34975	0	0.189843	0.0887166	1.70608	1.28248	1.04588	0.0688152	2.43783	0.0138031	0	0.00363901	0.402901	1.69644	0	2.26629	2.28741	0.0440349	0	0	0	2.51168	1.22115	3.18556	0.840814	0	0
44	Haemophilus parainfluenzae	0.463666	1.38138	0.0214148	1.22697	1.94929	0.0855537	0.323883	0.422968	3.15924	0.448744	0	0.0227028	1.40709	0.518042	0.918539	1.62325	1.18964	3.5312	1.09596	0.388262	0.00317884	3.10262	0.631689	0.189843	1.65527	4.68047	0	2.42141	0.210269	0.302176	0.40029	0.0230521	1.67394	2.17803	2.20989	0.306686	0.0724685	4.10893	0.0566162	0	0.00438039	0	0.382878	1.53865	1.04167	0.0442534	0.00524457	0.0679203
45	Staphylococcus caprae/capitis	0	0	0	0	0	0.00305549	0	0	0	0.00367823	0.110034	0	0	0	0	0	0	0	0	0	0	0.00359932	0	0	0	0	0	0	0	0	0	0.151485	0	0	0.00346921	0	0	0	0.424622	0	0	0.664118	0	0	0	0	0.118877	0.163512
46	Neisseriaceae	0	0	0	0	0	0	0	0	0	0	0.0035495	0	0	0	0	0	0	0	0	0	0	0	0	0	0	0	0	0	0	0	0	0.0329316	0.00363901	0	0	0	0	0	0.0440349	8.42679	3.16702	0.627843	0	0	0	0	0	0
47	Pasteurellaceae	0.00415844	0.0355212	0	0.580792	0.264826	0.0183329	0.00399856	0.0128172	0.00638876	1.93475	0	0.0141892	0.590602	0	2.53779	0.00653221	0	0.051312	0	1.5079	0.00317884	0	0	0.0672362	0	8.13354	0	0.0269711	1.08193	17.6773	0.0621139	0	0	0	2.16132	0.00674036	0.0230582	0.399772	0	0	0.021902	0.00279041	0.222069	0.549518	0.0242248	1.80807	0.00174819	0
48	Pseudomonas sp.	0	0	0	0	0	0	0	0	0	0	0.294608	0.00283785	0	0	0	0	0	0	0	0	4.08481	0	0	0	0	0	0	0	0	0	0	0.681683	0	0	0	0	0	0	2.21118	6.43901	17.5917	1.50682	0.107206	0.696056	0.0726744	0.0885068	2.25866	0
49	Streptococcus parasanguinis	0.23911	0.91171	0.924406	0.792338	0.668577	1.99218	1.48147	1.53166	0.00638876	0.128738	0	0.391623	0.76943	0.328689	0.482889	0.934106	0.783765	0.0629738	0.584875	0.27389	0	1.98323	0.461493	4.54042	3.10508	0.0286392	1.55423	2.3405	0.424361	0.387929	0.324373	0.00329316	0.887918	0.0734702	0.433651	0.616743	0.919033	1.61712	0.00314535	0	0	0	0.321617	1.50201	3.13711	1.10001	0.00349638	0
50	Atopodium sp.	0.374259	1.46031	3.02663	0.350013	1.12877	1.82413	1.92931	1.09908	0.185274	0.485526	0	0.309325	0.677663	0.843158	1.17573	0.783865	2.41288	0.181924	0.664134	0.364184	0	0.284347	0.003273	1.22607	0.280158	0.0204566	0.0810489	0.215769	1.51394	0.690106	1.24918	0.00329316	0.462154	0.507181	1.94276	3.04664	1.7656	0.171331	0	0	0	0	0.834673	0.109904	0.0787306	0.796561	0	0
51	Prevotella bivia	0	0	0	0	0	0.00305549	0	0	0	0	0	0	0	0	0	0	0	0	0	0	4.09117	0	0	0	0	0	0	0	0	0	0	0	0	0	0	0	0	0	0	0	0	0	0	0	0	0	0.00699276	0
52	Megasphaera micronuciformis	0.615449	1.49584	2.83389	0.56156	2.23148	1.9219	1.28354	2.44489	0.0287494	0.364145	0	0.590272	2.10123	0.207217	1.20985	0.440924	1.94822	0.135277	0.519282	1.05342	0	0.352734	0.42549	4.29916	0.679383	0.00409132	0.13826	0.410561	0.898421	0.747274	1.31475	0	1.12809	0.658861	1.59237	3.64654	4.44035	0.123238	0	0	0	0.156263	1.20224	0.293076	0.0242248	1.13794	0	0
53	Lactobacillus iners	0	0	0	0	0	0	0	0	0	0	0	0	0	0	0	0	0	0	0	0	0.0635768	0	0	0	0	0	0	0	0	0	0	0	0	0	0	0	0	0	0	0	0	0	0	0	0	0.069541	0	0
54	Gemella sanguinis	2.13744	0.982752	0.00356913	0.976961	0.672918	0.00305549	0.0819705	0.153807	2.66731	0.971052	0	0.63284	0.331773	0.375134	0.866051	2.13277	0.845346	1.25248	1.83662	0.364184	0	0.838642	4.57238	0.494384	1.12297	3.04803	3.07271	3.43133	0.214092	0.220507	0.572829	0.00329316	0.778748	1.34616	1.25585	0.299946	0.54022	2.71724	0	0	0	0.00279041	1.43196	1.81341	5.9593	0.069541	0.00174819	0
55	Moraxella lincolnii	0	0	0	0	0	0	0	0	0	0	0	0	0	0.00714541	0.0892295	0.00979832	0	0	0	0	0	0	0	0	0	0	0	0	0	0	0	0	0.0873362	0.0829502	0.00693842	0	0.125173	0	0	0	0	0	0	0	0	0	0.00174819	0
56	Granulicatella sp.	1.02921	1.19588	0.0499679	0.669257	0.564383	2.49633	1.21756	0.0736991	0.383325	0.584838	0.007099	1.24581	0.348243	0.421579	1.13374	0.17637	0.909727	0.293878	1.7109	1.14372	0.00317884	1.34255	0.697149	0.114697	1.24904	0.286392	0.0429082	0.146843	0.48553	0.224591	0.500362	0.00329316	0.487627	0.869792	3.34085	0.266244	0.955267	0.745439	0	0	0	0	0.995482	1.42875	1.12645	0.126438	0	0
57	Veillonella sp.	0.862876	0.580179	0.260547	0.419247	0.342971	0.210829	2.67904	1.10869	1.40872	0.695185	0.0035495	1.06987	0.480011	1.73633	0.0892295	0.752837	1.04689	0.820991	1.44852	0.508653	0.00635768	0.748659	1.01463	0.181933	0.126071	0.638246	1.04887	0.257724	0.783729	0.485932	0.452051	0	0.640466	1.15182	1.92194	0.340388	1.95665	1.2444	0.081779	0	0	0.0446466	1.37836	1.00745	0.0787306	0.290808	0	0.23269
58	Actinomyces sp.	0.650795	0.355212	0.37119	0.35386	0.0651211	1.14886	0.873685	0.192258	0.600543	0.511274	0	1.00176	1.69886	0.153626	0.115473	0.408263	0.159552	1.08222	1.10962	1.00226	0	0.377929	0.072006	0.0830565	0.436579	0.347762	2.19309	0.0209776	0.48553	0.171506	0.31057	0.00329316	0.152838	0.334171	2.5915	0.677406	0.675275	0.129249	0	0	0	0	1.00314	1.17841	2.78585	0.107472	0.00174819	0.086787
59	Porphyromonas sp.	0.975153	5.62419	0	0.919266	0.260485	0.00916646	0	0.134581	7.55151	0.698863	0	0.11919	0.790607	0.0035727	0.296557	2.3369	0.279916	2.35569	0.456421	0.0662152	0	0	0.72006	0.0435058	1.12297	1.5547	0	0.848093	0.0191153	0	0.113876	0	1.0262	0.0758402	0.0381613	0.0876247	0.0230582	2.6962	0	0	0	0	0.0612604	1.29442	0.211967	0.0189657	0	0.230174
60	Leptotrichia sp.	0.0207922	0	0	5.20405	0.0738039	0.00305549	0	3.14663	0.025555	0.776106	0	0.102162	1.03532	0.0392997	0	1.56773	0.00279916	0.96793	0.0573943	0.908954	0	0.525501	0	0	0	0	3.08462	0	0.439653	3.33211	1.21467	0	0	0.670711	0	2.32879	0	0	0	0	0	0	0	0	0	0	0	0
61	Prevotella sp.	0.00207922	0	3.31573	0.53079	0.612139	0	0.00199928	1.31697	0.0159719	0.323684	0	0.283785	1.12003	0	1.04189	4.46803	0.512246	0.0116618	0.625871	4.1535	0	0	0.340392	0.00791014	0	0.0163653	3.54946	0.0269711	1.00547	0.849361	0	0	0	0.331801	0.752819	1.10542	1.12326	0	0	0	0	0	1.94502	0	0	0	0	0.100623
62	Actinomyces sp.	0.0103961	9.3697	0.0107074	0.0153852	0	0.103887	0.201927	0.772238	0.00319438	0	0.0035495	0.00851354	1.82593	0.0107181	1.097	0	2.59202	0	0.461887	0.641084	0.00953652	0	1.40412	0.359911	0.359536	0.00818264	0.350417	1.75912	1.68215	0.686022	5.34525	0	1.42649	0.485851	0.811795	5.34174	0.0395283	1.34359	0	0	0	0	0.237384	0.00610575	0	4.83626	0	0
63	Moyella sp.	0.232872	0.126298	1.99515	0.430786	0.134584	1.77218	1.90931	1.0414	0.0415269	0.378858	0	0.0851354	0.86355	0.232226	1.52215	0.233527	0.363891	0.00932945	0.355298	0.656132	0	1.31735	0.019638	0.711913	1.87005	0.0327305	1.12515	0.0509455	0.584929	0.249091	0.40029	0	0.695051	0.19197	1.67216	2.42316	0.836682	0.0090174	0	0	0	0	0.842331	0.451826	0.557171	0.764951	0	0
64	Lachnospiraceae	0.00831687	0	6.06396	2.46548	1.08101	0.012222	0.0159942	2.24942	0.111803	0.945305	0	0.976219	0.0541189	0	2.68738	1.34564	0.13436	0.772012	0.30337	2.15801	0	0.295145	0	1.16279	0	0	1.6615	0	0.302022	0.616603	0.697056	0	0	0.751292	0	0	0	0	0	0	0	0	0.252699	0.24423	0	0	0	0
65	Saccharibacteria_genera_incertae_sedis	1.15189	0.548605	1.67035	0.896188	1.25033	0.00305549	0.013995	0.708152	0.0351382	0.926914	0	4.39015	2.97419	0	0.524879	2.7125	0.142757	1.24781	1.11236	0.448457	0	0.0539898	2.24528	1.96171	0.33152	0.212749	0.398093	1.88498	0	0.110254	0.71431	0	0.895197	1.08546	0.111015	0.074144	1.35384	0.856653	0	0	0	0	0.290987	0.329711	0	0.0442534	0	0
66	Lachnoanaerobaculum orale	0.270298	0.30785	1.37412	0.565406	0.238777	1.11831	0.687752	2.07959	0.265133	1.13289	0	0.0851354	0.856491	0.325116	2.79761	0.346207	0.417075	0.0349854	0.407226	0.505643	0	0.979016	0.026184	0.268945	0.422571	0.012274	0.698451	0.961971	0.363191	0.890196	2.37758	0	1.53202	0.573541	0.593235	1.98841	1.26491	0.324627	0	0	0	0	0.245042	0.311393	0.060562	0	0	0
67	Finegoldia magna	0	0.0039468	0	0	0	0.012222	0	0	0	0	0	0.00283785	0	0	0	0	0	0	0	0	1.20796	0	0	0	0	0	0	0	0	0	0	0.135019	0	0	0	0	0	0	0	0.715446	0	0	0	0	0	0	0.0244747	0
68	Streptococcus sp.	0	0	0.00356913	0	0	0.0397213	0.587788	0	0.092637	3.49064	0	0	0	0	0.905417	0.00816526	0.0979706	0.114286	0	0	0	0.0683871	0	0.00395507	0	0.077735	0	0	0.496999	0	0	0	0.494905	0	0	0	0	0	0	0.0928146	0.0569451	0	0	0	0.0060562	0	0.00349638	0
69	Streptococcus oralis	0.675746	0.29601	0.0178457	0.2077	0.764088	0.0427768	0.115958	0.0352474	0.114998	0.603229	0	0.547704	0.708252	0.196499	0.821436	0.0653221	0.431071	0.426822	0.319768	0.469526	0	2.1308	0.019638	0.352001	1.13931	0.429588	0.0262217	0.311667	0.145277	0.310343	0.00345077	0.0197589	0.116448	1.14945	0.183868	0.0168509	0.81033	0.0811566	0	0	0.00438039	0.00558082	0.0153151	0.93418	0.345203	0.0568972	0.00349638	0
70	Prevotella sp.	0.305645	0.331531	1.89878	0.630793	0.355995	0.12833	0.273901	1.48039	0.0127775	0.58116	0	0.984732	0.536483	0.135763	0.755826	0.672818	0.705388	0.165598	0.281505	0.878856	0	1.10139	0.255294	2.04873	0.193776	0.0409132	0.717521	0.107885	0.344076	0.449181	0.376134	0	0.425764	0.526141	0.558543	2.32205	0.118585	0.111215	0	0.34032	0	0	0.275672	0.134327	0.248304	1.60577	0	0
71	Propionibacterium avidum/propionicum	0	0	0	0	0	0.0183329	0	0	0	0	0.035495	0	0	0	0	0	0	0	0	0	0.203446	0	0	0	0	0	0	0	0	0	0	0.243694	0	0	0	0	0	0	0	0.452471	0	0	0	0	0	0	0.209783	0
72	Enterobacteriaceae	0	0.0039468	0	0	0	0	0	0	0	0	0	0	0	0	0	0	0	0	0	0	0	0	0	0	0.0046693	0	0	0	0	0	0	0	0	0	0	0	0	0	0	0	0	0	0	0	0	0	0	0
73	Streptococcus salivarius	0.0124753	0.363105	0.849454	3.47706	0.0651211	0.012222	0.00399856	2.23981	0	0.00367823	0	0.00851354	0.757665	0.0035727	0.0236196	0	0	0	0	10.149	0	0.010798	3.68213	0	0	0.781442	0.784267	1.84902	0.00382307	0	0	0	0	0	0	0.00674036	0.00329402	0	0	0	0	0	0	0.00610575	0	1.60577	0	0
74	Leptotrichia sp.	1.37644	0.00789359	0	0.0576945	0.794478	0.0213884	0.00199928	0.330044	2.92286	1.46026	0	0.218514	1.71769	0.0535906	0.0918539	0.756104	0.489853	0.025656	0	0.55079	0	0.0179966	0.199653	0.696092	3.93855	1.28467	0.0834327	3.04474	0.0191153	0.0449181	0.117326	0	0.251092	0	0	0.246023	0.681863	0.402777	0	0	0	0	0.589632	0.232019	1.45954	0.0252876	0	0
75	Gemella haemolysans	0.0727726	0.0315744	0.078521	0.442325	0.529652	0.0183329	0.0619777	0.147398	0.00319438	1.43083	0.0035495	0.00851354	0.938846	0.0785995	0.768948	0.137176	0.0587824	0.249563	0.0163984	0.352144	0.00317884	0.10438	0.085098	0.0276855	0.254477	0.12274	0	0.0988942	3.81542	0.722773	0.251907	0	0.338428	0.14931	0.444059	0.0674036	0.125173	0.246476	0.169849	0.0116018	0.0131412	0.00837124	0.00765755	2.30187	0.0363372	0.404602	0	0
76	Staphylococcus lugdunensis	0	0	0	0	0	0	0	0	0	0	1.11099	0	0	0	0	0	0	0	0	0	0	0	0	0	0	0	0	0	0	0	0	0.00329316	0	0	0	0	0	0	0	0.885606	0	0	0	0	0	0	0	0
77	Enterobacteriaceae	0	0	0	0	0	0.69054	0	0	0	0	0.159727	0	0	0	0	0	0	0	0	0	1.55445	0	0	0	0	0	0	0	0	0	0	0.191003	0	0	0	0	0	0	1.7268	2.85792	6.46546	1.10221	0.114863	0.293076	0.0121124	0.0189657	0.800671	0
78	Actinomyces sp.	0.0124753	0.0118404	0.728103	0.35386	0.295216	0.012222	2.33316	1.12792	0.0319438	0.463457	0	0.0255406	0.124709	0.0035727	0.362167	1.43545	0.159552	0.0303207	0.177649	2.18811	0	0.10798	0	0.549755	0.630355	0	1.29678	0.0269711	0.290553	0.00408347	0.0966217	0	0	0.286771	0.00693842	0.0337018	0.306344	0.0030058	0	0	0	0	2.05988	0.561729	0.0060562	0	0	0
79	Dolosigranulum pigrum	0	0	0	0	0.00434141	0	0.00199928	0.00320431	0.0127775	0	0.0603415	0	0	0	0	0	0	0	0	0	0	0	0	0	0	0	0	0	0	0	0	0.974774	0	0	0.00346921	0.00337018	0.00988207	0	0.0691976	0.0116018	0	0	0	0	0	0	0	0
80	Anaerococcus sp.	0	0	0	0	0	0	0	0	0	0	0	0	0	0	0	0	0	0	0	0	0	0	0	0	0	0	0	0	0	0	0	0	0	0	0	0	0	0	0	0.456338	0	0	0	0	0	0	0	0.00125778
81	Streptococcus parasanguinis	0.0582181	0.343371	0.260547	0.0038463	0.0868282	1.14275	1.15358	0.0961292	0	0.993122	0.0035495	0	0.649427	0.117899	0.498635	0	0.775367	0	0.207713	2.59744	0.00635768	1.28136	0	0.158203	0.158756	0.0613698	1.09654	0.0389583	0.0955767	0	0.075917	0	0	0.433711	0.600173	0.293206	0.2207	0.42983	0	0	0	0.0446466	0.00765755	1.52644	0.266473	2.11784	0.00174819	0
82	Proteus mirabilis	0	0	0	0	0	0.00916646	0	0	0	0	0	0	0	0	0	0	0	0	0	0	0	0	0	0	0	0	0	0	0	0	0	3.3689	0	0	0	0	0	0	0	0	0	0	0	0	0	0	0.0104891	0
83	Actinomyces sp.	0.37218	0	0.0678135	0.0307704	1.11574	0	0.00599784	2.03153	0.175691	0.150807	0	0.00567569	3.56479	0.0142908	0.527504	0.106148	1.55633	0.179592	0	0.0511663	0	0.00359932	0	0.00791014	0.79378	0.24957	0.858164	0.0269711	0	1.09029	0.0345077	0	0	0.01185	0.586297	0	0.0131761	0	0	0	0	0	0	0.0183173	0.0121124	0.0379315	0	0
84	Leptotrichia sp.	0	1.84315	0.0107074	0.480788	0.00868282	0	0.00199928	0.00961292	0.396103	0.00367823	0	0.175946	0.480011	0.00714541	0.309679	0.00163305	2.24773	0.988921	2.53082	0.117381	0	0	1.81652	0.510204	0.00233465	0.00818264	0.0500596	0.827115	0.221738	0.00816693	0	0	1.06987	2.43637	0	0	0.00658805	3.33343	0	0	0	0	0.068918	0	0.987161	0	0	0.196214
85	Streptococcus sp.	0.0249506	0.149978	0.0285531	0.0615408	0.151949	0.137497	0	0.0192258	0.00319438	0.0367823	0	0.00283785	0.289419	0.43587	0.0971027	0.168204	0.288314	0.025656	0.00273306	0.00902935	0.00635768	0.00719865	0.003273	0.00395507	1.09728	0.0818264	0	0.00899038	2.04534	0.0163339	0.075917	0	0.6623	0.10665	0.0971379	0.222432	0.955267	0.438847	0.119523	0.00773455	0.00438039	0.00279041	0.168466	0.873122	0.0060562	0.0505753	0	0
86	Staphylococcus hominis	0	0	0	0	0	0	0	0	0	0	0.0035495	0	0	0	0	0	0	0	0	0	0	0	0	0	0	0	0	0	0	0	0	0	0	0	0	0	0	0	0.273645	0	0	0.080922	0	0	0	0	0.267473	0.105654
87	Actinomyces sp.	0.00415844	0	0.0142765	0.0346167	0.451506	0.00611098	0.00199928	2.94796	0	0.22805	0	0.0766218	0.823549	0.0035727	1.55889	0.751204	1.36599	0.0326531	0.0273306	0.586907	0	0	0.157104	4.04208	0	0	0	0.281699	0	1.68239	0.0379585	0	0	0.0616201	0	1.35818	0	0	0	0	0	0	0.00765755	0	0.0060562	0	0	0
88	Streptococcus sp.	0.00415844	1.52741	0.0463987	1.37698	0.642528	0.00916646	0.00199928	0.0929249	1.78246	0.404605	0	0.451217	1.01649	0.678814	0.0577367	1.09578	0.324703	0.158601	0.593074	0.0300978	0	0.0899831	0.939351	0.0158203	0.277823	0.27821	0.20739	0.791153	0.0688152	0.0490016	0.13458	0.0526905	1.3064	0.2133	0.0104076	0.0168509	0.263522	3.12303	0.122669	0	0	0.00279041	0.604947	0.0305288	0.896318	0.0505753	0.00174819	0
89	Alloprevotella rava	0.00415844	0.00789359	3.72975	0.0500019	0.876964	0.00305549	0.0159942	0.0736991	0.0223606	0.194946	0	0.0567569	0.25883	0	0.296557	0.997795	0.218334	0.629738	0.0519282	1.22197	0	0.165569	0.003273	1.11533	0	0	0.891538	0	0.164392	0.163339	0.0483108	0	0	0.260701	0.0832611	0	0.0658805	0	0	0	0	0	1.20989	0	0	0.13276	0	0
90	Veillonella sp.	0.409606	0.0157872	0.00713827	0.134621	0.625163	0	0.105962	0.144194	7.01485	0.10299	0	0.984732	0.174122	0	0.0761075	1.08761	0.0979706	1.80058	0.254175	0.0421369	0	0	0.484404	0.0355956	0.0046693	0.400949	0.00238379	1.17774	0.053523	0	0.131129	0	0.276565	0.381571	0.00693842	0.0134807	0.0131761	0.330638	0.00629069	0.00386728	0	0	0.252699	0.592258	2.03488	0.0252876	0	0.0075467
91	Dolosigranulum pigrum	0	0	0	0	0	0	0	0	0	0	0.120683	0	0	0	0	0	0	0	0	0	0	0	0	0	0	0	0	0	0	0	0	0	0	0	0	0	0	0	9.30708	0	0	0	0	0	0	0	0	0
92	Alloprevotella tannerae	0.309804	0	0.224855	0.0307704	0.0390727	0.00611098	0.115958	0	0.00319438	0.0919557	0.0035495	0.122027	0.195299	0	0.0209952	0.631992	0.0475857	2.45131	0.0273306	0.00300978	0	0	0.006546	0.0197754	0	0.0490958	0.00238379	0.0419551	0.0114692	0.0122504	2.96422	0	0.0291121	0.0734702	0.333044	0	0.273404	0	0	0.00386728	0	0	0.421165	0.0122115	0.0121124	1.60577	0.00174819	0
93	Leptotrichia sp.	0.0103961	0	3.01949	0.596177	0	0.0580543	0.0779719	0.884389	0	2.01567	0	0	0.002353	0	0.0026244	0	0.0755773	0.153936	0.0300637	1.7246	0	0.561494	0	0.0830565	4.84673	1.27649	0.147795	0	0.160569	0	0.634943	0	3.377	0.00237001	0.00693842	0.0101105	0.741156	0	0	0	0	0	0	0	0.12718	0.00632191	0	0
94	Campylobacter concisus	0.1601	1.36165	1.14569	0.184622	0.0303899	4.17074	0.00599784	0.0128172	0.0159719	0.294258	0	0.309325	0.0941199	0.0893176	0.0787319	0.0783865	0.142757	0.279883	0.470087	0.0902935	0	0.0287946	4.11089	0.747508	6.23118	0	0.986889	2.35848	0.1491	0	0.0138031	0	0.0582242	0.00474001	1.39115	0.0269614	0.0362343	0.73041	0	0	0	0	0.114863	0.262547	0.0060562	0	0	0
95	Streptococcus sp.	0.819212	0	0	0	0	0	0	0	0	0	0	0	0	0	0	0.00163305	0	0	0	0	0	0	0	0	0	0	0	0	0	0.00408347	0	0	0	0.00237001	0	0	0	0	0	0	0	0	0	0	0	0	0	0
96	Streptococcus salivarius/vestibularis	0.00415844	0.0157872	0.356913	0	0.151949	2.23662	0.13995	0	0.00319438	0.0404605	0	1.05568	0	0.207217	1.75572	0	0.254724	0.0769679	0.0355298	0	0	0.820646	0	0.0672362	0	0	0.143027	0.206779	1.28073	0.0204173	0.590082	0	0	0.14457	0.752819	1.28741	0.569866	0	0	0	0	0	0.298645	0.555623	0.193798	0.347705	0	0
[truncated: 750 more rows]
[truncated: 265 more columns]

## Sheet: Supplemental Table 3
Supplementary Table C - description of samples
[truncated: 315 more rows]
